# Supplementary material for: Engineering of a bona fide light-operated calcium channel
Source: Nat Commun. 2021 Jan 11;12:164. doi: 10.1038/s41467-020-20425-4 (PMC7801460; doi:10.1038/s41467-020-20425-4)
Supplement: Supplementary file 9 — Source Data [file 41467_2020_20425_MOESM9_ESM.xlsx]

## Sheet: Fig. 1
	Fig. 1b	Vector	WT	1. H134A	2. P245T (LOCA1)	3. L261A/V262N	4. L261A/V262N/H264G/K265A
		0.978606	0.838775	0.778034	1.30625	1.06938	0.966272
		0.943533	0.907231	1.02707	1.94106	2.12368	1.04624
		0.853428	0.947056	0.717344	1.49632	2.19036	0.97887
		0.945891	0.697412	0.644755	1.18621	1.05677	0.976585
		1.0359	1.01479	0.682684	1.34379	1.11227	0.979053
		0.991522	1.05994	0.772697	1.26584	0.993123	0.951484
		1.04455	1.13904	0.774456	1.16417	1.27999	0.872367
		1.00376	1.01848	0.873776	0.820079	1.58499	0.943725
		1.06258	0.691254	0.78226	1.50483	1.28429	0.841259
		1.07211	0.882132	0.555799	1.59034	1.00711	0.939166
		0.989562	0.941226	0.984646	1.7345	1.2933	0.826657
		1.0053	0.849504	1.06617	0.984167	1.20192	1.02453
		0.931507	0.935051	0.945822	1.52275	1.21875	0.967971
		0.962349	0.952847	1.29098	1.08198	1.01471	0.962042
		1.45644	0.961371	0.774757	1.47929	1.31762	0.952193
		0.95272	0.969993	0.452992	1.06347	1.78049	1.04078
		0.896852	0.861848	0.796575	1.5266	1.03293	1.07594
		0.914062	0.843129	0.776126	0.863017	1.39533	0.797346
		0.939317	0.968673	0.768564	2.31661	1.03473	0.954541
		1.01112	0.874518	0.584409	1.27782	1.31536	0.767862
		0.919509	0.967851	0.816173	1.55463	1.03293	1.06482
		0.970259	0.882209	0.931797	1.02513	1.26196	1.04178
		1.08785	0.677661	0.677231	1.7202	0.877016	0.975085
		1.0067	0.945866	0.694462	1.62771	1.75639	0.993804
		1.09293	0.898902	0.736018		1.51139	1.00013
		0.987629	1.0138	0.91907		1.06958	1.01638
		0.772324	1.00936	0.672677		0.87553	0.865485
		0.943515	0.946751	0.959988		1.09766	1.00832
		0.738148	0.910559	1.02497		0.997137
		1.02629	0.916192	0.918822		0.991434
		0.951017	0.917666	0.879343		1.14014
		1.02476	1.17893	0.851133		1.53087
		1.02328	0.887722	0.921918		1.70067
		1.0968	0.906431	0.641432		1.29088
		0.991689	0.948146	0.585635		1.13217
		0.946921	0.809498	0.908313		0.951357
		1.00763	0.914758	0.698199		1.08878
		0.948596	0.986769	0.77125		1.44595
		1.14339	0.945814	0.396162		1.23924
		1.06103	0.981663	0.789479		1.27289
		0.777461	0.90812	0.784083		0.916106
		0.88054	0.944594	0.812736		1.37875
		0.840566	0.916532	0.563203		1.085
		0.959294	0.87505	0.639455		0.940564
		1.0121	0.929266	0.773271		1.10014
		1.0101	0.9522	0.84382		1.10281
		0.949807	0.858692	0.602892		2.37373
		1.04656	1.00578	0.872685		1.00398
		1.0908	0.974371	0.79241		1.08349
				0.733863		1.1152
				0.775498		1.30793
				0.790386		1.14323
	Fig. 1d	S0	S1	S2	S3	S4	S5	S6	S7	S8
		1.95372	1.01858	1.11928	0.934892	1.15381	0.895151	1.41573	0.480265	2.72916
		2.75193	1	1.25089	1.05528	1.17174	0.800111	2.37117	0.570428	0.784482
		0.985546	1.02106	0.964774	1.16899	0.934071	0.984399	1.2899	1.03243	0.794063
		1.16713	1.0648	1.21827	1.06013	1.27773	1.01646	1.26427	0.94942	1.87065
		1.09391	0.967566	1.05037	1.01551	0.998752	0.922196	0.987336	1.27347	1.50458
		1.37662	1.06244	1.00881	0.738345	0.969735	1.06181	1.0735	1.0298	1.56362
		1.34119	1.19136	0.960625	1.29599	0.928038	0.966338	1.34582	1.02639	1.25259
		2.30702	0.901823	1.12693	1.24823	0.93664	1.05	2.76875	0.851497	1.07363
		1.886	1.05577	1.429	1.03403	0.960371	0.989482	0.967394	0.933754	1.00871
		1.64487	1.09907	1.02211	0.919378	1.00561	0.951267	0.680705	0.632934	0.792231
		1.61445	1.12121	1.16818	1.18172	1.01674	0.683972	1.76666	0.991091	1.13411
		1.40236	1.36313	1.20685	1.07835	0.977674	0.747363	0.775159	0.969349	1.01835
		1.37684	1.32449	1.16534	0.959597	0.93102	0.891598	1.47011	0.900645	1.37634
		1.26829	1.11557	1.36125	0.993144	1.0564	0.881972	2.04153	0.726806	1.42841
		2.01753	1.08581	1.33871	0.981946	0.991414	0.981198	4.46897	1.02016	1.21531
		2.42956	1.13894	1.01936	0.947679	1.13951	1.20683	1.10975	0.954325	1.2615
		0.989688	1.06089	1.21019	1.15462	1.09451	0.924858	0.965555	0.700192	1.16847
		1.24974	1.09999	1.01925	1.1384	1.16644	0.982266	5.09173	0.630056	1.96669
		1.35474	1.04526	1.00823	0.98843	1.18898	0.938089	1.78815	0.720597	2.12046
		1.65698	0.983623	1.0118	0.823511	0.933524	0.482162	1.45943	1.00465	2.36932
		1.45349	1.114	1.01154	0.805765	1.04859	0.862999	1.1202	0.850526	1.30173
		1.23251	1.12233	1.10662	1.01914	0.91219	0.936541	2.33982	0.923783	1.01605
		1.13974	1.10529		0.893633	0.976786	1.16729	1.89953	0.766134	3.34276
		1.22057	1.06284		1.19797	0.878289	0.766399	2.07536	0.817158	0.949058
		1.38908	1.02545		0.763035	0.965204	0.871972	3.47509	0.904751	0.894431
		1.43746	1.074		0.7806	0.971387	0.842956	3.49168	1.2872	0.940871
		1.51536	0.980486		0.704563	0.997106	0.972167	0.976082	1.03556	1.052
		2.09514	1.14029		0.982271	1.18391	1.04231	1.67318	0.959483	3.26799
		1.52069	1.24414		0.819048	0.966766	1.01101	1.12052	0.776565	1.88004
		1.02799	0.97382		0.741003	1.00298	0.681129	0.797379	0.757721	1.20384
		1.76564	1.14578		0.717916	0.974441	0.995524	2.96638	0.986202	0.937617
		2.30724	1.08308		0.85108	0.875438	0.691094	2.03224	1.2025	2.49028
		1.00141	1.06378		0.828107	1.92067	0.88296	3.3921	1.00806	3.25709
		1.6822	1.15716		0.862674	1.27808	0.83151	0.652886	0.720117	3.25945
		1.01783	1.41403		0.746057	1.27604	0.628461	2.20643	0.979622	2.94788
			1.16217		0.751475	1.15242	0.665539	2.68966	0.923144	1.84156
			1.26116		0.826848	1.39043	0.859853	1.22598	0.76529	1.2249
			1.26018		0.877731	1.161	1.8884	0.625488	0.680802	1.23422
			1.43883		0.777972	1.10482	1.05708	1.08028	0.307658	1.02031
			1.49577		0.953906	1.70628	1.27451	1.05194	0.424192	1.05587
			0.831618		1.03393	1.23957	1.16071	3.3721	0.940712	1.01228
			1.37639		0.70713	0.975716	0.779515	1.23494	0.769315	2.94821
			0.972111		0.986871	1.07239	1.29546	1.04283	0.431291	1.22212
			1.11374		0.882632	1.20673	0.92738	3.14468	0.742257	1.93083
			1.24347		0.851471	1.04298	0.916748	0.785152	0.968158	1.01621
			1.11585		0.743646	1.05368		2.36202	0.791077
			1.25114		0.806697	1.33865		3.73447	1.08721
			1.33984			1.17631		3.84329	0.82276
			1.23641			0.956535		3.02701	0.607706
			1.26485			1.02122		1.82031	0.904115
			1.02753			1.25581		1.83988	1.02967
			0.984219			1.21061		1.86059	0.978846
			1.23672			0.918136		1.0259	0.590666
			1.07123			1.3319		2.55474
						0.992815		3.33392
						1.10356		0.972947
						1.02137		5.06059
						1.29853		2.7894
						1.01365		1.28097
						1.30387		3.57655
						1.26454		4.04989
						1.3455		2.8838
								1.69728
								1.6045
								1.4345
								1.35919
	Fig. 1e	Time (sec)	Cell:1	2	3	4	5	6	7	8	9	10	11	12	13	14	15	16	17	18	19	20	21	22	23	24
		0.085	1	1	1	1	1	1	1	1	1	1	1	1	1	1	1	1	1	1	1	1	1	1	1	1
		4.201	0.924314	0.77358	0.932767	0.741774	0.788088	0.692337	0.959126	0.806937	0.842851	0.890884	0.814457	0.91902	0.821587	0.734066	0.839237	0.724989	0.737969	0.769142	0.778166	0.788421	0.865034	0.888643	0.897491	0.899861
		8.275	0.925383	0.706657	0.931714	0.603091	0.641848	0.573135	0.929152	0.693126	0.773357	0.837878	0.678632	0.859536	0.747153	0.625646	0.763664	0.58947	0.650364	0.700943	0.699744	0.71262	0.795898	0.821885	0.843002	0.879498
		12.361	0.864303	0.714094	0.908925	0.570302	0.627714	0.538964	0.935746	0.651163	0.792748	0.855443	0.65248	0.821693	0.813379	0.549127	0.821834	0.541275	0.624282	0.725616	0.674	0.77244	0.795322	0.80622	0.818639	0.890027
		16.413	0.863677	0.779386	0.904513	0.594163	0.675279	0.551437	0.934761	0.629822	0.76523	0.862295	0.68966	0.812121	0.789557	0.531911	0.909784	0.533289	0.624599	0.787377	0.709862	0.794671	0.805674	0.78389	0.859048	0.90339
		20.477	0.862762	0.870703	0.930409	0.653506	0.757071	0.62649	0.948283	0.638609	0.765678	0.870189	0.720714	0.818776	0.929175	0.544256	0.995351	0.549391	0.656196	0.874031	0.77993	0.872897	0.863472	0.796636	0.892408	0.97067
		24.522	0.951954	1.01629	0.962619	0.773988	0.877978	0.69579	0.950338	0.678289	0.813092	0.881213	0.738661	0.814627	0.946794	0.552182	1.12093	0.571017	0.73431	1.01441	0.844597	1.00849	0.935432	0.768699	0.931779	1.03835
		28.565	0.942232	1.13858	0.993179	0.869034	0.980305	0.795314	0.96032	0.730783	0.893964	0.907604	0.834511	0.822617	1.03543	0.5873	1.2265	0.615679	0.846127	1.11644	0.915566	1.10643	1.03492	0.796259	0.962967	1.16673
		32.628	1.03233	1.26453	1.01426	0.985464	1.18022	0.875345	0.987255	0.800583	0.984196	0.942623	0.884992	0.855661	1.12205	0.610102	1.23195	0.672981	0.935069	1.1797	1.02585	1.30038	1.13669	0.833414	0.994676	1.22174
		36.672	1.06029	1.47047	1.01762	1.18776	1.40323	1.03643	1.00635	0.884389	1.07347	0.978882	0.977778	0.859826	1.26747	0.746128	1.28439	0.697259	1.09736	1.22309	1.06211	1.40149	1.26623	0.843314	0.99597	1.28341
		40.716	1.11799	1.72924	1.03771	1.39124	1.64168	1.13112	1.01942	0.950928	1.09331	1.01241	1.07452	0.895608	1.37116	0.771005	1.30424	0.809331	1.22691	1.23905	1.13027	1.55803	1.40184	0.849688	1.02591	1.31326
		44.76	1.19209	1.90218	1.05559	1.61869	1.81076	1.28354	1.07976	1.01442	1.13462	1.07999	1.22026	0.941944	1.34947	0.811925	1.33434	0.900197	1.37268	1.31041	1.2425	1.70839	1.5014	0.841916	1.03526	1.33495
		48.804	1.223	2.08432	1.07581	1.71477	1.94535	1.34407	1.08719	1.06981	1.1933	1.09304	1.34272	0.93564	1.53163	0.919228	1.36766	0.969117	1.49843	1.28271	1.33464	1.83099	1.59311	0.845881	1.11812	1.52366
		52.858	1.23489	2.27561	1.09729	1.75951	1.95459	1.51328	1.06949	1.15675	1.23522	1.17329	1.4425	1.02122	1.66365	0.929598	1.42308	1.02001	1.61028	1.30598	1.58294	1.88294	1.67581	0.851487	1.17274	1.55849
		56.9	1.34105	2.39459	1.15218	1.78963	1.906	1.56681	1.08847	1.20102	1.34125	1.16773	1.62353	1.06963	1.71403	0.967994	1.41834	1.06367	1.74388	1.30395	1.78843	1.89423	1.80837	0.876238	1.18342	1.78636
		60.942	1.43484	2.57718	1.19036	1.79182	1.96698	1.65152	1.14893	1.21723	1.34165	1.22212	1.76106	1.08171	1.92581	1.02841	1.43053	1.12508	1.8888	1.31332	1.863	1.92694	1.91774	0.931004	1.21682	1.88002
		64.984	1.42492	2.7165	1.27461	1.77162	1.97387	1.70098	1.22367	1.22649	1.54116	1.30386	1.86967	1.07409	1.80156	1.11252	1.44985	1.15891	1.94862	1.27226	2.02502	1.96493	2.02552	0.971638	1.37264	2.02083
		69.024	1.50892	2.79926	1.33156	1.80479	1.97297	1.76851	1.25357	1.23162	1.6022	1.36716	1.97433	1.0575	1.95848	1.16429	1.49073	1.26395	2.04742	1.31622	2.38779	1.96798	2.11069	0.983338	1.47157	2.12166
		73.066	1.57166	2.88153	1.36594	1.79569	1.97763	1.7669	1.34963	1.23518	1.69299	1.41142	2.09168	1.09692	2.0651	1.25202	1.53678	1.31419	2.09085	1.32815	2.73579	1.94798	2.16591	1.01025	1.54224	2.12177
		77.21	1.69297	2.89402	1.4349	1.82622	1.96067	1.84912	1.42859	1.23499	1.85283	1.59097	2.09455	1.14211	2.0981	1.31514	1.5753	1.3616	2.12859	1.32477	3.25489	1.96359	2.18517	1.01731	1.61098	2.11373
		81.25	1.74349	2.91306	1.44878	1.81962	1.98461	1.86963	1.48482	1.23444	1.892	1.64336	2.14294	1.17731	2.21849	1.425	1.62589	1.39623	2.15982	1.3198	3.30054	1.95144	2.24699	1.05596	1.70344	2.04686
		85.29	1.79915	2.94894	1.49534	1.81447	1.97978	1.86991	1.54809	1.23672	1.9193	1.82051	2.19436	1.19678	2.25902	1.51075	1.67967	1.45253	2.22106	1.31788	3.42671	1.95989	2.26671	1.0758	1.67348	2.0055
		89.332	1.80666	2.94667	1.53497	1.80044	1.98814	1.85095	1.61481	1.2363	2.03133	1.89926	2.26875	1.23245	2.21483	1.5342	1.72391	1.49071	2.27124	1.33993	3.54215	1.98253	2.27508	1.08707	1.63623	2.24303
		93.385	1.87145	2.88439	1.58018	1.80268	2.02645	1.83811	1.70289	1.23615	1.96671	1.98255	2.33066	1.30035	2.23862	1.53835	1.73569	1.51621	2.30501	1.33887	3.49933	1.95588	2.29446	1.15831	1.63045	2.32101
		97.429	2.02769	2.97424	1.60986	1.80375	1.99661	1.84839	1.77349	1.2269	2.0079	2.10785	2.37812	1.32089	2.34354	1.59354	1.79601	1.54175	2.27797	1.31193	3.55914	2.00737	2.30611	1.18384	1.61773	2.3379
		101.469	2.06425	2.96969	1.66145	1.80326	2.02746	1.88221	1.84153	1.23707	2.02825	2.12629	2.44247	1.43315	2.45567	1.59102	1.82954	1.54753	2.27247	1.33038	3.63951	1.91894	2.29502	1.21654	1.40137	2.2373
		105.515	2.1192	2.9667	1.77552	1.80903	2.02067	1.93182	1.84839	1.23121	2.04685	2.15017	2.48654	1.58558	2.43543	1.62057	1.86347	1.55583	2.27949	1.3383	3.57999	1.99509	2.30756	1.23354	1.41073	2.20005
		109.557	2.14084	2.97506	1.96002	1.77854	1.98657	1.88018	1.8002	1.22826	2.09668	2.16339	2.46924	1.67021	2.32624	1.62387	1.89834	1.57572	2.3241	1.28447	3.46941	1.95224	2.3176	1.23567	1.37949	2.241
		113.599	2.25793	2.95358	2.03714	1.78554	1.9882	1.85614	1.82684	1.23438	2.1062	2.22466	2.51648	1.67933	2.34255	1.60444	2.00554	1.56223	2.34454	1.28432	3.47481	1.99686	2.29055	1.2578	1.26952	2.22591
		117.641	2.23003	2.95212	2.10976	1.80564	2.00587	1.90173	1.88614	1.22637	2.13389	2.28035	2.533	1.67977	2.38375	1.60797	1.98234	1.58147	2.3078	1.27571	3.38422	1.93505	2.29397	1.29689	1.30496	2.23331
		121.681	2.26248	2.95913	2.12205	1.75614	1.98813	1.85966	1.78087	1.23334	2.10088	2.15784	2.53701	1.64713	2.40035	1.62757	2.01347	1.56563	2.29438	1.26496	3.32874	1.96002	2.28082	1.31377	1.4507	2.34872
		125.737	2.18953	2.92937	2.16122	1.79848	1.98367	1.92818	1.77596	1.23337	2.17587	2.15928	2.55379	1.62364	2.39768	1.60251	2.09691	1.59077	2.28255	1.27319	3.38066	1.97898	2.29523	1.39954	1.70538	2.33281
		129.779	2.15131	2.91295	2.18417	1.77052	2.02469	1.89211	1.68985	1.23391	2.10492	2.22534	2.5919	1.57724	2.24068	1.61086	2.12049	1.58309	2.29692	1.27488	3.47085	1.93197	2.29316	1.4538	1.90434	2.34814
		133.835	2.07712	2.87936	2.27687	1.78118	1.99256	1.80936	1.69871	1.22925	2.16881	2.17997	2.61901	1.5619	2.32656	1.596	2.16094	1.59004	2.30842	1.30343	3.45303	1.97435	2.30753	1.49477	2.12239	2.47374
		137.887	1.96726	2.93117	2.26926	1.76138	2.0106	1.8424	1.74278	1.23159	2.13406	2.26475	2.66028	1.53721	2.38527	1.5871	2.24702	1.60748	2.28973	1.29635	3.55795	1.99658	2.306	1.53645	2.28605	2.44013
		141.931	1.98571	2.89582	2.27201	1.78915	1.99282	1.86339	1.79451	1.23401	2.17604	2.33189	2.66466	1.50413	2.35597	1.63405	2.19656	1.58441	2.28283	1.32084	3.48072	1.97021	2.30293	1.53219	2.41266	2.47489
		145.973	1.95937	2.91159	2.24449	1.77931	2.01569	1.89877	1.74626	1.23012	2.25724	2.38551	2.60175	1.47625	2.28413	1.62297	2.21893	1.5952	2.2899	1.29453	3.47492	1.91674	2.33195	1.53769	2.58029	2.44157
		300.085	1.25319	1.02534	1.16663	1.19386	1.09386	1.01952	1.05276	1.10386	1.01131	0.993442	1.04756	1.04051	0.981678	0.985853	0.921029	1.09632	1.19671	1.19365	0.985853	0.8384	1.10614	0.949635	1.19563	1.05382
		304.201	1.06683	0.855298	1.05645	0.930413	0.897903	0.884701	0.962594	0.845763	0.81407	0.872184	0.849664	0.949194	0.837943	0.881253	0.8453	0.790728	0.921805	0.798831	0.881253	0.665078	0.936999	0.780614	1.05703	0.941014
		308.275	0.989107	0.77589	0.993256	0.89053	0.810359	0.844097	0.975745	0.765883	0.791388	0.810228	0.763587	0.927272	0.778879	0.825938	0.786331	0.720979	0.820062	0.703626	0.825938	0.630962	0.808613	0.703572	1.00021	1.02337
		312.361	0.918928	0.77385	0.968197	0.875916	0.771819	0.837812	0.939874	0.728593	0.767237	0.733589	0.693043	0.913073	0.868481	0.790894	0.774971	0.687709	0.843956	0.68632	0.790894	0.693993	0.790515	0.712262	0.935853	0.95169
		316.413	0.886059	0.808657	0.9838	0.845593	0.765446	0.877232	0.961028	0.717522	0.741314	0.718631	0.733446	0.928928	0.833888	0.808401	0.79594	0.726057	0.950529	0.722789	0.808401	0.802305	0.811089	0.704655	0.980155	1.03315
		320.477	0.869242	0.84894	0.999071	0.844705	0.811857	0.956071	0.967112	0.755346	0.774268	0.724911	0.777082	0.922489	0.921098	0.831925	0.843386	0.796052	1.01267	0.806131	0.831925	0.929979	0.888475	0.686213	1.02271	1.10389
		324.522	0.837927	0.8996	1.02332	0.852826	0.798048	1.07032	0.964083	0.820614	0.788881	0.720919	0.88937	0.94445	0.951694	0.869491	0.891626	0.874774	1.06698	0.936717	0.869491	1.05107	0.969608	0.675577	1.03093	1.19713
		328.565	0.823636	1.0432	1.04838	0.8976	0.831127	1.27479	0.969182	0.852401	0.866833	0.740454	1.01538	0.952981	1.03887	0.914473	0.979474	0.933329	1.04992	1.1352	0.914473	1.12922	1.05109	0.680795	1.0654	1.15722
		332.628	0.882937	1.23758	1.05894	0.896669	0.872068	1.52988	1.07336	0.920142	0.877044	0.813524	1.08993	0.957305	1.15079	0.986961	1.06765	1.11817	1.11853	1.27691	0.986961	1.20726	1.16949	0.698232	1.1158	1.1975
		336.672	0.897811	1.41531	1.09012	0.924919	0.901589	1.61644	1.10791	1.02074	0.883402	0.812883	1.18212	0.963852	1.16747	1.07653	1.14744	1.17111	1.19281	1.29679	1.07653	1.29624	1.26629	0.717371	1.18599	1.20429
		340.716	0.953088	1.63988	1.10168	0.968165	1.01653	1.65568	1.12097	1.10187	0.974867	0.86466	1.30135	0.994794	1.28227	1.16008	1.19682	1.29831	1.32259	1.36406	1.16008	1.43564	1.37176	0.705606	1.23705	1.3437
		344.76	0.944888	1.78699	1.10818	1.00293	1.06886	1.65104	1.13171	1.02958	0.99437	0.872221	1.39407	1.02216	1.33466	1.23345	1.21732	1.43739	1.43565	1.33081	1.23345	1.52318	1.48196	0.734353	1.26427	1.49028
		348.804	0.980699	1.94376	1.15224	1.04913	1.19208	1.65694	1.12539	1.15455	1.02781	0.934819	1.44442	1.04319	1.43246	1.2095	1.32529	1.6365	1.53575	1.33883	1.2095	1.61484	1.59296	0.754189	1.2991	1.55344
		352.858	1.12525	2.08131	1.162	1.10301	1.29153	1.65312	1.14353	1.28935	1.04964	0.982219	1.49722	1.14739	1.5012	1.132	1.40217	1.75591	1.61573	1.36094	1.132	1.74328	1.71474	0.755847	1.40054	1.60261
		356.9	1.1721	2.17959	1.17396	1.16477	1.40947	1.66999	1.15421	1.37055	1.09366	1.00287	1.57393	1.21793	1.53075	1.07997	1.52276	1.9363	1.66735	1.35924	1.07997	1.73005	1.81583	0.815099	1.43128	1.70101
		360.942	1.27124	2.22393	1.22222	1.18715	1.52817	1.70865	1.23875	1.47205	1.20163	1.03513	1.64476	1.24355	1.58783	1.05608	1.58657	1.92826	1.80726	1.37287	1.05608	1.77892	1.89809	0.835521	1.55722	1.71069
		364.984	1.18116	2.23731	1.2745	1.27164	1.62326	1.67309	1.34322	1.46687	1.2319	1.07515	1.71565	1.28647	1.71211	1.09708	1.61299	1.95059	1.89255	1.35751	1.09708	1.73638	1.94418	0.87266	1.68474	1.78389
		369.024	1.23557	2.27399	1.32808	1.30947	1.75949	1.69173	1.30472	1.57072	1.2363	1.08337	1.73854	1.31221	1.76668	1.1061	1.69696	1.92276	1.95693	1.38519	1.1061	1.73033	2.03631	0.899041	1.8425	1.87566
		373.066	1.20025	2.25	1.35051	1.37051	1.82709	1.69984	1.3439	1.69532	1.26644	1.10666	1.75323	1.40069	1.88621	1.2168	1.70987	1.94156	2.06013	1.37278	1.2168	1.80408	2.02205	0.933139	1.93162	1.94519
		377.21	1.25024	2.29718	1.40478	1.44388	1.9249	1.722	1.2948	1.79759	1.3557	1.10957	1.77718	1.49208	1.90222	1.33572	1.76852	2.01818	2.05478	1.42561	1.33572	1.78291	2.0762	1.02351	1.97503	2.15471
		381.25	1.31286	2.27279	1.44965	1.50924	1.88728	1.68911	1.30667	1.84862	1.42932	1.09183	1.78004	1.47874	1.83307	1.47721	1.83462	1.99418	2.10942	1.38072	1.47721	1.78734	2.07089	1.05592	2.08889	2.22113
		385.29	1.29675	2.30412	1.51811	1.51929	1.96037	1.7098	1.33566	1.77788	1.45952	1.11161	1.79229	1.53545	1.93711	1.92901	1.91029	2.02306	2.12592	1.39729	1.92901	1.74712	2.08561	1.0341	2.17938	2.30686
		389.332	1.32986	2.3101	1.54947	1.5632	1.9535	1.72282	1.37571	1.81872	1.5884	1.14888	1.82194	1.55616	2.10712	2.18376	1.97453	2.02504	2.11386	1.40456	2.18376	1.77013	2.13283	1.05164	2.27414	2.31017
		393.385	1.36301	2.32021	1.55399	1.61385	1.99164	1.72854	1.41864	1.83803	1.59506	1.16064	1.81535	1.59943	2.16729	2.26898	1.97589	2.13654	2.14629	1.40655	2.26898	1.76346	2.10239	1.07848	2.28709	2.29034
		397.429	1.39239	2.33695	1.52464	1.63106	1.99915	1.74199	1.44099	1.86695	1.64557	1.24551	1.81675	1.60539	2.38707	2.2603	1.96944	2.00618	2.17464	1.43131	2.2603	1.75707	2.13158	1.10227	2.36641	2.32116
		401.469	1.38734	2.33914	1.57244	1.66096	2.00709	1.75135	1.47408	1.93168	1.72988	1.28259	1.84379	1.6536	2.35606	2.27538	1.94941	2.05472	2.18403	1.41308	2.27538	1.80436	2.14244	1.11689	2.47742	2.30896
		405.515	1.43546	2.35898	1.58781	1.65986	1.99763	1.75326	1.47056	1.94944	1.77793	1.3044	1.84424	1.74382	2.32372	2.27066	1.97498	2.02578	2.1802	1.44844	2.27066	1.75744	2.14294	1.10773	2.5576	2.41514
		409.557	1.58796	2.33638	1.63063	1.69512	1.99976	1.75461	1.45174	1.94782	1.81773	1.39515	1.81915	1.76194	2.37415	2.28036	2.01121	2.04056	2.1976	1.42112	2.28036	1.78251	2.13575	1.15345	2.50537	2.38585
		413.599	1.59428	2.39254	1.62501	1.69232	2.00587	1.74929	1.47018	1.96192	1.95695	1.45118	1.84636	1.82324	2.50449	2.27557	2.03511	2.01317	2.16962	1.46474	2.27557	1.79469	2.12779	1.19768	2.44471	2.31133
		417.641	1.69355	2.4109	1.67673	1.69138	2.02983	1.74558	1.54626	1.96538	2.07623	1.53829	1.84596	1.84423	2.54273	2.27618	2.081	1.99517	2.13995	1.43293	2.27618	1.772	2.11069	1.2074	2.43499	2.27877
		421.681	1.73771	2.39918	1.73266	1.72505	2.04407	1.75607	1.58473	1.98331	2.0851	1.59521	1.86439	1.87367	2.34962	2.30035	2.05998	2.08242	2.15906	1.44247	2.30035	1.72222	2.12396	1.25556	2.4659	2.26721
		425.737	1.78559	2.42101	1.76389	1.71178	2.0381	1.77196	1.64289	2.00095	2.13933	1.57992	1.8517	1.97829	2.33926	2.2986	2.14068	1.9666	2.16307	1.47484	2.2986	1.75939	2.09588	1.24071	2.553	2.27183
		429.779	1.82218	2.41893	1.71974	1.72999	2.05159	1.77373	1.74351	1.98387	2.16219	1.62902	1.8486	2.02223	2.32068	2.29865	2.20822	2.06053	2.20168	1.46809	2.29865	1.75577	2.12108	1.25559	2.53727	2.36855
		433.835	1.85491	2.43001	1.73304	1.74716	1.98177	1.75954	1.7902	1.98467	2.18928	1.64045	1.84129	2.05496	2.34979	2.29958	2.28585	2.01632	2.19905	1.44982	2.29958	1.74837	2.1203	1.3414	2.65968	2.23344
		437.887	1.82703	2.45466	1.73815	1.71858	2.08936	1.76736	1.81616	1.98391	2.19937	1.64032	1.82998	2.02149	2.1738	2.28293	2.3267	2.03673	2.17998	1.45104	2.28293	1.77485	2.14138	1.38619	2.67647	2.29171
		441.931	1.87448	2.46513	1.73532	1.71633	2.07297	1.78556	1.74596	1.99544	2.31308	1.7328	1.85565	2.115	2.24534	2.304	2.33049	1.97403	2.21886	1.46067	2.304	1.75835	2.10806	1.41314	2.78924	2.37675
		445.973	1.81055	2.47821	1.76653	1.7177	2.03619	1.77614	1.74042	1.99038	2.24656	1.74944	1.88201	2.1575	2.18272	2.3952	2.38018	2.08014	2.17929	1.48344	2.3952	1.73562	2.10846	1.44674	2.8378	2.34688
	Fig. 1h		Dark	Light
		LOCa2	2.44325	7.23689
		LOCa3	1.19057	7.32693
		NO1	3.05732	5.36898
		NO2	3.16907	6.70204
		NO3	2.84482	6.22768
		NO4	2.56127	7.02787
		NO5	2.76377	6.5043
		NO6	2.60462	5.93863
		NO7	2.57995	6.64486
		NO8	4.56921	5.35454
		NO9	3.23105	6.21782
		NO10	2.53325	6.8027
		NO11	2.65684	6.27431
		NO12	2.17635	6.59447
		NO13	1.56127	1.83991
		NO14	2.16789	7.12505
		NO15	1.55457	4.69435
		NO16	2.09084	6.5511
		NO17	2.09123	6.63665
		NO18	2.65776	7.62579
		NO19	2.35841	7.19402
		NO20	1.25301	2.04479
		NO21	1.61602	2.0763
		NO22	2.33768	7.11929
		NO23	2.22624	1.9003
		NO24	1.71049	6.41934
		NO25	1.51815	6.20966
		NO26	2.23843	7.7646
		NO27	2.2688	7.15439
		NO28	1.42044	5.78399
		NO29	1.35808	5.26967
		NO30	2.03856	7.53038
		NO31	2.24045	7.3185
		NO32	2.26286	7.03212
		NO33	1.61602	6.26353
		NO34	2.33768	1.99334
		NO35	2.22624	7.51788
		NO36	1.71049	6.91428
		NO37	1.51815	1.75503
		NO38	2.23843	6.76429
		NO39	2.2688	7.20273
		NO40	1.42044	6.95459
		NO41	1.35808	2.19992
		NO42	2.03856	6.59968
		NO43	2.24045	6.33378
		NO44	2.26286	7.01152
		NO45	2.96126	6.55178
		NO46	3.11759	6.61873
		NO47	2.12957	2.05446
		NO48	2.17627	7.23128
		NO49	2.27611	4.30091
		NO50	2.26325	6.74234
		NO51	2.95834	7.86515
		NO52	2.28744	7.33576
		NO53	1.50974	7.39666
		NO54	2.5969	7.12648
		NO55	1.8053	6.71241
		NO56	2.44529	6.42253
		NO57	2.46886	8.66995
		NO58	2.16344	7.55802
		NO59	1.72874	3.64245
		NO60	2.31927	6.86197
		NO61	1.31264	6.83361
		NO62	2.79372	6.77175
		NO63	2.37887	6.41837
		NO64	2.39565	7.53576
		NO65	1.73717	7.09752
		NO66	2.5638	6.94502
		NO67	2.3634	2.3163
		NO68	3.9473	5.57397
		NO69	1.81392	7.40767
		NO70	2.86159	6.80945
		NO71	2.74598	8.31227
		NO72	1.53913	1.63992
		NO73	1.48565	2.91845
		NO74	2.23939	5.28107
		NO75	1.37896	1.44665
		NO76	1.84978	7.29158
		NO77	1.7244	6.2805
		NO78	1.41887	5.75805
		NO79	2.18516	2.05672
		NO80	2.76207	6.49032
		NO81	3.41362	4.99046
		NO82	2.18005	1.72359
		NO83	1.31095	1.26256
		NO84	3.15495	5.90672
		NO85	1.95563	7.0688
		NO86	2.00798	1.94153
		NO87	3.28172	6.41533
		NO88	2.59357	7.07327
		NO89	2.32236	6.73647
		NO90	3.24517	6.59806
		NO91	1.73217	1.87879
		NO92	1.89671	1.73713
		NO93	1.54564	1.80577
		NO94	2.2357	6.69738
		NO95	2.49794	6.29757
		NO96	1.86756	1.87032
		NO97	2.3258	6.30107
		NO98	2.25216	5.90144
		NO99	2.60905	6.23987
		NO100	2.8002	6.05176
		NO101	2.06149	6.00417
		NO102	2.35112	6.29535
		NO103	3.66173	5.41926
		NO104	1.27473	1.73675
		NO105	1.9998	6.91565
		NO106	2.64593	6.95834
		NO107	2.07041	1.8722
		NO108	2.39979	6.65691
		NO109	2.28872	6.47761
		NO110	2.33392	7.00564
		NO111	1.41996	1.62647
		NO112	1.77229	4.88868
		NO113	2.28687	5.89552
		NO114	2.21886	6.36071
		NO115	1.95075	1.55383
		NO116	1.91639	3.03742
		NO117	2.49376	6.19082
		NO118	1.94591	2.12452
		NO119	2.56228	7.37317
		NO120	1.75325	1.79928
		NO121	2.58207	5.86392
		NO122	2.16126	6.63169
		NO123	2.37038	7.61782
		NO124	1.79763	1.60285
		NO125	2.4086	6.88126
		NO126	2.31493	6.27935
		NO127	1.44889	2.22721
		NO128	2.28418	6.20999
		NO129	2.46364	6.38299
		NO130	3.37478	6.2912
		NO131	4.6951	4.65749
		NO132	2.17887	6.51575
		NO133	2.78654	6.22977
		NO134	2.22537	6.77106
		NO135	2.35009	6.26625
		NO136	3.15764	6.20824
		NO137	3.24139	5.91257
		NO138	2.00306	1.64654
		NO139	1.85505	4.92135
		NO140	1.66362	3.21767
		NO141	1.91775	6.52371
		NO142	1.79136	1.60353
		NO143	1.18251	6.13391
		NO144	2.13508	6.92102
		NO145	1.18444	1.23581
		NO146	2.18858	6.19085
		NO147	1.75486	7.05804
		NO148	1.62826	3.09419
		NO149	2.19756	6.22956
		NO150	2.40181	7.04547
		NO151	2.22926	5.91634
		NO152	3.0669	4.79528
		NO153	1.58354	1.48879
		NO154	2.43477	7.22647
		NO155	2.64911	5.88349
		NO156	2.17898	6.02283
		NO157	1.47025	1.64563
		NO158	2.22176	6.02851
		NO159	2.10246	7.20968
		NO160	1.83464	6.7392
		NO161	1.99223	5.4429
		NO162	2.52718	6.53166
		NO163	1.47489	5.64859
		NO164	1.50828	2.62349
		NO165	2.24433	6.40304
		NO166	1.90348	7.41799
		NO167	1.7593	1.72955
		NO168	4.80215	5.64684
		NO169	2.05122	1.63905
		NO170	2.49586	7.03731
		NO171	1.88425	1.71669
		NO172	3.37957	6.50439
		NO173	2.33851	6.05963
		NO174	1.81261	5.29483
		NO175	2.23471	5.79862
		NO176	2.35539	5.1578
		NO177	2.96085	5.79784
		NO178	2.79227	6.31117
		NO179	2.69923	5.74291
		NO180	2.72228	6.19988
		NO181	1.56982	1.59369
		NO182	2.79216	5.91582
		NO183	2.76605	6.24421
		NO184	1.42552	3.79442
		NO185	3.03868	4.38849
		NO186	3.14026	5.75972
		NO187	1.85262	1.52486
		NO188	3.2828	4.16446

## Sheet: Fig. 2
	Fig. 2a		Ca2+																	Sr2+
		Time (sec)	cell :1	2	3	4	5	6	7	8	9	10	11	12	13	14	15	16	17	cell :1	2	3	4	5	6	7	8	9	10	11	12	13	14
		0	0.9882	0.98286	1.0024	0.98834	0.97356	0.9828	0.99281	0.97502	0.96086	0.98174	0.95539	0.98081	1.0071	0.97276	0.97723	0.95535	0.97125	0.99611	0.98691	1.0007	1.0027	0.99813	0.99777	1.0037	1.0047	0.99748	1.0001	0.99053	1.0002	0.99662	1.0052
		2.012	0.98853	0.98141	1.0003	0.99195	0.97793	0.98795	0.99594	0.98538	0.97374	0.98381	0.95142	0.98615	1.0038	0.97738	0.98327	0.95773	0.97419	0.99494	0.98434	0.99889	1.0004	0.99869	0.99809	1.0029	1.0032	0.99437	0.99825	0.98931	0.99425	0.99833	1.0068
		4.025	0.99392	0.98744	0.9933	0.9955	0.97815	0.98588	0.99815	0.99104	0.97618	0.98956	0.96578	0.97968	0.99497	0.97964	0.99376	0.96235	0.97785	0.99629	0.98573	1.0001	0.99719	0.99664	0.99647	1.0035	1.0014	0.99478	1.0011	0.99039	0.99405	0.99439	1.0004
		6.038	0.99701	0.99011	0.99671	0.99922	0.98938	0.997	1.0024	0.99414	0.98585	0.99635	0.97908	0.99743	0.98771	0.98455	0.98998	0.97004	0.98619	1.0013	0.99094	1.0003	1.0012	1.0045	0.99958	1.0079	1.0028	1.0018	1.0046	0.99716	1.0077	1.0051	0.99976
		8.051	0.99699	0.99317	1.0051	0.99849	0.9919	1.0014	1.0042	0.99197	0.99157	1.0036	0.99571	1.003	0.98275	0.98615	0.99023	0.97498	0.98734	1.001	0.99237	0.99978	1.0004	1.0035	0.99897	1.0034	1.0042	1.0016	1.004	0.99577	1.0012	1.0013	1.0024
		10.079	0.9945	0.99376	1.0114	0.99505	0.98974	1.0017	1.0047	0.99195	1.0018	1.0029	0.99937	0.99909	0.98419	0.98818	0.99015	0.97531	0.98742	1.0013	0.99539	0.99978	0.99915	1.0013	0.99543	1	1.0003	0.99547	1.0011	0.99858	0.99926	0.99672	1.0001
		12.076	1.0014	0.99741	1.012	1	0.98725	1.0003	1.0018	0.99482	1.0014	1.0076	1.0018	1.0049	0.99109	0.99276	0.99508	0.98268	0.99497	1.0016	1.0026	1.0018	1.0025	1.0061	1.0032	1.0022	1.0039	1.0055	1.0045	1.0023	1	1.0047	1.0047
		14.089	0.99694	1.0008	1.0032	0.99848	0.9824	1.0048	0.99845	0.99834	1.0072	1.0021	1.0034	1.0002	0.9952	0.99271	0.99309	0.97759	0.99836	0.99776	1.0052	0.99924	0.99985	1.0023	0.9989	0.99687	1.0055	1.0018	1.0004	1.0029	0.99993	1.0006	0.99845
		16.102	1.0045	1.0046	1.0042	1.005	0.99144	1.0105	0.99984	1.011	1.0056	1.0028	1.0125	0.99977	0.99727	0.9997	1.005	0.98079	1.0081	0.9997	1.0063	0.99889	0.99894	1.002	0.99859	0.99743	1.0007	0.99699	1.0013	1.0017	1.0006	0.9984	0.99977
		18.114	1.0022	1.0072	0.99748	1.0091	0.98852	1.0015	0.99402	1.0044	1.0051	0.99954	1.0088	0.9926	1.0025	1.0101	1.0072	0.99349	0.99989	1.0001	1.0078	1.0025	1.0025	1.0029	1.0028	0.99732	1.0041	1.0063	1.0032	1.0098	1.0104	1.0035	1.0061
		20.127	0.99981	1.0124	0.99869	1.0179	1.008	1.0004	0.9981	1.0079	1.0081	1.0021	1.0165	1.0083	1.007	1.0197	1.0022	1.0257	1.0068	1.0022	1.0083	1.0016	0.99965	0.99827	0.99976	0.99595	0.99927	1.0013	0.99836	1.0083	0.99998	0.99821	1.0023
		22.14	0.9963	1.0097	0.9903	1.0018	1.0321	0.99828	0.99966	1.0119	1.0136	1.0031	1.0201	1.0067	1.0094	1.0199	1.0049	1.0462	1.0123	1.0041	1.0065	0.99823	0.99882	0.99431	1.0019	0.99425	0.99319	0.99748	0.99502	1.0054	0.9994	1.0001	0.99362
		24.168	1.0053	1.0109	0.99369	0.99136	1.0384	1.0113	1.0051	1.0145	1.0246	1.0058	1.0318	1.0091	1.0158	1.0264	1.0136	1.0642	1.0264	1.0027	1.0099	1.0008	0.9994	0.99712	1.0032	0.9987	0.99878	1.0007	0.9975	1.0051	1.0045	1.0053	0.99366
		26.181	1.0171	1.0136	0.995	1.0001	1.0356	1.0104	1.0028	1.0118	1.0174	1.0102	1.0315	1.0149	1.014	1.022	1.0254	1.0641	1.031	1.0011	1.0106	0.99809	0.99984	0.99576	1.0034	0.9965	0.98868	1.0045	0.99534	1.0023	0.99527	1.0011	0.99374
		28.178	1.0174	1.0146	0.99613	1.0077	1.0356	1.0057	1.002	1.0158	1.027	1.0088	1.0269	1.0175	1.0072	1.0281	1.0289	1.0695	1.038	0.99962	1.0072	0.99927	0.99753	0.99847	1.002	0.99927	0.98943	1.0001	0.99516	1.0003	0.99318	0.99564	0.99299
		43.126	0.99921	1.0181	0.99187	1.0231	1.0247	1.0222	0.99949	1.0171	1.0262	1.0319	1.0496	1.0233	1.0033	1.023	1.0071	1.1558	1.0384	1.0188	1.0219	1.0079	1.0246	1.0212	1.0231	1.0101	0.9906	1.0916	1.0339	1.0286	1.0411	1.0294	1.0145
		45.154	0.98914	1.0293	1.0026	1.1	1.0466	1.0785	1.0123	1.0195	1.0226	1.0448	1.0697	1.0509	1.0089	1.0262	1.0002	1.1731	1.0468	1.0165	1.0154	1.0122	1.0249	1.018	1.0196	1.01	0.98945	1.0859	1.0307	1.0262	1.0366	1.0244	1.0157
		47.151	0.97236	1.0259	0.99204	1.0307	1.0159	1.0332	0.99959	1.0149	1.0248	1.0304	1.0726	1.0275	1.0014	1.0217	0.97812	1.1881	1.0397	1.0178	1.0193	1.0143	1.026	1.0197	1.0192	1.0114	0.98865	1.086	1.0296	1.0318	1.0362	1.0207	1.0165
		49.164	0.97326	1.0326	0.9993	1.0207	1.0242	1.0327	0.99144	1.0165	1.0271	1.0322	1.0846	1.0364	1.0102	1.0251	0.96858	1.1916	1.0556	1.0178	1.0176	1.0142	1.025	1.0175	1.018	1.0104	0.98433	1.0804	1.0275	1.0246	1.0368	1.0201	1.0142
		51.177	0.97353	1.0419	1.0135	1.0366	1.0317	1.0588	0.99086	1.02	1.0341	1.038	1.0982	1.0537	1.0136	1.0279	0.97224	1.1819	1.061	1.0174	1.016	1.0118	1.0234	1.0202	1.0188	1.0083	0.98088	1.0818	1.0304	1.0267	1.0345	1.0248	1.008
		53.189	0.98771	1.0536	1.0274	1.0686	1.0493	1.0821	1.0022	1.0263	1.0412	1.0451	1.0976	1.0667	1.0212	1.0335	0.98181	1.2126	1.0758	1.0191	1.0187	1.0137	1.0239	1.0242	1.019	1.0087	0.98288	1.0827	1.0249	1.0247	1.0344	1.0175	1.0157
		55.202	1.0031	1.0537	1.0271	1.048	1.0379	1.0648	1.0034	1.0337	1.0535	1.0521	1.1022	1.0634	1.0234	1.0407	0.99847	1.2312	1.0884	1.0213	1.017	1.0161	1.0264	1.028	1.0225	1.0141	0.98771	1.09	1.0335	1.0281	1.0393	1.031	1.0175
		57.215	1.0276	1.0664	1.0403	1.056	1.0386	1.0797	1.0171	1.0507	1.071	1.0656	1.1275	1.0754	1.0383	1.0513	1.0218	1.2443	1.1025	1.0234	1.0222	1.0156	1.0287	1.0281	1.0257	1.0149	0.99014	1.0916	1.0312	1.0308	1.0398	1.0309	1.0163
		59.228	1.0524	1.0768	1.0548	1.0551	1.0417	1.0895	1.0348	1.066	1.0925	1.0982	1.1756	1.1004	1.0538	1.0566	1.0505	1.2242	1.1024	1.0205	1.0283	1.0121	1.0257	1.0264	1.0235	1.0114	0.98337	1.0866	1.0263	1.0272	1.0355	1.024	1.0118
		61.256	1.0778	1.1008	1.0763	1.0627	1.0417	1.1131	1.0532	1.0924	1.1184	1.1225	1.2232	1.1241	1.0683	1.0619	1.0756	1.2099	1.1222	1.0232	1.032	1.0124	1.0294	1.0271	1.0247	1.0207	0.98294	1.0845	1.0291	1.0275	1.0437	1.0249	1.0084
		63.253	1.103	1.1291	1.101	1.0858	1.0474	1.1448	1.0811	1.1249	1.1566	1.1469	1.2628	1.1498	1.0998	1.0733	1.0939	1.1935	1.1493	1.0261	1.0384	1.0144	1.0288	1.0325	1.0264	1.0231	0.98677	1.0891	1.0332	1.0226	1.0387	1.0307	1.0178
		65.266	1.1305	1.1615	1.1231	1.102	1.0468	1.1609	1.112	1.152	1.1878	1.1697	1.3002	1.1867	1.1302	1.086	1.1211	1.1958	1.1772	1.0264	1.0391	1.0139	1.0303	1.0317	1.0246	1.0213	0.984	1.0843	1.0285	1.0239	1.0397	1.0288	1.0146
		67.279	1.1586	1.202	1.1592	1.0989	1.0427	1.1667	1.1458	1.1844	1.2221	1.1983	1.3235	1.2082	1.1689	1.1006	1.1495	1.1822	1.2139	1.0277	1.0401	1.0133	1.0297	1.0309	1.0265	1.0262	0.99071	1.0904	1.0341	1.0302	1.0403	1.0279	1.019
		69.291	1.1793	1.2548	1.1992	1.1135	1.0481	1.2045	1.1893	1.2385	1.2664	1.229	1.3475	1.2474	1.2052	1.1148	1.1747	1.1736	1.2518	1.026	1.043	1.008	1.0324	1.0259	1.026	1.0262	0.99383	1.0851	1.0299	1.027	1.0379	1.0294	1.0112
		71.304	1.2213	1.3156	1.2391	1.1231	1.056	1.2328	1.2418	1.2953	1.3215	1.2719	1.3803	1.2904	1.2558	1.1299	1.2129	1.1804	1.2898	1.0265	1.0462	1.0122	1.0335	1.0295	1.0251	1.0296	0.9952	1.0927	1.0325	1.0273	1.0407	1.0311	1.0154
		73.317	1.2739	1.3719	1.2747	1.1412	1.068	1.2545	1.2897	1.3547	1.3912	1.314	1.4103	1.3382	1.3033	1.1426	1.2589	1.1818	1.3337	1.0255	1.0395	1.0115	1.0307	1.0242	1.0248	1.0298	0.99028	1.0841	1.0299	1.0251	1.0419	1.0263	1.0093
		75.345	1.3513	1.429	1.3271	1.1555	1.0854	1.2925	1.3444	1.4241	1.4579	1.3655	1.4534	1.3954	1.3572	1.1531	1.3513	1.1736	1.3792	1.0267	1.0385	1.0117	1.0318	1.0249	1.0247	1.0277	0.99249	1.0835	1.0294	1.0231	1.0408	1.0276	1.0105
		77.358	1.419	1.4917	1.3689	1.1689	1.1014	1.3345	1.4016	1.4913	1.5295	1.4157	1.5007	1.4345	1.4099	1.1616	1.4288	1.176	1.4294	1.0277	1.0362	1.0114	1.0299	1.0156	1.0228	1.0231	0.98741	1.0847	1.0305	1.0247	1.0429	1.0311	1.0071
		79.355	1.4773	1.557	1.4157	1.1952	1.1327	1.3875	1.4758	1.5636	1.6056	1.4828	1.5841	1.4991	1.4708	1.1735	1.4866	1.1756	1.4863	1.0313	1.035	1.0166	1.0338	1.0196	1.0282	1.0215	0.99007	1.0937	1.0353	1.0309	1.0504	1.03	1.0091
		81.368	1.5474	1.6307	1.4697	1.2153	1.1669	1.4217	1.5446	1.6358	1.689	1.5499	1.6713	1.5559	1.5428	1.1977	1.5554	1.1648	1.5461	1.0311	1.0354	1.0174	1.0355	1.0158	1.0271	1.0152	0.98562	1.0859	1.0295	1.0284	1.0429	1.0272	1.0075
		83.381	1.6261	1.7116	1.5276	1.2413	1.1915	1.4563	1.6075	1.711	1.7748	1.6193	1.7476	1.6145	1.6144	1.2084	1.6261	1.165	1.6082	1.0268	1.0353	1.0161	1.0318	1.0183	1.0262	1.0092	0.98183	1.0864	1.0282	1.0249	1.0461	1.0189	1.0096
		85.393	1.704	1.8096	1.5835	1.2612	1.2333	1.4985	1.6843	1.7892	1.8552	1.6796	1.8328	1.6866	1.693	1.2215	1.6941	1.1752	1.6866	1.0298	1.0378	1.0165	1.0314	1.0229	1.0275	1.0126	0.98354	1.09	1.0318	1.0255	1.0384	1.0308	1.0151
		87.406	1.7853	1.8939	1.6472	1.269	1.2632	1.5215	1.7563	1.8634	1.9291	1.7486	1.9016	1.7434	1.7676	1.228	1.7515	1.1813	1.7551	1.0299	1.0387	1.0175	1.034	1.0259	1.027	1.0175	0.98112	1.0876	1.0282	1.0259	1.0412	1.0292	1.0081
		89.419	1.8587	1.9836	1.7158	1.2769	1.3122	1.5694	1.8284	1.9412	2.0074	1.8242	1.9779	1.8118	1.841	1.2403	1.8213	1.1821	1.8296	1.0308	1.0408	1.0146	1.0336	1.0298	1.0258	1.0169	0.9802	1.0888	1.0258	1.0225	1.0412	1.0231	1.0077
		91.447	1.9272	2.0732	1.7789	1.2971	1.359	1.6006	1.9122	2.0277	2.0809	1.8963	2.0687	1.8799	1.9275	1.2554	1.8813	1.1776	1.8769	1.0334	1.0422	1.0156	1.0338	1.0264	1.0275	1.0213	0.98275	1.0925	1.0288	1.0248	1.0469	1.028	1.011
		93.46	1.9839	2.1684	1.8328	1.3092	1.4065	1.6486	1.9908	2.1067	2.1667	1.9729	2.1505	1.9493	2.0101	1.269	1.9453	1.1927	1.9348	1.0362	1.0464	1.0152	1.0338	1.029	1.0267	1.0259	0.98315	1.0925	1.0347	1.0226	1.047	1.0312	1.0093
		95.457	2.0349	2.2524	1.8854	1.3253	1.4468	1.6952	2.054	2.1849	2.252	2.0403	2.2183	2.0082	2.0937	1.2833	1.9912	1.2015	1.9911	1.0337	1.0467	1.0164	1.0335	1.0269	1.0275	1.0259	0.98223	1.0912	1.0332	1.0191	1.0413	1.0275	1.0086
		97.47	2.1039	2.3429	1.9576	1.3513	1.4859	1.7363	2.1255	2.2571	2.3192	2.1101	2.294	2.071	2.1803	1.2972	2.0576	1.2126	2.0483	1.0324	1.0475	1.0171	1.035	1.0301	1.0265	1.0209	0.98048	1.0935	1.0312	1.0212	1.0488	1.0226	1.0115
		99.483	2.1444	2.4363	2.0153	1.3722	1.5277	1.7912	2.1944	2.3426	2.3878	2.1873	2.3707	2.1387	2.2574	1.313	2.1013	1.216	2.1193	1.0335	1.05	1.0176	1.0356	1.0302	1.0252	1.025	0.97949	1.0879	1.0315	1.0209	1.0519	1.0226	1.0084
		101.5	2.2039	2.5187	2.0629	1.3975	1.572	1.8343	2.2669	2.4334	2.4736	2.2553	2.4378	2.2112	2.3371	1.3307	2.1563	1.2297	2.1758	1.0338	1.0504	1.0183	1.0368	1.0321	1.0296	1.025	0.98677	1.0946	1.0323	1.0229	1.0547	1.0278	1.0091
		103.51	2.2654	2.5966	2.1093	1.4289	1.6218	1.8818	2.3355	2.5098	2.5405	2.3226	2.5084	2.2808	2.4164	1.3457	2.221	1.2227	2.2338	1.0364	1.0528	1.0196	1.0383	1.0289	1.0295	1.0262	0.98879	1.0947	1.0351	1.0245	1.0492	1.0319	1.0111
		105.52	2.3426	2.6686	2.1622	1.4564	1.6666	1.9253	2.3887	2.5801	2.616	2.3994	2.5736	2.3516	2.4777	1.3588	2.3124	1.2256	2.2924	1.0363	1.0551	1.0177	1.0367	1.031	1.0295	1.0262	0.9879	1.0918	1.0335	1.0177	1.0453	1.0326	1.0056
		107.55	2.4138	2.7186	2.2278	1.4756	1.7214	1.9786	2.4534	2.6459	2.683	2.4672	2.6541	2.4172	2.5604	1.3767	2.3872	1.2333	2.3512	1.0384	1.0575	1.0189	1.0388	1.0297	1.0292	1.0281	0.98666	1.0953	1.0375	1.0202	1.0536	1.0369	1.0126
		109.55	2.4856	2.7742	2.2922	1.4874	1.7627	2.0325	2.513	2.7009	2.7451	2.541	2.7159	2.4794	2.6429	1.3961	2.4736	1.2392	2.4178	1.0377	1.0595	1.0188	1.0404	1.03	1.0325	1.0292	0.99178	1.0956	1.0293	1.0208	1.0546	1.0348	1.006
		111.56	2.5541	2.8336	2.3658	1.5113	1.815	2.0757	2.585	2.7749	2.8249	2.6167	2.7805	2.5431	2.71	1.4133	2.5165	1.2416	2.4863	1.0395	1.0584	1.0224	1.042	1.0359	1.0321	1.0299	0.995	1.0998	1.0362	1.023	1.0554	1.0392	1.0127
		113.57	2.6168	2.8994	2.4504	1.5284	1.8622	2.1271	2.6483	2.8475	2.9054	2.6865	2.8547	2.6057	2.7747	1.4288	2.5853	1.2482	2.5628	1.0383	1.0578	1.0177	1.0384	1.0333	1.0301	1.0305	0.99086	1.0946	1.0345	1.023	1.0525	1.0268	1.0044
		115.58	2.6536	2.9704	2.5116	1.5396	1.9115	2.1633	2.7095	2.9199	2.9912	2.7532	2.9221	2.6667	2.8372	1.4521	2.6195	1.2517	2.6324	1.0366	1.0624	1.0184	1.0411	1.0312	1.0326	1.0294	0.98624	1.0976	1.0347	1.0212	1.0476	1.0341	1.0177
		117.6	2.6888	3.0334	2.581	1.5541	1.9637	2.205	2.773	2.9796	3.0473	2.8237	2.9812	2.7197	2.8932	1.4738	2.6576	1.2586	2.6903	1.0392	1.0586	1.0197	1.0402	1.0334	1.0347	1.0325	0.98918	1.0969	1.0335	1.0216	1.0515	1.0326	1.011
		119.61	2.734	3.0909	2.6371	1.57	2.0261	2.239	2.8364	3.0447	3.105	2.8976	3.0393	2.7759	2.968	1.4958	2.704	1.2902	2.7564	1.0379	1.0626	1.0171	1.0424	1.0294	1.0337	1.0296	0.98808	1.0969	1.0324	1.022	1.0533	1.0289	1.0084
		121.62	2.7713	3.1516	2.6757	1.58	2.0856	2.277	2.8966	3.1207	3.1702	2.9547	3.0801	2.8301	3.0296	1.5103	2.728	1.3044	2.8217	1.039	1.0667	1.0187	1.0459	1.0283	1.0345	1.0296	0.99232	1.0971	1.0324	1.0235	1.0518	1.0368	1.0093
		123.65	2.8128	3.2144	2.7284	1.5953	2.1419	2.308	2.9445	3.174	3.2299	3.0098	3.1096	2.8811	3.0897	1.5306	2.7697	1.3212	2.8956	1.0404	1.0699	1.0181	1.0494	1.0261	1.034	1.0311	0.98729	1.0983	1.0313	1.0197	1.0564	1.0306	1.013
		125.65	2.8521	3.2584	2.7661	1.6156	2.1856	2.3513	2.9906	3.2157	3.2754	3.064	3.1338	2.9194	3.1483	1.5461	2.8105	1.3228	2.944	1.0407	1.0741	1.0198	1.0508	1.0249	1.0368	1.0343	0.99044	1.0992	1.0329	1.023	1.0554	1.0342	1.008
		127.66	2.8804	3.3067	2.8168	1.6379	2.2149	2.3859	3.0267	3.2552	3.3143	3.1099	3.1581	2.9694	3.1901	1.5697	2.8402	1.3333	3.0167	1.0418	1.0833	1.0209	1.0489	1.0245	1.0384	1.0355	0.99234	1.1018	1.0339	1.0242	1.0563	1.0426	1.0135
		129.67	2.926	3.3652	2.8607	1.6448	2.2386	2.407	3.0697	3.2982	3.3484	3.1578	3.1837	3.0223	3.238	1.5931	2.8912	1.3481	3.093	1.0442	1.0791	1.0215	1.0491	1.0265	1.0413	1.0397	0.99366	1.1036	1.0377	1.0307	1.0543	1.0454	1.0126
		131.69	2.9487	3.427	2.9117	1.6602	2.2783	2.4418	3.111	3.3482	3.3965	3.1933	3.1915	3.0657	3.28	1.6138	2.9153	1.3714	3.1543	1.0435	1.0803	1.0209	1.0471	1.0254	1.0378	1.0365	0.9905	1.1	1.0322	1.0219	1.0523	1.0383	1.0123
		133.7	2.9725	3.4882	2.9772	1.6856	2.3011	2.4687	3.1457	3.3861	3.4513	3.2286	3.2188	3.1222	3.316	1.6378	2.9441	1.3965	3.2135	1.0462	1.0807	1.0192	1.0516	1.026	1.0395	1.0387	0.99536	1.1003	1.0336	1.0276	1.0599	1.0389	1.0136
		135.71	2.9967	3.547	3.0257	1.6907	2.3468	2.5092	3.1771	3.4196	3.482	3.2654	3.2454	3.1551	3.3509	1.6605	2.9637	1.4185	3.2594	1.0503	1.0833	1.0221	1.0547	1.0316	1.0451	1.0362	0.99642	1.1056	1.0361	1.0313	1.0597	1.0407	1.0156
		137.74	3.0243	3.5922	3.0743	1.7061	2.3749	2.5336	3.212	3.4505	3.5182	3.3017	3.2652	3.1847	3.3907	1.6844	2.9833	1.46	3.3015	1.0478	1.0822	1.0228	1.053	1.0257	1.0456	1.0396	0.99696	1.1061	1.0336	1.0326	1.0602	1.0396	1.0109
		139.75	3.0437	3.6425	3.12	1.709	2.4089	2.548	3.2434	3.4903	3.5559	3.3338	3.2869	3.2268	3.4335	1.7074	2.9954	1.5132	3.3374	1.0482	1.0804	1.0223	1.0542	1.0317	1.0456	1.0431	0.99873	1.1033	1.0351	1.0327	1.0654	1.0399	1.0211
		141.75	3.0615	3.6974	3.1716	1.7234	2.4489	2.5901	3.2604	3.532	3.5884	3.365	3.3064	3.255	3.463	1.7366	3.0249	1.5256	3.3784	1.0477	1.0804	1.0226	1.0503	1.0267	1.0446	1.0388	0.99206	1.1026	1.0309	1.024	1.0563	1.0427	1.0153
		143.76	3.0828	3.7428	3.2129	1.7386	2.4795	2.6071	3.29	3.5701	3.6196	3.3913	3.3311	3.3111	3.4974	1.7639	3.0396	1.5498	3.4385	1.0456	1.0762	1.0221	1.0514	1.0303	1.0457	1.043	0.993	1.1054	1.0364	1.0285	1.0565	1.0445	1.0226
		145.78	3.0921	3.7949	3.2547	1.7446	2.5057	2.6309	3.3154	3.604	3.6561	3.4102	3.3325	3.3306	3.5309	1.7854	3.0582	1.5621	3.4691	1.0485	1.0755	1.0231	1.0527	1.034	1.0469	1.0426	0.99517	1.1039	1.0347	1.0268	1.0566	1.0407	1.0216
		147.79	3.1129	3.8359	3.2888	1.7507	2.543	2.6466	3.3329	3.6252	3.6671	3.4369	3.3558	3.3547	3.5451	1.8014	3.0785	1.582	3.5029	1.0493	1.0789	1.0238	1.0533	1.0343	1.0489	1.0413	0.99723	1.1088	1.0345	1.0297	1.0588	1.0476	1.0203
		149.8	3.1224	3.8861	3.3178	1.7624	2.5802	2.6658	3.3544	3.6505	3.6967	3.4602	3.3779	3.3723	3.5556	1.8253	3.0894	1.5798	3.5252	1.0487	1.0849	1.0256	1.0568	1.0367	1.0518	1.0428	1.0001	1.11	1.0324	1.0336	1.0635	1.0426	1.0257
		151.81	3.1306	3.9161	3.3504	1.7862	2.6243	2.6827	3.3754	3.671	3.7107	3.4802	3.3823	3.3795	3.5649	1.8515	3.0943	1.5783	3.5473	1.0452	1.0946	1.0243	1.0537	1.0346	1.0521	1.0402	0.99604	1.1063	1.0282	1.0293	1.0591	1.0479	1.0198
		153.84	3.1467	3.9447	3.3715	1.7971	2.6535	2.6933	3.3962	3.6921	3.7328	3.501	3.3918	3.3986	3.582	1.8755	3.1091	1.5753	3.5797	1.0484	1.1032	1.0248	1.0538	1.0402	1.0525	1.0434	0.99817	1.1105	1.0322	1.0304	1.0582	1.0488	1.0211
		155.84	3.1638	3.9803	3.4018	1.7893	2.6883	2.7068	3.4226	3.7125	3.7514	3.5256	3.393	3.4182	3.6029	1.8952	3.1278	1.5774	3.6164	1.0468	1.1064	1.0239	1.0561	1.0386	1.0532	1.0442	0.99586	1.1094	1.0333	1.0266	1.0624	1.0498	1.0216
		157.85	3.1701	4.0169	3.4212	1.7972	2.7248	2.7177	3.4397	3.7303	3.7701	3.5388	3.3923	3.4425	3.6256	1.9182	3.1439	1.5635	3.6412	1.0467	1.1125	1.025	1.0542	1.0394	1.0552	1.0415	0.99823	1.1083	1.0311	1.0255	1.0631	1.0426	1.02
		159.87	3.1885	4.0429	3.4433	1.7929	2.7475	2.7232	3.4594	3.7537	3.8025	3.565	3.4082	3.4599	3.6487	1.9367	3.1682	1.5438	3.6821	1.0495	1.1192	1.0262	1.0553	1.0358	1.0564	1.0455	0.99446	1.1077	1.0331	1.0287	1.0599	1.0424	1.0224
		161.88	3.1931	4.0608	3.46	1.7998	2.7708	2.7326	3.4805	3.7653	3.8105	3.5785	3.4089	3.4755	3.6681	1.9573	3.183	1.5314	3.705	1.0505	1.1199	1.0268	1.0588	1.0418	1.0564	1.0484	0.99717	1.1137	1.03	1.0268	1.0601	1.0486	1.023
		163.89	3.1982	4.0766	3.4742	1.798	2.7916	2.7484	3.4939	3.7784	3.8176	3.5872	3.4222	3.4902	3.6964	1.979	3.1882	1.5194	3.7245	1.0504	1.122	1.0277	1.0564	1.0418	1.0579	1.0501	0.99594	1.1095	1.0344	1.0248	1.06	1.0507	1.0226
		165.9	3.2049	4.0955	3.4895	1.8054	2.8164	2.7618	3.5001	3.7992	3.8355	3.6138	3.4359	3.5161	3.7321	2.001	3.211	1.5174	3.7568	1.0531	1.1272	1.0307	1.0584	1.0465	1.0593	1.0481	0.99483	1.1123	1.0364	1.0262	1.0665	1.0573	1.0301
		167.92	3.2136	4.1237	3.5106	1.7934	2.8423	2.7648	3.5122	3.8146	3.8598	3.635	3.4428	3.5422	3.7648	2.0174	3.2267	1.5194	3.7665	1.0486	1.1181	1.0266	1.0556	1.0388	1.0538	1.0465	0.98933	1.1055	1.0324	1.0208	1.0558	1.0486	1.0173
		169.94	3.2205	4.1374	3.5225	1.7959	2.8595	2.7753	3.5242	3.8361	3.877	3.6486	3.4581	3.5615	3.7943	2.0352	3.2409	1.5214	3.7612	1.0539	1.1198	1.0283	1.0562	1.0433	1.0586	1.0484	0.99012	1.1137	1.034	1.0205	1.0625	1.065	1.0235
		171.94	3.2179	4.1529	3.5368	1.8031	2.8932	2.7917	3.5275	3.8522	3.8957	3.6667	3.471	3.5889	3.8276	2.0509	3.2576	1.535	3.7791	1.0531	1.1171	1.0294	1.0576	1.0376	1.057	1.0467	0.99012	1.1086	1.0314	1.0211	1.0574	1.0561	1.0211
		173.96	3.2043	4.1686	3.5514	1.8054	2.926	2.7885	3.5307	3.8689	3.8849	3.6799	3.4896	3.5936	3.851	2.0612	3.2747	1.5543	3.7989	1.0605	1.1184	1.0312	1.0608	1.0424	1.0645	1.0566	0.99507	1.1162	1.0355	1.0245	1.0738	1.0628	1.0229
		175.97	3.2099	4.1817	3.5648	1.8167	2.9522	2.812	3.5422	3.8888	3.9063	3.7014	3.5036	3.6313	3.8814	2.0719	3.2917	1.5729	3.8009	1.0579	1.1115	1.0307	1.0568	1.0383	1.0573	1.0472	0.98804	1.1134	1.0305	1.0217	1.0596	1.0603	1.0222
		177.98	3.2073	4.1951	3.5751	1.8271	2.9576	2.8214	3.5525	3.9069	3.9176	3.7196	3.5143	3.6508	3.9125	2.0739	3.3013	1.5877	3.8323	1.0567	1.1153	1.0329	1.0564	1.0429	1.0619	1.0508	0.98849	1.1166	1.032	1.0208	1.0598	1.0536	1.0284
		179.99	3.1995	4.2019	3.5845	1.8213	2.9633	2.8139	3.5554	3.9207	3.9177	3.7248	3.513	3.6511	3.9318	2.068	3.3201	1.6055	3.8371	1.0591	1.1104	1.0324	1.057	1.041	1.0601	1.0458	0.9874	1.107	1.0336	1.0208	1.0617	1.0549	1.0181
		182.01	3.1973	4.2262	3.6028	1.8299	2.985	2.8328	3.5558	3.9394	3.9288	3.7519	3.5229	3.6921	3.9694	2.0736	3.3343	1.6039	3.8469	1.0561	1.1039	1.0326	1.0558	1.0326	1.0596	1.0398	0.98538	1.1076	1.0243	1.0182	1.0544	1.0529	1.0189
		184.03	3.1963	4.2425	3.6155	1.8272	2.984	2.8397	3.5559	3.9564	3.9433	3.7698	3.5436	3.7202	4.002	2.0783	3.3472	1.6055	3.8426	1.0608	1.1057	1.035	1.0582	1.0338	1.0613	1.0412	0.99224	1.1126	1.0302	1.0242	1.0592	1.0538	1.0228
		186.05	3.1917	4.2504	3.6195	1.8298	2.9802	2.8375	3.5637	3.9722	3.9392	3.7893	3.557	3.7392	4.0301	2.0825	3.3589	1.6101	3.8445	1.0616	1.1018	1.0373	1.0582	1.0353	1.0605	1.0378	0.98991	1.1137	1.0312	1.0246	1.0588	1.0579	1.0254
		188.04	3.1947	4.2527	3.6384	1.8314	2.999	2.8496	3.5607	3.9799	3.9401	3.8139	3.575	3.7654	4.0603	2.0896	3.375	1.6191	3.8413	1.0646	1.1024	1.0387	1.0613	1.0405	1.0652	1.0382	0.99553	1.114	1.0325	1.0224	1.0622	1.0585	1.0271
		190.06	3.1969	4.2498	3.6485	1.8281	3.0095	2.8598	3.5561	3.995	3.9286	3.8428	3.5968	3.798	4.079	2.0919	3.3708	1.6036	3.8452	1.0626	1.0971	1.0374	1.0595	1.0363	1.0628	1.0404	0.98854	1.1094	1.0313	1.0236	1.056	1.0508	1.0288
		192.07	3.19	4.2464	3.6619	1.8292	3.0145	2.857	3.5396	3.9995	3.9229	3.8744	3.6345	3.834	4.095	2.1016	3.3833	1.5999	3.8445	1.0635	1.0972	1.0394	1.06	1.0345	1.0633	1.0432	0.98884	1.1172	1.0292	1.0238	1.0587	1.0607	1.0249
		194.08	3.1904	4.2448	3.6758	1.8416	3.0315	2.8613	3.5338	4.0091	3.9337	3.9184	3.6703	3.8623	4.1186	2.1075	3.4006	1.596	3.8433	1.062	1.0941	1.0359	1.058	1.0338	1.0624	1.0418	0.98613	1.1141	1.0249	1.0216	1.0574	1.0595	1.024
		196.1	3.1974	4.2348	3.6851	1.8555	3.0359	2.8672	3.5307	4.0046	3.9337	3.946	3.6992	3.8948	4.1327	2.1166	3.4173	1.5799	3.8442	1.0627	1.091	1.0337	1.0553	1.0343	1.0627	1.0418	0.98538	1.1134	1.029	1.0224	1.0539	1.0554	1.0226
		198.11	3.1918	4.2187	3.6931	1.8633	3.0353	2.8798	3.5277	4.0043	3.9438	3.9738	3.7313	3.9322	4.1399	2.1197	3.4265	1.5846	3.8518	1.0618	1.0925	1.0344	1.0585	1.0411	1.0663	1.042	0.99187	1.116	1.0362	1.0275	1.0596	1.0632	1.0309
		200.14	3.1925	4.2152	3.6921	1.8517	3.0317	2.8781	3.5128	4.0116	3.9398	4.0063	3.7908	3.9865	4.1577	2.1252	3.4347	1.592	3.8536	1.0625	1.0939	1.0333	1.0597	1.0389	1.0694	1.0451	0.99045	1.1202	1.0305	1.0235	1.0593	1.0681	1.0353
		202.13	3.1964	4.2111	3.6972	1.8533	3.042	2.8924	3.5099	4.0164	3.9521	4.0408	3.8383	4.026	4.1764	2.1473	3.4485	1.5878	3.8608	1.0602	1.0916	1.0289	1.0593	1.0346	1.0701	1.0437	0.98871	1.1178	1.0301	1.0249	1.0578	1.0667	1.0286
		204.15	3.1899	4.2052	3.6966	1.8521	3.0455	2.8917	3.4949	4.0233	3.9517	4.0635	3.8707	4.0763	4.1924	2.1579	3.4543	1.6089	3.8436	1.0609	1.0953	1.0296	1.0602	1.046	1.0698	1.0458	0.98882	1.1195	1.0323	1.0261	1.0573	1.0624	1.0353
		206.16	3.1832	4.1973	3.6976	1.8565	3.0502	2.8937	3.4862	4.025	3.9506	4.0824	3.8946	4.0991	4.2002	2.1662	3.4709	1.6211	3.8259	1.0601	1.0965	1.0275	1.0608	1.0406	1.0707	1.0443	0.98843	1.1232	1.03	1.0298	1.062	1.0728	1.0296
		208.17	3.1845	4.1909	3.6986	1.8567	3.0513	2.8946	3.4816	4.0434	3.9628	4.1038	3.928	4.1313	4.2101	2.1826	3.471	1.6475	3.8189	1.0576	1.0989	1.0271	1.0597	1.0386	1.0704	1.0448	0.99058	1.1186	1.0275	1.0272	1.0611	1.0674	1.0297
		210.19	3.1803	4.1829	3.6935	1.8558	3.0559	2.9043	3.4658	4.0372	3.9591	4.1139	3.9495	4.1607	4.2147	2.1991	3.4802	1.657	3.7988	1.052	1.0961	1.026	1.0582	1.0359	1.0665	1.045	0.98911	1.1193	1.0227	1.0205	1.0534	1.0711	1.0318
		212.2	3.176	4.1763	3.6852	1.8672	3.0619	2.9047	3.4676	4.0423	3.9565	4.1334	3.9723	4.1848	4.2201	2.2176	3.4877	1.6528	3.7964	1.0528	1.1003	1.0252	1.0607	1.0442	1.0688	1.0486	0.99225	1.1227	1.0314	1.0243	1.0574	1.0669	1.032
		214.21	3.175	4.1663	3.67	1.8719	3.0603	2.9216	3.4678	4.0524	3.9666	4.146	3.9898	4.2146	4.2326	2.2347	3.5003	1.6617	3.7813	1.0509	1.1081	1.0222	1.0593	1.0471	1.0693	1.0512	0.99192	1.1264	1.0257	1.0224	1.0618	1.0725	1.0351
		216.24	3.1658	4.1545	3.6586	1.883	3.0609	2.9177	3.4506	4.0479	3.9541	4.1466	4.0086	4.234	4.2346	2.2407	3.5051	1.6712	3.7523	1.0513	1.1025	1.0204	1.059	1.0483	1.0672	1.0523	0.98997	1.1227	1.0268	1.0227	1.0561	1.0701	1.0327
		218.24	3.1715	4.1465	3.6484	1.8903	3.0605	2.9245	3.4324	4.0456	3.9543	4.158	4.0146	4.2406	4.2387	2.2458	3.5147	1.7073	3.7529	1.0543	1.1073	1.0189	1.0593	1.0547	1.0703	1.0523	0.99251	1.1216	1.0299	1.019	1.062	1.0755	1.0359
		220.25	3.1701	4.146	3.643	1.9063	3.0625	2.9337	3.4227	4.0517	3.9654	4.1598	4.028	4.2511	4.2328	2.2465	3.5236	1.7368	3.7474	1.0516	1.1025	1.0179	1.0582	1.0515	1.07	1.0471	0.99325	1.1215	1.0288	1.0227	1.0571	1.0674	1.0351
		222.26	3.174	4.1474	3.6455	1.915	3.0738	2.9423	3.4194	4.0545	3.9748	4.1655	4.0356	4.2787	4.2474	2.2565	3.5314	1.7592	3.7354	1.0514	1.1037	1.0176	1.0612	1.0605	1.0696	1.0504	0.99502	1.1235	1.0287	1.0238	1.0598	1.0718	1.0404
		224.27	3.1708	4.14	3.6448	1.9209	3.0763	2.9395	3.4128	4.052	3.985	4.1735	4.0464	4.2666	4.248	2.2598	3.5425	1.7315	3.713	1.0494	1.1039	1.0146	1.058	1.0524	1.0653	1.0433	0.98686	1.1178	1.0206	1.0196	1.0558	1.0642	1.0321
		226.29	3.1767	4.1321	3.6337	1.93	3.0843	2.9458	3.3951	4.0498	3.9818	4.1683	4.0557	4.2793	4.2476	2.2608	3.5565	1.7189	3.6972	1.0501	1.1035	1.0158	1.0586	1.0573	1.0674	1.0398	0.99074	1.1174	1.0248	1.0248	1.0573	1.0726	1.0418
		228.3	3.1742	4.1339	3.6391	1.9401	3.0882	2.9542	3.397	4.0593	3.9994	4.1746	4.0625	4.2808	4.249	2.2696	3.569	1.7113	3.6841	1.0463	1.0998	1.0115	1.0556	1.0591	1.0644	1.0394	0.98714	1.1156	1.019	1.0193	1.0559	1.0662	1.0281
		230.31	3.1803	4.1256	3.6305	1.9518	3.0765	2.9501	3.389	4.0679	4.0228	4.1736	4.07	4.2872	4.25	2.2786	3.5807	1.7182	3.6749	1.0458	1.0986	1.0128	1.0556	1.0589	1.0655	1.0422	0.98567	1.1206	1.0223	1.0171	1.0519	1.0607	1.0374
		232.34	3.1773	4.1128	3.6247	1.9515	3.0848	2.9532	3.3841	4.0702	4.0306	4.1696	4.0834	4.2763	4.2471	2.2786	3.5911	1.7287	3.6611	1.0462	1.1024	1.0163	1.0578	1.0615	1.0662	1.0456	0.99111	1.119	1.021	1.0167	1.0569	1.0667	1.0372
		234.34	3.185	4.1044	3.6213	1.9569	3.091	2.9557	3.378	4.0779	4.0348	4.1692	4.1011	4.2815	4.2431	2.2779	3.6025	1.7375	3.6494	1.0473	1.1005	1.0132	1.0556	1.0603	1.067	1.045	0.98838	1.1186	1.0224	1.0173	1.0569	1.0686	1.039
		236.35	3.1799	4.1036	3.6108	1.966	3.0949	2.9521	3.3659	4.0763	4.0524	4.1602	4.1082	4.2912	4.2409	2.2824	3.6177	1.7211	3.6415	1.0477	1.1006	1.0154	1.0599	1.061	1.068	1.0399	0.98988	1.1259	1.025	1.0175	1.0612	1.0729	1.0417
		238.36	3.1802	4.0979	3.6086	1.979	3.0972	2.958	3.3598	4.0815	4.0526	4.156	4.1157	4.2747	4.2435	2.2834	3.6345	1.7129	3.6279	1.0442	1.0954	1.0168	1.0531	1.0536	1.0657	1.0356	0.98695	1.1176	1.0149	1.0169	1.0561	1.0672	1.0394
		240.38	3.1799	4.0931	3.6056	1.9824	3.0958	2.9544	3.3531	4.0897	4.0617	4.1502	4.127	4.2879	4.2442	2.2867	3.6495	1.7192	3.614	1.0458	1.0963	1.0187	1.0539	1.0539	1.0637	1.0383	0.98657	1.118	1.0153	1.0149	1.0537	1.0638	1.0416
		242.39	3.1854	4.0889	3.6058	1.9903	3.1141	2.9499	3.349	4.0919	4.0658	4.1472	4.1386	4.2846	4.2454	2.2869	3.6638	1.721	3.6074	1.0447	1.0941	1.0193	1.0556	1.0566	1.0652	1.0425	0.99028	1.1159	1.0242	1.0169	1.0536	1.0705	1.04
		244.4	3.1826	4.0847	3.6013	1.995	3.1207	2.9441	3.3584	4.099	4.0838	4.1417	4.1515	4.2801	4.246	2.2879	3.6758	1.7137	3.593	1.0351	1.0837	1.0211	1.0418	1.0391	1.056	1.0389	0.9828	1.0582	0.99772	1.0021	1.0294	1.0541	1.0279
		246.43	3.1744	4.074	3.5952	1.9625	3.0928	2.9169	3.3535	4.1024	4.0685	4.1403	4.1564	4.2722	4.2436	2.2846	3.6797	1.7175	3.5829	1.0344	1.0813	1.016	1.0377	1.0271	1.0552	1.0362	0.97723	1.0562	0.99511	0.99899	1.0264	1.0499	1.0263
		248.44	3.1794	4.0787	3.6051	1.9665	3.1128	2.9115	3.3478	4.0998	4.0819	4.129	4.1636	4.2598	4.2485	2.2888	3.6896	1.7176	3.5836	1.0292	1.0806	1.0169	1.0365	1.0257	1.0503	1.0334	0.97316	1.0523	0.99267	0.99928	1.0211	1.0475	1.0288
		250.44	3.1762	4.0839	3.5992	1.9698	3.1177	2.9152	3.3502	4.1111	4.1001	4.1323	4.1742	4.2643	4.263	2.292	3.7032	1.7281	3.5784	1.0307	1.0802	1.0171	1.037	1.0228	1.0514	1.0334	0.97231	1.0552	0.99053	0.99462	1.0242	1.0469	1.0252
		252.45	3.1781	4.0845	3.6005	1.9727	3.1206	2.9167	3.3541	4.1204	4.1199	4.1362	4.1829	4.2828	4.2625	2.289	3.7123	1.7637	3.5578	1.031	1.0782	1.013	1.0335	1.0223	1.0525	1.028	0.97464	1.0552	0.98871	0.99491	1.0207	1.0472	1.0217
		254.47	3.1774	4.0802	3.5962	1.9733	3.1117	2.9078	3.3484	4.1186	4.1266	4.13	4.1868	4.2721	4.268	2.2795	3.7168	1.7744	3.5457	1.0311	1.0779	1.0128	1.0334	1.0242	1.0528	1.0235	0.97057	1.0525	0.98881	0.99477	1.0229	1.0451	1.0254
		256.48	3.1758	4.0882	3.5895	1.9695	3.1249	2.8978	3.3515	4.1194	4.1428	4.1293	4.1929	4.2708	4.2689	2.28	3.72	1.7638	3.532	1.029	1.0821	1.0132	1.0329	1.024	1.05	1.029	0.97125	1.0551	0.98631	0.99775	1.0251	1.0518	1.0283
		258.49	3.1657	4.0804	3.5879	1.9701	3.1354	2.8972	3.3401	4.1142	4.1473	4.1266	4.1923	4.2611	4.2743	2.2768	3.7227	1.7731	3.5131	1.028	1.0814	1.0117	1.0338	1.0241	1.0511	1.0283	0.97299	1.0539	0.98884	0.99065	1.0228	1.0449	1.0232
		260.5	3.1705	4.091	3.5863	1.9761	3.1293	2.9015	3.3481	4.1105	4.1561	4.1254	4.1938	4.2643	4.2801	2.2814	3.738	1.7905	3.5073	1.0254	1.0853	1.0117	1.0343	1.0245	1.0518	1.0293	0.97265	1.0509	0.98881	0.99527	1.0307	1.0437	1.0275
		262.53	3.1677	4.085	3.5765	1.9807	3.1332	2.8953	3.3411	4.1113	4.1626	4.1163	4.1934	4.252	4.2763	2.276	3.7419	1.8157	3.489	1.0262	1.0847	1.0131	1.0338	1.0218	1.0522	1.0319	0.97181	1.0497	0.99172	0.99011	1.026	1.0446	1.0297
		264.53	3.1647	4.0824	3.5645	1.982	3.1332	2.8819	3.3439	4.1069	4.1661	4.1119	4.1927	4.2432	4.2794	2.2696	3.7472	1.8419	3.4732	1.0241	1.0875	1.017	1.036	1.0225	1.0508	1.0309	0.97264	1.0533	0.99092	0.99613	1.0246	1.0484	1.0282
		266.54	3.1636	4.077	3.5541	1.9795	3.1242	2.8811	3.3431	4.0908	4.1677	4.1058	4.1921	4.237	4.2689	2.2634	3.7576	1.8648	3.47	1.0234	1.084	1.019	1.0333	1.0178	1.0498	1.0315	0.96872	1.0528	0.98881	0.98997	1.0269	1.0469	1.0311
		268.56	3.1532	4.0695	3.5353	1.9776	3.101	2.8672	3.3359	4.0897	4.1777	4.0925	4.1778	4.2247	4.2628	2.261	3.7585	1.8767	3.4645	1.0196	1.0825	1.0184	1.0317	1.0192	1.0483	1.0314	0.9671	1.0494	0.98663	0.98804	1.0196	1.0477	1.0278
		270.57	3.1567	4.0635	3.5151	1.9757	3.0875	2.8613	3.3326	4.0795	4.1731	4.081	4.1652	4.2144	4.2547	2.2548	3.759	1.8709	3.4413	1.0225	1.084	1.0214	1.0315	1.0162	1.0479	1.0344	0.97049	1.0489	0.993	0.98812	1.0209	1.0528	1.027
		272.58	3.1491	4.0541	3.4927	1.9723	3.0711	2.8536	3.3196	4.0663	4.1596	4.0651	4.1559	4.2014	4.2431	2.2362	3.7629	1.8624	3.4299	1.0205	1.075	1.0203	1.0311	1.0149	1.0475	1.0305	0.96911	1.0502	0.98991	0.98988	1.021	1.0393	1.0287
		274.59	3.1452	4.0445	3.4845	1.9732	3.0522	2.8343	3.3116	4.057	4.1538	4.0449	4.1421	4.1867	4.23	2.2129	3.7588	1.8416	3.3968	1.0198	1.0753	1.0226	1.0318	1.022	1.047	1.0344	0.97341	1.053	0.99132	0.9858	1.0216	1.0494	1.0253
		276.61	3.1249	4.0306	3.4597	1.9627	3.0258	2.8314	3.3056	4.047	4.1504	4.0287	4.1331	4.1809	4.2278	2.2037	3.7483	1.8134	3.3758	1.017	1.0748	1.0201	1.026	1.0166	1.0447	1.0258	0.96609	1.0469	0.9865	0.98202	1.0194	1.0417	1.0232
		278.63	3.1179	4.0206	3.4393	1.9489	3.0053	2.8136	3.2863	4.0252	4.1383	4.009	4.1105	4.1569	4.2248	2.1907	3.7355	1.778	3.3591	1.019	1.0729	1.0212	1.0267	1.0171	1.0447	1.0273	0.97001	1.0506	0.98582	0.9775	1.0174	1.0489	1.0307
		280.69	3.0979	4.0027	3.397	1.9366	2.9658	2.7969	3.2673	4.0069	4.1189	3.9884	4.0922	4.1293	4.2049	2.1608	3.7295	1.7408	3.3251	1.0158	1.0705	1.0222	1.0234	1.0195	1.0471	1.0212	0.96844	1.042	0.98478	0.98067	1.015	1.0429	1.0256
		282.64	3.0771	3.9848	3.3742	1.923	2.9436	2.7701	3.251	3.9876	4.109	3.962	4.0726	4.1023	4.1907	2.1348	3.7062	1.7069	3.2771	1.013	1.0664	1.0208	1.0231	1.0156	1.045	1.0215	0.96661	1.0405	0.98491	0.9779	1.0157	1.0423	1.0229
		284.66	3.0537	3.9531	3.3305	1.9069	2.8901	2.7463	3.2178	3.9456	4.0615	3.9301	4.0283	4.064	4.1751	2.1023	3.6852	1.6771	3.2157	1.0158	1.0649	1.0234	1.0256	1.02	1.0458	1.022	0.96919	1.043	0.98643	0.97633	1.0187	1.0499	1.0273
		286.67	3.0407	3.9282	3.2934	1.8859	2.843	2.7145	3.1898	3.9171	4.0301	3.9024	4.0096	4.0361	4.1548	2.0706	3.6694	1.6625	3.167	1.0159	1.0652	1.024	1.0246	1.0208	1.0446	1.0197	0.96728	1.0471	0.98812	0.9824	1.0171	1.0444	1.0316
		288.68	3.0286	3.9179	3.2516	1.8736	2.7938	2.6975	3.1668	3.8951	4.0074	3.8849	3.9891	4.0279	4.1449	2.0515	3.6607	1.6316	3.1246	1.012	1.0601	1.0249	1.0235	1.0165	1.0424	1.018	0.97327	1.0402	0.98072	0.97583	1.015	1.0459	1.0299
		290.69	3.0018	3.8827	3.197	1.8395	2.7348	2.674	3.1222	3.8514	3.9579	3.852	3.9549	3.9808	4.1152	2.0167	3.6401	1.5745	3.0548	1.0134	1.0621	1.0242	1.02	1.0159	1.0452	1.0223	0.97164	1.0447	0.98227	0.9771	1.0151	1.0442	1.0311
		292.71	2.9788	3.8528	3.1453	1.8155	2.6736	2.6466	3.0844	3.813	3.9292	3.8294	3.9249	3.9411	4.0914	1.978	3.6123	1.5521	2.9883	1.0125	1.0609	1.0234	1.0216	1.0147	1.0437	1.0222	0.96999	1.039	0.98199	0.97558	1.0209	1.0373	1.0265
		294.74	2.9471	3.8153	3.0935	1.7812	2.6231	2.6286	3.0505	3.7696	3.8996	3.8052	3.8974	3.8954	4.0684	1.9467	3.5801	1.5467	2.9286	1.0095	1.0585	1.0224	1.0186	1.016	1.0419	1.0169	0.96895	1.0412	0.97933	0.97304	1.022	1.0443	1.0248
		296.73	2.9223	3.7765	3.0391	1.7692	2.5736	2.598	3.0095	3.7246	3.848	3.7856	3.8592	3.8495	4.0476	1.9089	3.5502	1.5253	2.8583	1.0076	1.0609	1.0253	1.0172	1.0147	1.0411	1.0192	0.96716	1.0465	0.97929	0.97258	1.0188	1.0416	1.0267
		298.75	2.8837	3.7336	2.9816	1.7595	2.5249	2.5713	2.958	3.6794	3.8055	3.7531	3.8315	3.8056	4.0302	1.8784	3.5071	1.5048	2.7992	1.0086	1.0582	1.0197	1.0151	1.0067	1.0389	1.0162	0.96446	1.0375	0.97638	0.96681	1.0125	1.0344	1.0266
		300.76	2.855	3.6849	2.9144	1.7463	2.4766	2.5466	2.9098	3.6227	3.7489	3.72	3.8148	3.7463	4.0134	1.8462	3.4647	1.4746	2.7301	1.0024	1.0506	1.0147	1.0093	1.0052	1.0349	1.0144	0.95841	1.0382	0.9783	0.96164	1.014	1.031	1.0219
		302.77	2.8146	3.6372	2.8265	1.7276	2.4044	2.5073	2.8577	3.5536	3.6863	3.6868	3.7868	3.6851	3.9842	1.8129	3.4023	1.4543	2.6573	1.0037	1.0485	1.0163	1.0129	1.0055	1.0363	1.014	0.96477	1.0382	0.97596	0.95866	1.0126	1.0357	1.0301
		304.78	2.7768	3.589	2.7458	1.7029	2.3636	2.4807	2.8013	3.4782	3.619	3.6475	3.7526	3.6145	3.9599	1.7913	3.3631	1.4493	2.6021	1.0043	1.0503	1.0147	1.0116	1.0077	1.0361	1.013	0.96232	1.0392	0.97784	0.95814	1.0139	1.038	1.031
		306.88	2.7416	3.5359	2.6431	1.6799	2.3185	2.4424	2.736	3.3936	3.5399	3.6107	3.7096	3.5509	3.9379	1.7608	3.3191	1.4331	2.5267	1.0052	1.0512	1.0129	1.0151	1.0053	1.0379	1.0129	0.96475	1.0405	0.97825	0.95848	1.0194	1.0432	1.0347
		308.82	2.7128	3.485	2.5512	1.6611	2.2562	2.4068	2.6767	3.325	3.4664	3.577	3.6682	3.476	3.9165	1.7333	3.2983	1.4195	2.4633	1.0007	1.0487	1.0087	1.0113	1.001	1.0334	1.0018	0.96157	1.0352	0.96662	0.95386	1.0053	1.0306	1.0303
		310.84	2.6756	3.4246	2.4584	1.641	2.198	2.3755	2.6254	3.2543	3.3949	3.534	3.6339	3.3886	3.8895	1.7075	3.2523	1.3921	2.3969	1.0039	1.0488	1.0087	1.0121	1.0035	1.0371	1.005	0.96167	1.0394	0.97114	0.95231	1.0107	1.0317	1.028
		312.83	2.6375	3.3765	2.3659	1.6229	2.1507	2.331	2.5615	3.168	3.3274	3.4892	3.5871	3.2902	3.8572	1.6737	3.2133	1.3665	2.3109	1.0026	1.0514	1.0104	1.0153	1.0085	1.0406	1.004	0.96668	1.0407	0.97508	0.95653	1.0171	1.0416	1.0353
		314.85	2.5854	3.3303	2.2679	1.6003	2.1062	2.298	2.5046	3.0929	3.2505	3.4524	3.5397	3.2026	3.8367	1.653	3.1469	1.3482	2.2369	1.0049	1.0465	1.0091	1.0127	1.0045	1.0345	1.0042	0.96452	1.0383	0.96935	0.95246	1.0124	1.0367	1.0263
		316.86	2.5308	3.2696	2.1786	1.5815	2.0527	2.2579	2.4282	3.015	3.1548	3.4082	3.487	3.1092	3.8074	1.6358	3.0854	1.3259	2.1729	1.0023	1.05	1.0118	1.0122	1.0067	1.0365	1.0041	0.96365	1.0377	0.97123	0.95307	1.0105	1.0365	1.0319
		318.87	2.4867	3.2123	2.0966	1.5626	2.0143	2.228	2.3568	2.9269	3.0733	3.3606	3.4462	3.0129	3.7838	1.6152	3.0387	1.3	2.1183	1.0017	1.0492	1.0111	1.0118	1.0057	1.0395	1.0001	0.96553	1.0446	0.97358	0.95265	1.0169	1.0338	1.034
		320.89	2.4421	3.1526	2.0229	1.5438	1.9556	2.186	2.2901	2.8438	2.9987	3.3136	3.3903	2.9271	3.7559	1.5918	2.9894	1.2839	2.0694	1.0025	1.0482	1.0115	1.0121	1.0073	1.0411	1.0096	0.96662	1.0419	0.97448	0.9529	1.0133	1.0348	1.0347
		322.9	2.41	3.0914	1.9461	1.5158	1.8986	2.1539	2.2225	2.7524	2.9169	3.2619	3.3453	2.8379	3.7226	1.5701	2.9474	1.2869	2.0061	1.0019	1.0497	1.0099	1.0127	1.0068	1.0396	1.0085	0.971	1.0411	0.97562	0.95212	1.0126	1.0398	1.0402
		324.93	2.3605	3.0228	1.8647	1.4996	1.8394	2.1111	2.1473	2.6624	2.8359	3.2134	3.2823	2.7507	3.6941	1.5469	2.8882	1.2763	1.9512	1.0023	1.0454	1.0081	1.0113	1.0051	1.0401	1.0041	0.96373	1.0413	0.97306	0.95028	1.0151	1.0439	1.0318
		326.93	2.3146	2.9584	1.8025	1.4771	1.7924	2.0929	2.0769	2.5781	2.7419	3.1678	3.222	2.6617	3.6696	1.5295	2.8274	1.2698	1.9018	1.0025	1.0453	1.0067	1.012	1.0023	1.0409	1.0009	0.96647	1.0442	0.97251	0.95139	1.0102	1.0446	1.0342
		328.94	2.2707	2.8996	1.7525	1.4511	1.7458	2.0651	2.0065	2.5027	2.6536	3.109	3.172	2.6046	3.6397	1.5126	2.7632	1.2606	1.8468	0.99833	1.0444	1.0034	1.0099	1.0004	1.04	0.99725	0.96318	1.042	0.97259	0.94964	1.008	1.0372	1.04
		330.95	2.2378	2.8404	1.692	1.4359	1.6976	2.0317	1.9418	2.4201	2.5896	3.051	3.1135	2.5276	3.598	1.4944	2.7284	1.2376	1.7986	0.9978	1.0444	1.0021	1.0104	0.99848	1.0356	1.0042	0.96848	1.0404	0.97084	0.94937	1.0071	1.0444	1.0325
		332.96	2.2002	2.7838	1.6518	1.424	1.652	1.9949	1.8815	2.3368	2.5284	2.9999	3.073	2.4691	3.5626	1.4817	2.6809	1.2322	1.7618	0.99759	1.0467	1.0016	1.0123	1.0019	1.0392	1.0043	0.97754	1.0404	0.96999	0.94921	1.0133	1.0432	1.0381
		334.98	2.1437	2.7193	1.6112	1.3941	1.6112	1.9556	1.8221	2.2628	2.4536	2.94	3.0108	2.393	3.516	1.4645	2.6179	1.2087	1.7244	0.99776	1.0449	0.99863	1.0109	1.0019	1.0397	1.0066	0.97843	1.046	0.96893	0.94675	1.0123	1.0445	1.0374
		336.99	2.0997	2.6639	1.5696	1.3779	1.5806	1.9176	1.7704	2.1968	2.3987	2.8844	2.9585	2.3319	3.4738	1.4532	2.5755	1.1852	1.6944	0.99859	1.0453	0.99645	1.0114	0.99836	1.0375	1.0052	0.98269	1.0429	0.96999	0.94551	1.012	1.0379	1.0391
		339	2.0402	2.6221	1.5164	1.3717	1.5555	1.8819	1.7231	2.1413	2.3421	2.8231	2.893	2.2945	3.4281	1.4445	2.5026	1.1748	1.6723	0.99528	1.0393	0.99464	1.009	0.99438	1.0355	1.0021	0.98257	1.0412	0.96507	0.93955	1.0059	1.0433	1.0382
		341.03	1.9906	2.5644	1.4656	1.3476	1.5148	1.8342	1.6809	2.0759	2.2709	2.7601	2.8202	2.2181	3.378	1.4312	2.4416	1.1608	1.6274	0.99899	1.0424	0.99594	1.0069	1.002	1.0374	1.0056	0.98443	1.0429	0.96838	0.94572	1.0092	1.0396	1.046
		343.03	1.9403	2.5212	1.4176	1.3246	1.486	1.8035	1.641	2.02	2.2158	2.7	2.7572	2.153	3.3343	1.4164	2.3897	1.1559	1.5949	0.99826	1.0399	0.99664	1.0062	1	1.0348	1.0021	0.98765	1.0435	0.96338	0.94546	1.0105	1.0424	1.0411
		345.04	1.9086	2.4785	1.3893	1.3082	1.4669	1.7789	1.5932	1.9676	2.1552	2.6353	2.6865	2.0981	3.2998	1.4034	2.3385	1.1425	1.5666	0.99774	1.0406	0.99542	1.0071	1.0028	1.0372	1.0056	0.99165	1.045	0.96706	0.94112	1.0127	1.0431	1.0436
		347.05	1.867	2.4339	1.3779	1.2975	1.4428	1.7365	1.5482	1.9147	2.1007	2.5702	2.6131	2.0384	3.2661	1.3942	2.2883	1.1244	1.5431	0.99648	1.044	0.9993	1.0105	1.0034	1.0377	1.0099	0.99872	1.0443	0.96893	0.94285	1.0141	1.0461	1.0504
		349.07	1.8151	2.3842	1.3629	1.2784	1.4402	1.701	1.5091	1.8706	2.0437	2.511	2.5554	1.9858	3.2373	1.3832	2.2111	1.1196	1.5261	0.99783	1.0464	0.99713	1.0102	1.0022	1.0382	1.0156	1.0061	1.0472	0.97094	0.9404	1.0136	1.0499	1.0483
		351.08	1.7741	2.3354	1.3415	1.2637	1.4217	1.6828	1.4767	1.8241	1.9908	2.447	2.4987	1.9262	3.2033	1.3726	2.1512	1.1238	1.5089	0.99643	1.0416	0.99231	1.008	0.99808	1.0382	1.0025	0.99289	1.0433	0.96309	0.93774	1.006	1.046	1.0396
		353.09	1.7387	2.2834	1.3217	1.2639	1.4096	1.6594	1.4444	1.781	1.9485	2.4005	2.4436	1.8932	3.1754	1.3626	2.1157	1.1225	1.496	0.99394	1.0435	0.99141	1.0061	1.0015	1.0356	0.99701	0.98524	1.0405	0.96326	0.93133	1.0034	1.0374	1.0409
		355.1	1.6802	2.2506	1.2998	1.2554	1.4171	1.644	1.4107	1.734	1.8941	2.3314	2.3842	1.8523	3.1503	1.3568	2.0314	1.1268	1.4744	0.99604	1.046	0.99429	1.0094	1.0001	1.0361	0.99981	0.98147	1.0449	0.96404	0.9375	1.0085	1.0462	1.0486
		357.13	1.6205	2.2123	1.275	1.2512	1.3984	1.609	1.3713	1.6943	1.8388	2.2643	2.3218	1.8116	3.1256	1.3432	1.9569	1.1175	1.4511	0.99284	1.047	0.99337	1.0088	0.99503	1.0353	0.9943	0.97632	1.0443	0.96285	0.93735	1.0068	1.042	1.0491
		359.13	1.5686	2.1674	1.2629	1.2444	1.3781	1.5849	1.3461	1.6554	1.7887	2.211	2.2832	1.7851	3.1085	1.3384	1.8918	1.099	1.4466	0.99355	1.0462	0.99227	1.0105	0.99553	1.0379	0.9957	0.97609	1.0426	0.96521	0.93512	1.0062	1.0376	1.0489
		361.14	1.5443	2.1219	1.2607	1.2462	1.3614	1.5594	1.31	1.6245	1.7498	2.1499	2.238	1.7525	3.0922	1.3302	1.8512	1.0931	1.4351	0.99339	1.0458	0.9908	1.0111	0.99317	1.0351	0.99016	0.97504	1.0428	0.96027	0.93418	1.0116	1.0427	1.0469
		363.15	1.5269	2.0905	1.2465	1.2544	1.3403	1.5345	1.2765	1.5971	1.7197	2.0929	2.1904	1.726	3.0552	1.3225	1.8287	1.0814	1.4139	0.99546	1.0462	0.98908	1.0131	0.99576	1.0393	0.9914	0.97429	1.0444	0.96271	0.93665	1.0128	1.0485	1.0543
		365.17	1.5178	2.0613	1.2378	1.248	1.3337	1.5162	1.2529	1.5717	1.6897	2.0398	2.1409	1.7046	3.0179	1.3151	1.827	1.0793	1.4011	0.99614	1.0455	0.98986	1.0143	0.99668	1.0404	0.9932	0.97557	1.0479	0.96541	0.93866	1.0137	1.051	1.0525
		367.18	1.5007	2.0263	1.2193	1.2488	1.3215	1.4968	1.2344	1.5491	1.6623	1.9907	2.0825	1.6787	2.9813	1.307	1.8031	1.0662	1.3774	0.99363	1.0462	0.98897	1.0135	0.99589	1.0386	0.991	0.97224	1.0468	0.96262	0.93915	1.0121	1.0461	1.0557
		369.19	1.4915	1.9906	1.2193	1.245	1.3167	1.4852	1.2175	1.53	1.6407	1.9468	2.0442	1.6605	2.9556	1.3075	1.7916	1.0612	1.366	0.99267	1.0436	0.98635	1.012	0.99698	1.037	0.99089	0.97091	1.0395	0.96186	0.93418	1.0115	1.0457	1.0521
		371.22	1.4623	1.9559	1.2135	1.2504	1.3064	1.474	1.2001	1.5123	1.6153	1.8935	2.002	1.6338	2.9212	1.3045	1.7479	1.0568	1.3577	0.99461	1.0456	0.98695	1.0108	0.99443	1.0384	0.99236	0.96865	1.0451	0.96203	0.93475	1.0105	1.046	1.0509
		373.23	1.4452	1.9105	1.2025	1.2398	1.3021	1.4597	1.1853	1.4939	1.595	1.8442	1.9438	1.6148	2.8903	1.299	1.7079	1.0624	1.3348	0.99269	1.0428	0.98807	1.0133	0.99761	1.038	0.99354	0.96837	1.0452	0.96336	0.93314	1.0184	1.0466	1.0548
		375.23	1.4293	1.8777	1.207	1.2411	1.2955	1.4562	1.1746	1.4785	1.5726	1.807	1.89	1.5957	2.8541	1.2987	1.681	1.0654	1.3237	0.99404	1.0443	0.98772	1.0136	0.99724	1.0388	0.98922	0.97148	1.0426	0.96387	0.93119	1.0172	1.0501	1.0514
		377.24	1.4	1.8388	1.2045	1.2292	1.2823	1.432	1.1619	1.4585	1.539	1.7698	1.8289	1.5671	2.8186	1.2976	1.6505	1.0549	1.3192	0.99266	1.0429	0.98784	1.0147	0.99955	1.0419	0.99161	0.97329	1.0415	0.9663	0.93307	1.0198	1.0526	1.0567
		379.26	1.384	1.7987	1.1843	1.2089	1.2699	1.4158	1.152	1.438	1.5198	1.735	1.7837	1.5512	2.7793	1.2899	1.6339	1.0404	1.29	0.98651	1.0357	0.98345	1.0043	0.98462	1.0329	0.97614	0.96243	1.0357	0.95334	0.91845	1.0037	1.0348	1.0408
		381.27	1.4048	1.7621	1.1664	1.204	1.2588	1.4084	1.1422	1.4273	1.5054	1.7088	1.754	1.5363	2.7562	1.2901	1.6485	1.0513	1.2709	0.98593	1.0363	0.98419	1.0071	0.99404	1.0349	0.98756	0.9685	1.0402	0.95876	0.92057	1.0089	1.0442	1.0512
		383.28	1.3987	1.7372	1.1537	1.2016	1.2518	1.403	1.1309	1.4227	1.5101	1.6915	1.7724	1.532	2.7294	1.2935	1.6339	1.0638	1.2668	0.98699	1.0377	0.98309	1.0084	0.98928	1.0372	0.98765	0.96733	1.0377	0.95838	0.92186	1.0037	1.046	1.0541
		385.3	1.3992	1.7056	1.139	1.1845	1.2342	1.3897	1.1283	1.4159	1.4924	1.6687	1.7556	1.5279	2.6971	1.2885	1.6375	1.08	1.26	0.98627	1.0361	0.98252	1.0089	0.9845	1.0368	0.9817	0.96173	1.037	0.9557	0.91482	1.0064	1.0363	1.0466
		387.32	1.3892	1.6755	1.1242	1.169	1.2099	1.3804	1.1226	1.4076	1.4848	1.6436	1.7426	1.5172	2.6616	1.281	1.6293	1.1093	1.25	0.98825	1.0331	0.97951	1.0093	0.99118	1.0383	0.98086	0.96665	1.0356	0.95797	0.9169	1.0059	1.0447	1.0556
		389.32	1.382	1.6504	1.1231	1.1585	1.2006	1.3685	1.1164	1.3977	1.471	1.6205	1.708	1.4947	2.6327	1.273	1.6272	1.0986	1.2522	0.98656	1.0299	0.9789	1.0058	0.98634	1.0361	0.98171	0.96391	1.0342	0.9608	0.91788	1.0015	1.0395	1.0502
		391.33	1.3668	1.6262	1.1272	1.1466	1.1835	1.3494	1.0985	1.383	1.4629	1.58	1.6476	1.461	2.6045	1.2652	1.6154	1.1156	1.2437	0.98846	1.0303	0.97874	1.0069	0.99132	1.0401	0.98219	0.96602	1.0343	0.96066	0.91274	1.0041	1.0395	1.0539
		393.35	1.3424	1.6015	1.1519	1.1411	1.1803	1.3388	1.0997	1.3769	1.4533	1.5458	1.5979	1.4496	2.5866	1.2644	1.5933	1.1357	1.241	0.98522	1.032	0.97884	1.0071	0.98697	1.0377	0.98222	0.96464	1.0308	0.96034	0.91196	0.99951	1.0366	1.0498
		395.36	1.3377	1.5747	1.1456	1.1331	1.1879	1.3278	1.0931	1.3678	1.4421	1.518	1.5656	1.4473	2.5606	1.2603	1.5867	1.1379	1.2386	0.98825	1.0311	0.97479	1.0075	0.98654	1.0372	0.98301	0.96868	1.031	0.95945	0.9104	1.0026	1.04	1.0483
		397.37	1.324	1.5494	1.132	1.132	1.1949	1.3305	1.0882	1.3626	1.4348	1.5016	1.5545	1.4398	2.539	1.2635	1.5615	1.1623	1.2362	0.98803	1.036	0.97454	1.008	0.98789	1.038	0.98257	0.96845	1.0332	0.96291	0.91523	1.0047	1.0376	1.051
		399.38	1.3162	1.523	1.1025	1.1265	1.1872	1.3214	1.0764	1.3427	1.4234	1.481	1.5364	1.4225	2.4984	1.2577	1.5554	1.1576	1.2427	0.98787	1.0331	0.97355	1.0063	0.99095	1.0371	0.98461	0.97201	1.0344	0.9644	0.91196	1.0047	1.0432	1.0481
		401.4	1.3201	1.5041	1.0753	1.1204	1.1993	1.3017	1.0772	1.3379	1.4146	1.4606	1.5117	1.4219	2.4885	1.2569	1.5604	1.1658	1.2408	0.98947	1.0423	0.97902	1.0138	0.99767	1.0471	0.99165	0.97391	1.0448	0.96765	0.91986	1.0108	1.0504	1.0563
		403.43	1.3204	1.4885	1.056	1.1088	1.19	1.2867	1.0633	1.3352	1.4121	1.4403	1.4984	1.4095	2.4702	1.2521	1.5561	1.1402	1.2431	0.99013	1.0434	0.9771	1.0137	0.99619	1.0487	0.98982	0.97464	1.0453	0.97038	0.91755	1.0082	1.0457	1.057
		405.42	1.3219	1.4733	1.0469	1.1042	1.1806	1.289	1.0561	1.3232	1.415	1.4265	1.4654	1.4022	2.432	1.2538	1.5617	1.1257	1.2496	0.99217	1.0435	0.97866	1.0121	0.99648	1.0467	0.98851	0.97655	1.0415	0.96776	0.9189	1.0112	1.0468	1.0585
		407.44	1.3312	1.4666	1.0503	1.11	1.167	1.2901	1.048	1.3173	1.41	1.4117	1.4511	1.3951	2.4024	1.2591	1.5627	1.1206	1.2532	0.99333	1.0406	0.98126	1.0138	0.99676	1.0469	0.99086	0.975	1.0439	0.96767	0.92083	1.0094	1.0411	1.0639
		409.45	1.3267	1.447	1.0474	1.1188	1.16	1.2872	1.0396	1.3142	1.4029	1.3928	1.4245	1.3787	2.373	1.2571	1.5704	1.1316	1.2431	0.99538	1.0382	0.98218	1.012	0.99556	1.0482	0.99234	0.97709	1.0454	0.97103	0.91717	1.0062	1.0501	1.0603
		411.46	1.3248	1.4294	1.0538	1.135	1.1484	1.2856	1.0386	1.3067	1.3966	1.3802	1.4221	1.3692	2.3523	1.259	1.556	1.1279	1.2499	0.99462	1.0376	0.98052	1.0139	0.99961	1.0507	0.99616	0.98044	1.0468	0.97361	0.91654	1.0212	1.0569	1.0646
		413.55	1.3241	1.4135	1.0739	1.1495	1.1424	1.2855	1.042	1.3111	1.3957	1.3801	1.4255	1.3789	2.3338	1.2616	1.5581	1.1206	1.2505	0.99411	1.0374	0.9783	1.016	0.99641	1.0498	0.99245	0.9755	1.044	0.972	0.91851	1.0212	1.0591	1.0656
		415.49	1.3266	1.4025	1.0874	1.1678	1.1374	1.2827	1.0385	1.3067	1.3974	1.3683	1.4171	1.3732	2.3102	1.2611	1.5595	1.118	1.2623	0.99447	1.034	0.97765	1.0106	0.99551	1.0464	0.99445	0.97497	1.0402	0.96939	0.91453	1.0112	1.0467	1.0625
		417.51	1.3288	1.4046	1.086	1.1732	1.1349	1.2839	1.0408	1.3138	1.3958	1.3603	1.4109	1.3673	2.303	1.262	1.5613	1.1161	1.2602	0.99536	1.036	0.97544	1.0097	0.9931	1.0459	0.98963	0.98035	1.0393	0.9683	0.91297	1.0117	1.0535	1.0648
		419.53	1.3341	1.3934	1.0835	1.1711	1.1286	1.286	1.0421	1.3207	1.3988	1.3483	1.3961	1.3674	2.2893	1.2578	1.5571	1.1216	1.2538	0.99595	1.0313	0.97842	1.0106	0.99541	1.0491	0.99014	0.97607	1.0383	0.96997	0.90983	1.0144	1.0489	1.0631
		421.52	1.3226	1.3726	1.0868	1.1601	1.1135	1.2809	1.0384	1.3166	1.3983	1.3362	1.3747	1.3533	2.273	1.2548	1.544	1.1042	1.2401	0.9952	1.0319	0.98069	1.0095	0.99394	1.0498	0.99112	0.97611	1.0407	0.96664	0.91177	1.0113	1.0517	1.0635
		423.54	1.3148	1.3498	1.0695	1.1468	1.1089	1.2728	1.0349	1.3152	1.3941	1.3227	1.3509	1.3387	2.247	1.2543	1.5262	1.0847	1.2421	0.99428	1.0296	0.98202	1.0107	0.99435	1.0471	0.98888	0.97753	1.0399	0.96562	0.90704	1.0134	1.0441	1.064
		425.55	1.3105	1.3224	1.0442	1.1378	1.1059	1.2589	1.0281	1.3013	1.3839	1.3057	1.3282	1.3353	2.2228	1.2552	1.5215	1.0774	1.2383	0.99647	1.0267	0.98663	1.0085	0.99329	1.0459	0.98919	0.97573	1.0373	0.96817	0.90559	1.0157	1.0487	1.0601
		427.56	1.311	1.3032	1.0291	1.1347	1.104	1.2545	1.0198	1.2898	1.3721	1.2961	1.3102	1.3273	2.195	1.2531	1.517	1.0619	1.2303	0.99507	1.03	0.99382	1.0094	0.99908	1.0489	0.99285	0.98187	1.0405	0.97345	0.90877	1.0168	1.044	1.0713
		429.57	1.3053	1.297	1.0258	1.1428	1.101	1.2488	1.0196	1.2842	1.3677	1.2969	1.2997	1.3231	2.1675	1.2542	1.5102	1.056	1.2354	0.99482	1.0291	0.99422	1.0096	0.99605	1.0487	0.99136	0.97726	1.0398	0.97008	0.90629	1.019	1.0464	1.0706
		431.59	1.2864	1.2984	1.0169	1.1371	1.093	1.2401	1.0183	1.2757	1.3641	1.2956	1.2965	1.3121	2.1485	1.2533	1.4886	1.0509	1.2266	0.99633	1.0291	0.99669	1.0096	0.9952	1.0471	0.98962	0.97439	1.0378	0.97089	0.90156	1.0137	1.0407	1.0663
		433.62	1.2659	1.2909	1.0125	1.1257	1.0824	1.2283	1.0168	1.265	1.3607	1.2932	1.2894	1.2985	2.1275	1.2526	1.4716	1.0332	1.2246	0.99675	1.0303	0.99758	1.013	0.99629	1.0521	0.98749	0.97472	1.0424	0.96986	0.89971	1.0157	1.0491	1.0615
		435.63	1.2514	1.2916	1.0129	1.1255	1.0793	1.2221	1.025	1.267	1.3511	1.2949	1.2857	1.2949	2.1214	1.2601	1.4477	1.0214	1.2316	0.99781	1.031	0.99774	1.0111	0.99311	1.05	0.98674	0.97209	1.0422	0.97051	0.90114	1.0141	1.0454	1.0683
		437.63	1.2259	1.2971	1.0075	1.1141	1.0714	1.2112	1.0187	1.255	1.3445	1.2885	1.2709	1.285	2.0988	1.2558	1.4222	1.0065	1.2291	0.9991	1.0334	1.0019	1.0145	1.0022	1.0538	0.98892	0.97541	1.0488	0.97512	0.90269	1.0174	1.052	1.0665
		439.64	1.2109	1.2998	1.015	1.1081	1.0628	1.2044	1.0153	1.2483	1.344	1.2894	1.2657	1.2766	2.0783	1.2582	1.3911	1.0105	1.2164	1.0007	1.0315	1.0021	1.0143	0.99505	1.0555	0.98509	0.9796	1.0468	0.9802	0.90174	1.0201	1.0531	1.072
		441.65	1.1902	1.2947	1.0189	1.0931	1.0586	1.2028	1.0171	1.2483	1.3402	1.2822	1.2624	1.2784	2.0545	1.2564	1.3764	1.009	1.2181	1.0003	1.0324	1.0051	1.016	0.99684	1.0591	0.98064	0.98023	1.0473	0.97342	0.89899	1.0181	1.0515	1.0687
		443.66	1.1814	1.2853	1.0253	1.091	1.0603	1.1982	1.0137	1.2473	1.3346	1.2739	1.2558	1.2682	2.0444	1.2538	1.3571	1.0249	1.218	0.99995	1.0317	1.0053	1.0161	0.99613	1.0586	0.97977	0.98109	1.046	0.97472	0.89815	1.0178	1.0531	1.0734
		445.68	1.1839	1.2783	1.0371	1.0941	1.0626	1.2057	1.0128	1.2431	1.319	1.2716	1.2458	1.2682	2.0377	1.2551	1.3694	1.0166	1.213	1.0017	1.0318	1.0064	1.0147	1.0003	1.0594	0.98192	0.98155	1.0462	0.97312	0.90218	1.012	1.0509	1.078
		447.69	1.1778	1.2615	1.0339	1.0922	1.0711	1.2017	1.015	1.2433	1.3069	1.2614	1.2358	1.2553	2.0213	1.252	1.3584	1.0043	1.2125	0.9998	1.0327	1.0088	1.016	0.9961	1.0592	0.9792	0.98101	1.0475	0.97233	0.89839	1.0153	1.0502	1.0751
		449.72	1.1874	1.2491	1.0294	1.0899	1.0726	1.1992	1.0101	1.2317	1.3048	1.2541	1.2241	1.2543	2.0057	1.2462	1.3712	1.0009	1.2124	1.0016	1.0287	1.009	1.0154	0.99024	1.0586	0.97813	0.98108	1.0453	0.97585	0.89748	1.0159	1.0553	1.0778
		451.72	1.2101	1.2353	1.0433	1.0867	1.0818	1.1997	1.0116	1.2236	1.2999	1.2535	1.2311	1.248	1.9891	1.2425	1.3817	1.0103	1.2036	1.0037	1.0305	1.0122	1.017	0.99889	1.0624	0.97941	0.98808	1.0492	0.98054	0.90476	1.0198	1.0563	1.081
		453.73	1.203	1.2207	1.0461	1.0948	1.1104	1.1947	1.0133	1.2215	1.2967	1.2462	1.2426	1.2468	1.9632	1.2309	1.3822	1.0022	1.2031	0.9995	1.0278	1.0091	1.0147	0.99433	1.0594	0.97522	0.9854	1.049	0.97266	0.89916	1.0183	1.0509	1.0781
		455.74	1.2	1.2177	1.043	1.1052	1.1452	1.2163	1.0137	1.2269	1.2981	1.2508	1.2528	1.2517	1.9522	1.2331	1.3704	1.0063	1.2086	0.99647	1.0241	1.0093	1.0138	0.99335	1.0609	0.97592	0.98216	1.0486	0.97454	0.89793	1.0156	1.055	1.0822
		457.75	1.1718	1.2061	1.0345	1.1011	1.1438	1.2109	1.0041	1.2163	1.2903	1.2415	1.2455	1.2383	1.9399	1.2292	1.3419	0.99123	1.1951	1.0009	1.0279	1.0103	1.0172	1.0017	1.0624	0.98227	0.98991	1.0549	0.98133	0.8971	1.0209	1.0556	1.0825
		459.77	1.1477	1.1918	1.0224	1.0968	1.1413	1.2021	0.999	1.2078	1.2791	1.229	1.2311	1.2377	1.922	1.2231	1.3137	0.99181	1.1891	1.0013	1.025	1.013	1.0181	0.9969	1.0618	0.98575	0.98436	1.0499	0.97748	0.89556	1.0164	1.056	1.0817
		461.78	1.1431	1.1907	1.0247	1.108	1.1491	1.2149	0.99697	1.2144	1.2871	1.2291	1.2368	1.2437	1.9217	1.2313	1.3093	1.0018	1.1932	1.0018	1.0257	1.012	1.0195	0.99696	1.0626	0.98508	0.99168	1.0537	0.97811	0.89535	1.0196	1.054	1.0873
		463.81	1.1343	1.1835	1.021	1.0985	1.142	1.2135	0.9906	1.2083	1.2813	1.2292	1.2307	1.2332	1.901	1.2261	1.3025	0.9977	1.1955	1.0016	1.0242	1.0086	1.0177	0.99516	1.0611	0.98156	0.98914	1.0469	0.9756	0.89295	1.0197	1.0533	1.0853
		465.82	1.1295	1.1834	1.0222	1.0946	1.1367	1.2131	0.99406	1.2053	1.2769	1.2331	1.2364	1.2454	1.893	1.2292	1.292	0.995	1.1949	1.0021	1.0245	1.007	1.0194	0.99946	1.0624	0.97992	0.98855	1.0481	0.97443	0.89259	1.0213	1.0499	1.0891
		467.82	1.1333	1.1807	1.0301	1.0925	1.1351	1.2251	0.99349	1.1984	1.277	1.2354	1.2381	1.2445	1.8806	1.2351	1.2946	0.99577	1.1956	1.0057	1.0227	1.0105	1.0169	0.99755	1.0636	0.98614	0.99053	1.0514	0.9782	0.89117	1.016	1.0505	1.0873
		469.83	1.1201	1.1754	1.0219	1.0875	1.129	1.2207	0.98796	1.1978	1.2821	1.2307	1.2262	1.2449	1.8725	1.2369	1.2838	0.99758	1.19	1.0087	1.0319	1.0131	1.0241	1.0028	1.0696	0.98656	0.99353	1.0596	0.98017	0.89317	1.028	1.0552	1.0921
		471.84	1.1398	1.1689	1.0271	1.0864	1.1137	1.2073	0.98221	1.1931	1.2856	1.2249	1.2149	1.2451	1.8686	1.2332	1.2778	0.99639	1.1996	1.0097	1.031	1.0164	1.026	1.0046	1.0694	0.98625	0.99707	1.057	0.9838	0.89515	1.0242	1.0589	1.0986
		473.86	1.1655	1.1662	1.0339	1.0837	1.1067	1.2003	0.98246	1.1963	1.2854	1.2264	1.2154	1.2433	1.8718	1.2363	1.2876	1.0102	1.2078	1.0096	1.0329	1.0169	1.0263	1.0054	1.0723	0.98526	0.99268	1.059	0.98406	0.89729	1.0247	1.0605	1.1034
		475.87	1.1837	1.1655	1.0287	1.0806	1.1015	1.2056	0.98983	1.1971	1.3013	1.2281	1.2099	1.2462	1.8687	1.239	1.3039	1.0078	1.2015	1.0122	1.0282	1.0181	1.0265	1.0098	1.0733	0.98646	0.99763	1.0574	0.98647	0.89673	1.0279	1.0617	1.1067
		477.88	1.1978	1.1651	1.0347	1.0763	1.1009	1.1945	0.99331	1.2003	1.2959	1.2211	1.2002	1.2345	1.8643	1.2366	1.3134	1.0119	1.2058	1.0144	1.0256	1.0141	1.0249	1.0111	1.072	0.98384	0.99791	1.0565	0.98521	0.89229	1.0247	1.0572	1.1021
		479.91	1.2048	1.173	1.0325	1.0749	1.0898	1.1971	0.99358	1.2033	1.303	1.2263	1.196	1.2344	1.8588	1.2351	1.3432	1.0175	1.2057	1.0111	1.0276	1.0139	1.0221	1.0076	1.0721	0.98291	0.99593	1.0562	0.98469	0.89335	1.0226	1.055	1.0991
		481.91	1.1934	1.1701	1.0227	1.0661	1.0769	1.1905	0.99698	1.2009	1.3054	1.2259	1.2067	1.2314	1.8544	1.2302	1.3365	1.0226	1.2079	1.016	1.0324	1.0171	1.0239	1.0154	1.0781	0.98598	1	1.0695	0.98845	0.89676	1.0281	1.0641	1.1054
		483.94	1.1424	1.1772	1.0212	1.0677	1.0623	1.1832	0.99821	1.2015	1.3056	1.2279	1.2115	1.2291	1.8343	1.2319	1.3013	1.0184	1.2137	1.0186	1.0297	1.0176	1.0227	1.0145	1.0779	0.98872	0.9989	1.0611	0.99083	0.89447	1.0286	1.0631	1.1026
		485.93	1.1239	1.1756	1.0132	1.0667	1.0686	1.1781	0.99442	1.1989	1.3016	1.2223	1.1983	1.2335	1.8067	1.2259	1.2954	1.014	1.2142	1.0283	1.0348	1.0157	1.0413	1.0302	1.0945	0.99415	1.0076	1.1354	1.0172	0.91698	1.0586	1.0885	1.1267
		487.94	1.1142	1.1834	1.0235	1.0791	1.061	1.1798	0.99343	1.2068	1.3058	1.2213	1.1864	1.2388	1.7913	1.2308	1.2876	1.0175	1.2215	1.0296	1.0347	1.0169	1.0434	1.033	1.0965	0.99483	1.0108	1.1379	1.0236	0.92085	1.0647	1.0864	1.1323
		489.96	1.113	1.1755	1.0184	1.0801	1.0527	1.1766	0.9885	1.2024	1.2921	1.2105	1.1702	1.2266	1.7868	1.2278	1.2865	1.0053	1.2208	1.0296	1.0315	1.0167	1.0419	1.0303	1.0942	0.99685	1.0095	1.1316	1.0222	0.91653	1.0587	1.0857	1.1267
		491.97	1.1088	1.1685	1.0204	1.0794	1.0492	1.1804	0.98879	1.201	1.2867	1.2069	1.1756	1.232	1.7782	1.2305	1.2771	1.0042	1.2232	1.0277	1.0295	1.0144	1.0399	1.0318	1.0932	0.99249	1.0058	1.1288	1.0205	0.91651	1.0538	1.0841	1.1292
		493.98	1.0989	1.1692	1.0143	1.0726	1.0414	1.1783	0.98705	1.1964	1.2884	1.2062	1.1864	1.231	1.7807	1.2424	1.2735	0.99876	1.225	1.0271	1.0293	1.0149	1.0401	1.0271	1.0937	0.98876	1.009	1.1247	1.0226	0.91519	1.0581	1.0771	1.1268
		496.01	1.0977	1.1667	1.0259	1.0964	1.0439	1.196	0.98865	1.1961	1.294	1.2069	1.1845	1.2374	1.7686	1.2545	1.2671	0.99229	1.2181	1.0292	1.0289	1.0132	1.0387	1.0295	1.0917	0.98364	1.0139	1.1286	1.0191	0.91519	1.0584	1.0822	1.1271
		498.01	1.0991	1.1617	1.035	1.1104	1.0641	1.2095	0.99801	1.1959	1.2961	1.2059	1.1864	1.2508	1.7571	1.2644	1.2606	0.99361	1.2262	1.0277	1.0323	1.0124	1.0397	1.0295	1.0959	0.98196	1.0126	1.1257	1.0202	0.91661	1.0561	1.0768	1.1289
		500.02	1.095	1.1557	1.0405	1.1031	1.0695	1.2133	0.99861	1.1921	1.2903	1.2021	1.174	1.2727	1.7544	1.2682	1.2577	0.9865	1.2259	1.0282	1.0295	1.0129	1.041	1.0315	1.096	0.97661	1.0113	1.1246	1.0216	0.91183	1.055	1.078	1.1254
		502.03	1.0846	1.1571	1.0501	1.0954	1.0752	1.1998	0.99992	1.1928	1.2867	1.2018	1.167	1.3026	1.7506	1.2688	1.2397	0.98586	1.2237	1.0316	1.0325	1.0164	1.0421	1.0342	1.0979	0.97757	1.014	1.1237	1.0249	0.91643	1.0603	1.0812	1.1313
		504.05	1.1002	1.1605	1.0579	1.0939	1.0813	1.2068	1	1.1984	1.2955	1.2084	1.1703	1.2922	1.7425	1.267	1.2536	0.98415	1.2311	1.032	1.0345	1.0175	1.0417	1.0315	1.1	0.978	1.0146	1.1269	1.0215	0.91615	1.0616	1.0868	1.136
		506.06	1.114	1.1779	1.0581	1.1051	1.089	1.2164	1.0141	1.2108	1.3168	1.2206	1.1741	1.2962	1.7547	1.269	1.2716	0.99811	1.2509	1.0314	1.0365	1.0164	1.043	1.0323	1.1006	0.97789	1.0162	1.1251	1.0242	0.91651	1.059	1.0843	1.1371
		508.07	1.1611	1.196	1.0612	1.1094	1.0791	1.228	1.0263	1.2264	1.3389	1.2307	1.1776	1.2887	1.7743	1.2761	1.3026	0.99711	1.2628	1.0329	1.0358	1.0182	1.0412	1.0315	1.0979	0.97603	1.0156	1.1201	1.0195	0.91586	1.0536	1.0835	1.1343
		510.09	1.1954	1.2205	1.0698	1.1006	1.0775	1.2531	1.0434	1.2366	1.3584	1.2495	1.1921	1.2864	1.7902	1.2863	1.3441	1.0051	1.283	1.0315	1.0344	1.0134	1.0407	1.0321	1.0996	0.97815	1.0144	1.1185	1.019	0.91451	1.0585	1.0824	1.1316
		512.11	1.2292	1.2564	1.0798	1.1081	1.078	1.2732	1.0635	1.2524	1.3779	1.2704	1.2135	1.2923	1.8147	1.2887	1.3774	0.99782	1.3081	1.0331	1.0358	1.0155	1.0414	1.0346	1.0996	0.97724	1.0212	1.1203	1.021	0.91584	1.0578	1.0867	1.13
		514.11	1.2594	1.2994	1.0942	1.1272	1.0978	1.297	1.0936	1.2792	1.4032	1.29	1.2264	1.3214	1.8546	1.2943	1.4154	0.99788	1.334	1.0323	1.0322	1.0171	1.0441	1.0344	1.0998	0.97282	1.0168	1.1189	1.0211	0.91642	1.0579	1.0843	1.1362
		516.12	1.2749	1.3391	1.1137	1.1344	1.1122	1.3245	1.1266	1.3105	1.4386	1.3112	1.2447	1.3375	1.8964	1.3037	1.4414	1.0012	1.3725	1.0325	1.0323	1.0174	1.038	1.0353	1.0988	0.97681	1.0192	1.1164	1.0222	0.91659	1.0513	1.0814	1.137
		518.14	1.2894	1.3959	1.1445	1.1485	1.1307	1.3465	1.1669	1.342	1.4749	1.3342	1.2596	1.3555	1.9408	1.3172	1.4735	1.0237	1.3928	1.0346	1.033	1.0198	1.0381	1.0344	1.1008	0.9786	1.0154	1.1163	1.0219	0.91499	1.0544	1.077	1.1337
		520.15	1.316	1.4433	1.1647	1.1613	1.1513	1.3732	1.1923	1.3777	1.5058	1.3639	1.2834	1.3716	2.0006	1.3235	1.4958	1.0361	1.4156	1.0346	1.0331	1.0204	1.0403	1.0382	1.1026	0.98147	1.02	1.1187	1.0233	0.91532	1.0594	1.0868	1.1276
		522.16	1.3475	1.4952	1.2054	1.1807	1.1762	1.4049	1.2226	1.415	1.544	1.3939	1.3191	1.4076	2.0682	1.333	1.5313	1.0488	1.454	1.0335	1.0337	1.0215	1.0414	1.0394	1.1002	0.98446	1.0205	1.1178	1.0189	0.91533	1.0578	1.0834	1.1352
		524.17	1.3723	1.5582	1.253	1.2046	1.2039	1.4361	1.2604	1.4543	1.6055	1.4308	1.3601	1.4376	2.1398	1.3475	1.5527	1.0479	1.5137	1.0374	1.0326	1.0246	1.0415	1.038	1.104	0.97875	1.0193	1.1187	1.0238	0.91363	1.0537	1.0867	1.1407
		526.2	1.4137	1.6055	1.296	1.2256	1.2206	1.4797	1.3097	1.5149	1.6809	1.4785	1.4073	1.4776	2.2233	1.3644	1.6035	1.0637	1.569	1.0392	1.0379	1.0272	1.041	1.0401	1.1055	0.98211	1.0282	1.1229	1.0276	0.9204	1.0599	1.0865	1.1387
		528.2	1.4402	1.6624	1.3358	1.2473	1.2538	1.5237	1.3393	1.5667	1.731	1.5224	1.4464	1.5112	2.2937	1.3779	1.6437	1.0788	1.6147	1.0409	1.0383	1.0265	1.0399	1.0386	1.1074	0.98276	1.0302	1.1227	1.0301	0.92085	1.0556	1.087	1.1358
		530.21	1.4692	1.7097	1.3805	1.2507	1.2696	1.5548	1.3816	1.6191	1.7715	1.5552	1.4858	1.5508	2.3586	1.3891	1.6756	1.0864	1.6444	1.0363	1.0353	1.0234	1.0379	1.0382	1.1022	0.98094	1.0274	1.1168	1.0237	0.91445	1.0503	1.0813	1.1363
		532.23	1.5116	1.7601	1.4281	1.2762	1.288	1.5777	1.4251	1.6705	1.8061	1.6051	1.531	1.586	2.4289	1.3985	1.7164	1.0893	1.6885	1.0357	1.0378	1.0213	1.0399	1.0373	1.1049	0.98233	1.0308	1.1153	1.0241	0.92027	1.0589	1.0868	1.135
		534.24	1.5529	1.8254	1.467	1.276	1.3083	1.6119	1.4687	1.7189	1.8497	1.6528	1.5774	1.6331	2.4896	1.4155	1.7558	1.1033	1.7456	1.0358	1.0352	1.0238	1.0411	1.0392	1.1039	0.98026	1.0266	1.1177	1.0217	0.91588	1.0578	1.0839	1.134
		536.25	1.5707	1.9036	1.4978	1.2835	1.3273	1.644	1.5191	1.7643	1.8875	1.6981	1.6176	1.6608	2.5589	1.4314	1.7694	1.1019	1.7925	1.0383	1.0366	1.023	1.0371	1.0354	1.1051	0.98038	1.0299	1.1168	1.0239	0.91466	1.052	1.08	1.1342
		538.26	1.5958	1.98	1.5212	1.2929	1.3441	1.6674	1.5678	1.8159	1.9334	1.7422	1.6583	1.7074	2.6359	1.4521	1.8002	1.1107	1.8488	1.0395	1.0323	1.0245	1.0396	1.0393	1.1059	0.98188	1.0266	1.1178	1.0228	0.91859	1.0522	1.0828	1.1341
		540.28	1.6455	2.0605	1.5606	1.3047	1.3722	1.697	1.6136	1.8766	1.9839	1.7959	1.7062	1.7497	2.7461	1.4697	1.8549	1.1243	1.8941	1.0407	1.0314	1.0257	1.04	1.0408	1.1048	0.98065	1.0303	1.1185	1.0224	0.9183	1.0549	1.082	1.1383
		542.3	1.6928	2.1392	1.6095	1.3093	1.4101	1.7252	1.6596	1.934	2.0476	1.863	1.7641	1.7935	2.8501	1.487	1.9126	1.1489	1.9427	1.0404	1.0296	1.0253	1.037	1.0382	1.1034	0.97799	1.0275	1.1157	1.0213	0.91323	1.0473	1.0774	1.1355
		544.3	1.7357	2.2243	1.6319	1.319	1.461	1.7531	1.7072	2.0002	2.1024	1.9186	1.8202	1.8367	2.9388	1.5101	1.962	1.1625	1.9943	1.04	1.0281	1.0278	1.0396	1.0416	1.1076	0.97817	1.0285	1.1161	1.0255	0.91544	1.0483	1.0818	1.1393
		546.32	1.7772	2.307	1.6793	1.3344	1.4983	1.788	1.7628	2.0597	2.1586	1.9663	1.8753	1.8801	3.0306	1.5303	1.9981	1.1646	2.0474	1.0406	1.0273	1.0302	1.039	1.0406	1.1069	0.97608	1.0315	1.1178	1.0251	0.9165	1.0541	1.087	1.1437
		548.33	1.8306	2.3749	1.7378	1.3445	1.5492	1.8368	1.7995	2.1262	2.2273	2.0246	1.9311	1.929	3.1207	1.5622	2.0547	1.18	2.1192	1.0405	1.0284	1.0273	1.0388	1.0417	1.1064	0.97369	1.0318	1.1127	1.0223	0.91676	1.052	1.0845	1.1445
		550.34	1.8815	2.4545	1.7915	1.3672	1.5938	1.8897	1.8586	2.1797	2.2947	2.0822	1.987	1.9864	3.2101	1.5841	2.1066	1.1859	2.1663	1.0404	1.0228	1.0232	1.0359	1.0397	1.1063	0.97317	1.0294	1.1129	1.0234	0.91533	1.049	1.0813	1.1392
		552.35	1.9454	2.5333	1.8553	1.3854	1.6512	1.9383	1.9195	2.2432	2.3615	2.1463	2.0386	2.0272	3.2932	1.6081	2.1788	1.1862	2.2331	1.0378	1.0235	1.0191	1.0347	1.0385	1.1031	0.97765	1.0285	1.1149	1.0222	0.91356	1.0467	1.0806	1.1357
		554.37	1.9909	2.6217	1.9037	1.4011	1.7067	1.9812	1.9747	2.3124	2.4448	2.2055	2.0921	2.081	3.3816	1.6283	2.2375	1.2067	2.2911	1.0359	1.0199	1.0122	1.0314	1.0362	1.1015	0.97684	1.0245	1.1089	1.0187	0.90937	1.0488	1.0703	1.1343
		556.38	2.0219	2.6914	1.9509	1.4288	1.7497	2.0416	2.0231	2.3752	2.5019	2.2606	2.1465	2.1155	3.4567	1.6464	2.274	1.2182	2.351	1.0363	1.0182	1.0154	1.0334	1.0413	1.106	0.9827	1.0279	1.1078	1.0224	0.91458	1.0538	1.0793	1.1462
		558.41	2.0538	2.7532	1.9718	1.4448	1.7862	2.0781	2.071	2.4346	2.5697	2.3107	2.2005	2.1577	3.5259	1.6715	2.3144	1.2365	2.4316	1.0372	1.0216	1.0124	1.035	1.044	1.1076	0.97968	1.0281	1.113	1.0224	0.90991	1.0503	1.0789	1.1388
		560.4	2.0963	2.8255	2.0265	1.4719	1.8234	2.104	2.1195	2.49	2.6182	2.3654	2.2454	2.2028	3.5914	1.6874	2.3609	1.2506	2.5079	1.0388	1.0222	1.0115	1.0337	1.0459	1.1077	0.97734	1.0256	1.1158	1.0228	0.91231	1.0554	1.0781	1.139
		562.42	2.1358	2.9214	2.0745	1.4932	1.8456	2.1599	2.1725	2.5658	2.6936	2.4276	2.3021	2.2644	3.6658	1.6968	2.3929	1.2717	2.562	1.0354	1.0164	1.0109	1.0313	1.0398	1.1051	0.97582	1.0271	1.103	1.0206	0.90817	1.0456	1.0719	1.1371
		564.43	2.1779	2.9955	2.1157	1.502	1.8762	2.2083	2.2132	2.6274	2.7473	2.4746	2.3375	2.3129	3.7351	1.7116	2.4432	1.3207	2.6275	1.0406	1.0249	1.0129	1.0365	1.0511	1.114	0.97869	1.0331	1.1151	1.0301	0.91545	1.0563	1.0843	1.1469
		566.44	2.2283	3.0747	2.1698	1.5152	1.9163	2.2537	2.2586	2.6734	2.8036	2.532	2.3993	2.3575	3.8008	1.729	2.4949	1.3485	2.6925	1.0405	1.0211	1.0121	1.0344	1.0466	1.1144	0.97608	1.0332	1.1108	1.0257	0.91367	1.0536	1.076	1.1398
		568.46	2.2606	3.1443	2.2045	1.5168	1.9307	2.2979	2.2973	2.7236	2.8526	2.5731	2.4322	2.4111	3.8531	1.748	2.5376	1.3806	2.7486	1.0421	1.0184	1.0099	1.0348	1.0436	1.1105	0.97347	1.0321	1.1094	1.0257	0.90961	1.0532	1.0762	1.1463
		570.47	2.3026	3.216	2.2361	1.5192	1.9525	2.3336	2.3454	2.7689	2.9179	2.6146	2.4572	2.4543	3.9007	1.7623	2.5883	1.4114	2.8133	1.0394	1.0161	1.0096	1.0339	1.0438	1.1107	0.97445	1.0324	1.1143	1.025	0.90908	1.0503	1.0815	1.15
		572.48	2.3374	3.2752	2.2551	1.5221	1.9833	2.3558	2.3876	2.8055	2.9692	2.6524	2.4829	2.4948	3.9458	1.7755	2.6242	1.4387	2.8627	1.0361	1.0153	1.0063	1.0347	1.0445	1.1079	0.98119	1.0323	1.1078	1.0274	0.91154	1.0464	1.0766	1.146
		574.51	2.3579	3.3356	2.2826	1.5311	2.0005	2.3785	2.4298	2.8507	3.0207	2.6999	2.5113	2.5384	3.9845	1.786	2.6516	1.4584	2.91	1.0423	1.0137	1.0061	1.0342	1.0429	1.1107	0.98265	1.0346	1.1068	1.026	0.91062	1.0505	1.0761	1.1444
		576.51	2.3938	3.3912	2.3142	1.5371	2.03	2.3913	2.4709	2.9042	3.0716	2.7454	2.5538	2.5841	4.0293	1.8108	2.6905	1.466	2.9936	1.0397	1.0134	1.0061	1.0349	1.0476	1.1112	0.98307	1.0337	1.1053	1.0288	0.91138	1.0493	1.0804	1.1487
		578.52	2.4431	3.4434	2.3393	1.5391	2.069	2.4015	2.5198	2.9498	3.1309	2.792	2.6091	2.6298	4.0721	1.8344	2.7349	1.4573	3.0451	1.0363	1.0064	1.0016	1.0346	1.0467	1.1074	0.98299	1.033	1.1017	1.0277	0.91388	1.0453	1.075	1.1399
		580.53	2.4814	3.4867	2.3668	1.5419	2.0967	2.4033	2.5552	2.9944	3.1788	2.8415	2.6551	2.6655	4.1086	1.8403	2.7912	1.4433	3.0974	1.0363	1.0066	1.0016	1.0338	1.0487	1.1144	0.98066	1.0353	1.1071	1.0259	0.91178	1.0462	1.0819	1.1417
		582.54	2.5203	3.5316	2.4009	1.548	2.1202	2.431	2.6007	3.0358	3.2132	2.888	2.6924	2.7111	4.1431	1.8569	2.8253	1.4338	3.1618	1.0308	0.99981	0.9948	1.0289	1.0493	1.1094	0.97653	1.0325	1.099	1.0195	0.90464	1.0415	1.0739	1.138
		584.56	2.5477	3.5754	2.4264	1.566	2.1435	2.456	2.6372	3.076	3.2693	2.9326	2.7348	2.743	4.171	1.8771	2.8518	1.4303	3.1951	1.0355	1.0001	0.99695	1.0319	1.0514	1.1136	0.97852	1.0368	1.0965	1.0225	0.9106	1.0459	1.0784	1.1427
		586.57	2.5625	3.5981	2.4755	1.5795	2.161	2.4806	2.6542	3.1087	3.3101	2.9685	2.7694	2.7874	4.1775	1.892	2.88	1.4168	3.2205	1.033	0.99669	0.99298	1.028	1.0464	1.1129	0.97716	1.0322	1.0952	1.0203	0.90506	1.0431	1.0808	1.1464
		588.6	2.589	3.6416	2.5169	1.5955	2.1888	2.5002	2.6859	3.1526	3.3537	3.0159	2.8186	2.8332	4.2212	1.9082	2.9079	1.4105	3.2703	1.0337	0.99158	0.99055	1.0254	1.045	1.1072	0.97425	1.0285	1.0896	1.016	0.90188	1.0365	1.0716	1.1477
		590.6	2.6146	3.6933	2.5585	1.6075	2.2144	2.5184	2.7247	3.1969	3.4059	3.0613	2.87	2.8962	4.2447	1.9203	2.9352	1.4169	3.3176	1.0363	1.0011	0.99623	1.0314	1.0525	1.1131	0.97476	1.0349	1.0962	1.0203	0.9054	1.0424	1.0784	1.148
		592.61	2.6336	3.7369	2.6044	1.6211	2.2427	2.5451	2.7631	3.2309	3.4354	3.1074	2.9118	2.9321	4.2687	1.9314	2.9672	1.4191	3.3614	1.0404	1.0008	1.0005	1.0345	1.0561	1.1173	0.97821	1.0392	1.0979	1.0275	0.90868	1.047	1.0802	1.15
		594.62	2.6612	3.7752	2.6277	1.6172	2.2787	2.5597	2.7909	3.2708	3.4682	3.158	2.9615	2.983	4.2885	1.9438	2.9779	1.4337	3.3916	1.0424	1.0037	1.0034	1.0342	1.0577	1.1174	0.97512	1.0347	1.0969	1.0246	0.90454	1.047	1.082	1.1512
		596.63	2.6834	3.8131	2.6602	1.6217	2.2962	2.5814	2.8216	3.3004	3.5114	3.2039	3.0029	3.0141	4.3045	1.9548	3.0068	1.4352	3.4231	1.0459	1.0013	1.0072	1.0328	1.056	1.1162	0.97909	1.0377	1.096	1.0267	0.90584	1.0453	1.0833	1.1551
		598.65	2.7052	3.8515	2.6889	1.6284	2.3211	2.6165	2.8605	3.3331	3.5626	3.2506	3.0396	3.0564	4.3235	1.9719	3.0397	1.4306	3.4555	1.0416	1.0007	1.009	1.0364	1.0577	1.1178	0.98129	1.0421	1.0966	1.0269	0.90685	1.0481	1.0864	1.1509
		600.66	2.7301	3.8795	2.7193	1.6326	2.3445	2.6434	2.8927	3.3762	3.6004	3.294	3.0921	3.0983	4.3388	1.988	3.0805	1.4325	3.509	1.0385	0.99626	1.0092	1.0343	1.0544	1.1148	0.97913	1.0383	1.0941	1.0234	0.90416	1.0421	1.0845	1.1555
		602.67	2.7433	3.8967	2.7552	1.6321	2.382	2.6651	2.919	3.4055	3.6431	3.3408	3.1322	3.1271	4.3484	2.004	3.096	1.4503	3.5408	1.043	1.0003	1.0133	1.0359	1.058	1.1186	0.98315	1.0427	1.0959	1.0297	0.91041	1.0484	1.0848	1.1553
		604.7	2.7657	3.9187	2.7704	1.6288	2.394	2.684	2.9428	3.4392	3.6767	3.3814	3.1673	3.1622	4.3631	2.0189	3.1196	1.4506	3.5695	1.0375	0.99592	1.0076	1.0316	1.0521	1.1126	0.97409	1.0403	1.0899	1.0235	0.90261	1.0449	1.0798	1.1494
		606.7	2.7822	3.9269	2.8063	1.6141	2.417	2.6974	2.9791	3.4727	3.7281	3.4164	3.1956	3.1933	4.3667	2.0246	3.1421	1.4571	3.6058	1.0356	0.99047	1.0041	1.0285	1.0502	1.1082	0.97098	1.0325	1.0901	1.0164	0.89779	1.0393	1.0733	1.1443
		608.71	2.7962	3.9473	2.8297	1.6269	2.4502	2.7273	3.0122	3.515	3.7692	3.46	3.2336	3.2248	4.3733	2.039	3.1713	1.4473	3.6494	1.0372	0.99302	1.007	1.0278	1.05	1.1098	0.97588	1.0394	1.0832	1.0205	0.90128	1.0376	1.0782	1.1479
		610.72	2.8141	3.9577	2.85	1.629	2.4808	2.7504	3.0412	3.5566	3.8117	3.4924	3.2635	3.2554	4.3849	2.0482	3.2001	1.4665	3.6929	1.0405	0.99007	1.0057	1.0281	1.0517	1.1106	0.97794	1.0404	1.0881	1.0226	0.89992	1.0393	1.0801	1.1486
		612.74	2.8257	3.9631	2.8472	1.6428	2.4951	2.7617	3.0561	3.591	3.8655	3.5263	3.2917	3.2855	4.3949	2.0603	3.2315	1.4624	3.7315	1.0383	0.98874	1.0073	1.0259	1.0537	1.1107	0.97582	1.0387	1.0893	1.024	0.90144	1.0422	1.0802	1.1491
		614.75	2.8481	3.9692	2.8508	1.6432	2.4984	2.7832	3.0794	3.621	3.9033	3.5503	3.3207	3.3123	4.396	2.0786	3.2523	1.4655	3.7597	1.039	0.9917	1.0074	1.0314	1.0544	1.1151	0.98305	1.0445	1.0874	1.0243	0.90475	1.0436	1.0835	1.1473
		616.76	2.8515	3.969	2.8496	1.6401	2.5252	2.788	3.0927	3.6436	3.9461	3.5828	3.3478	3.3318	4.3947	2.0909	3.2701	1.4532	3.7846	1.0459	0.99396	1.0143	1.035	1.0616	1.1191	0.98514	1.0467	1.0942	1.0262	0.90889	1.0501	1.0881	1.1571
		618.77	2.8746	3.9675	2.8608	1.6595	2.5547	2.7983	3.1033	3.6775	3.9686	3.6069	3.3744	3.371	4.4056	2.1096	3.2837	1.4779	3.8241	1.0417	0.99129	1.0102	1.0316	1.0577	1.118	0.98124	1.047	1.0872	1.0266	0.90748	1.0462	1.0815	1.1588
		620.8	2.8826	3.9647	2.8702	1.6722	2.5847	2.8109	3.1098	3.697	4.0099	3.6333	3.3948	3.4098	4.4019	2.122	3.3045	1.5549	3.8488	1.0394	0.99195	1.0064	1.0297	1.0559	1.1173	0.97544	1.0385	1.0824	1.0196	0.90124	1.0458	1.0818	1.1599
		622.8	2.8981	3.9533	2.8753	1.6831	2.6038	2.8197	3.1272	3.7165	4.0444	3.6549	3.4252	3.4516	4.4063	2.1299	3.3292	1.6618	3.8746	1.0392	0.98833	1.0078	1.0306	1.0539	1.117	0.9781	1.0472	1.0855	1.0269	0.90285	1.0425	1.0821	1.1599
		624.81	2.9133	3.9454	2.883	1.702	2.6229	2.8304	3.1431	3.7441	4.0878	3.6818	3.4589	3.467	4.4083	2.1482	3.3516	1.7354	3.9209	1.034	0.98374	1.0008	1.0235	1.0486	1.1116	0.96786	1.0389	1.0771	1.0153	0.89933	1.0321	1.0676	1.1505
		626.83	2.9292	3.9323	2.8916	1.7118	2.6338	2.8348	3.1574	3.7641	4.1238	3.711	3.4838	3.496	4.4038	2.1574	3.3814	1.7477	3.9328	1.0379	0.98399	0.99981	1.0253	1.0497	1.1138	0.96614	1.0434	1.0797	1.0175	0.90082	1.0352	1.0777	1.1515
		628.84	2.9452	3.9196	2.896	1.7159	2.6415	2.8545	3.1751	3.7875	4.168	3.7525	3.5141	3.5113	4.4109	2.2053	3.4017	1.7735	3.9578	1.0387	0.98344	1.0013	1.0268	1.0524	1.1142	0.96274	1.0432	1.0789	1.0186	0.89829	1.0386	1.0786	1.1541
		630.85	2.9449	3.9008	2.9001	1.7214	2.6575	2.8416	3.186	3.8007	4.1927	3.7763	3.5492	3.5359	4.4041	2.2114	3.4155	1.7845	3.984	1.0329	0.98151	1.0002	1.0215	1.0516	1.1148	0.95985	1.0408	1.0751	1.0154	0.898	1.0357	1.0731	1.1538
		632.86	2.9614	3.8959	2.9032	1.7142	2.6731	2.8573	3.1947	3.8164	4.247	3.8074	3.5901	3.5644	4.3969	2.2229	3.4403	1.7863	4.0017	1.0368	0.98237	0.99659	1.0252	1.0535	1.1161	0.9566	1.0443	1.0807	1.0163	0.90293	1.0374	1.0752	1.1558
		634.89	2.9682	3.8761	2.9085	1.7102	2.6889	2.8748	3.2143	3.8281	4.2837	3.8427	3.6248	3.5925	4.404	2.2485	3.4692	1.7687	4.0168	1.0383	0.98411	0.99747	1.0263	1.0557	1.1172	0.95929	1.0458	1.0741	1.0225	0.89708	1.0394	1.0781	1.1608
		636.9	2.9864	3.8605	2.9126	1.7123	2.7019	2.8782	3.2176	3.8556	4.3106	3.8812	3.6626	3.6302	4.4018	2.2765	3.4888	1.7632	4.0492	1.0352	0.97912	0.99295	1.0235	1.0507	1.1167	0.95734	1.0411	1.075	1.0137	0.89707	1.0363	1.0704	1.1522
		638.9	2.999	3.859	2.9239	1.7216	2.7247	2.8945	3.2311	3.8825	4.354	3.9206	3.708	3.6637	4.4188	2.3162	3.5077	1.7631	4.0779	1.0357	0.98047	0.9954	1.0226	1.0539	1.1171	0.95922	1.0427	1.0737	1.0192	0.89478	1.0397	1.0762	1.1605
		640.91	3.0155	3.8502	2.925	1.7277	2.745	2.907	3.2399	3.9065	4.3996	3.9586	3.7423	3.7	4.4149	2.3197	3.5345	1.7439	4.1164	1.0414	0.98073	0.99649	1.0279	1.0577	1.1197	0.95877	1.048	1.0803	1.0239	0.8976	1.0411	1.0826	1.1619
		642.93	3.0339	3.8381	2.933	1.7249	2.7578	2.918	3.2494	3.9374	4.4463	4.0056	3.7743	3.7338	4.4283	2.3391	3.554	1.729	4.141	1.0402	0.98156	0.99525	1.0275	1.0576	1.1208	0.96319	1.0488	1.082	1.0227	0.89735	1.045	1.0842	1.164
		644.94	3.0443	3.8276	2.942	1.7178	2.7753	2.9402	3.2508	3.9535	4.4753	4.0328	3.8068	3.7765	4.4281	2.3445	3.5796	1.7558	4.1524	1.0425	0.97804	0.99415	1.0263	1.0518	1.1241	0.96504	1.0462	1.0827	1.0239	0.8979	1.0447	1.0831	1.1616
		646.95	3.0562	3.8152	2.9456	1.7298	2.799	2.9468	3.2591	3.9707	4.5156	4.0683	3.8346	3.8108	4.4281	2.3591	3.5878	1.7751	4.1707	1.0396	0.97642	0.99198	1.0264	1.0495	1.1203	0.95832	1.0471	1.0749	1.0227	0.89247	1.0363	1.0762	1.1608
		648.97	3.0545	3.8	2.9503	1.7301	2.8089	2.9495	3.2528	3.978	4.547	4.096	3.8576	3.8204	4.4343	2.3732	3.6041	1.7737	4.1795	1.0424	0.97475	0.99291	1.0268	1.052	1.1248	0.96392	1.0466	1.077	1.0208	0.89475	1.0426	1.0799	1.1642
		650.99	3.0698	3.7913	2.9636	1.7275	2.8265	2.9584	3.2509	3.9944	4.5702	4.1191	3.8914	3.8498	4.4398	2.3709	3.6066	1.7731	4.1907	1.0455	0.97561	0.99392	1.0293	1.0491	1.1251	0.97275	1.0513	1.0776	1.0203	0.89968	1.0391	1.0805	1.163
		652.99	3.0763	3.7692	2.964	1.7213	2.8411	2.963	3.2499	4.0035	4.5815	4.1314	3.9011	3.8802	4.4324	2.3653	3.6077	1.7649	4.1892	1.0443	0.97111	0.99172	1.0244	1.0452	1.1215	0.97689	1.0473	1.076	1.0186	0.89528	1.0383	1.0812	1.1655
		655	3.0847	3.7591	2.962	1.7165	2.8647	2.9703	3.2474	4.0183	4.6063	4.143	3.9195	3.9022	4.4282	2.3592	3.624	1.7723	4.2029	1.0424	0.97137	0.99061	1.0284	1.0516	1.1245	0.97728	1.0468	1.0764	1.0178	0.89413	1.0406	1.0822	1.164
		657.02	3.0863	3.7301	2.9608	1.706	2.8647	2.9669	3.2436	4.0206	4.6159	4.1515	3.9249	3.9199	4.4173	2.3431	3.6212	1.7776	4.1998	1.0471	0.96931	0.99204	1.0298	1.0488	1.1258	0.98277	1.0513	1.0785	1.0239	0.89688	1.0394	1.0853	1.1688
		659.03	3.0975	3.7317	2.9597	1.7032	2.8732	2.9732	3.2387	4.0326	4.6501	4.1746	3.9504	3.952	4.4234	2.3342	3.6361	1.7785	4.2085	1.0501	0.97055	0.99065	1.0263	1.049	1.1269	0.9876	1.0527	1.0775	1.0232	0.89842	1.0369	1.0929	1.1682
		661.04	3.1013	3.7223	2.9601	1.7017	2.8807	2.9797	3.2385	4.0461	4.6764	4.1868	3.9634	3.9713	4.4196	2.332	3.6553	1.7608	4.2042	1.0468	0.96885	0.99012	1.031	1.0513	1.1296	0.9855	1.0485	1.0781	1.0225	0.89531	1.0397	1.0923	1.1706
		663.05	3.1012	3.7111	2.9587	1.7033	2.8854	2.985	3.2369	4.0576	4.6906	4.2014	3.9866	4.003	4.4205	2.339	3.6687	1.7401	4.2206	1.0479	0.96598	0.99174	1.0263	1.0485	1.1257	0.98487	1.0492	1.0775	1.0163	0.89426	1.0357	1.0896	1.1685
		665.07	3.1186	3.7172	2.9672	1.7101	2.8917	3.0006	3.2333	4.0735	4.7135	4.2233	4.0067	4.0397	4.4254	2.3495	3.6815	1.7218	4.2181	1.0487	0.96782	0.99216	1.0315	1.0516	1.1316	0.99275	1.0503	1.0811	1.0258	0.89716	1.0385	1.0978	1.1745
		667.1	3.1273	3.7251	2.9687	1.7154	2.8974	3.0118	3.2351	4.0919	4.7431	4.2553	4.0287	4.0657	4.4354	2.3501	3.7051	1.6926	4.2295	1.0484	0.96892	0.99289	1.03	1.0564	1.1285	0.99603	1.0499	1.0789	1.0255	0.89187	1.037	1.0982	1.1717
		669.09	3.1236	3.7216	2.9669	1.7222	2.8944	3.015	3.2195	4.0997	4.7538	4.2798	4.0519	4.0992	4.4428	2.3439	3.7248	1.6602	4.2215	1.0479	0.96644	0.99785	1.0298	1.0524	1.1301	0.99479	1.0483	1.0735	1.0286	0.89589	1.0397	1.095	1.1771
		671.11	3.128	3.7241	2.963	1.735	2.9057	3.0185	3.2096	4.1055	4.7728	4.3018	4.0673	4.1294	4.4477	2.355	3.7345	1.6396	4.2237	1.0519	0.96666	0.9991	1.0296	1.0565	1.1317	0.99311	1.0518	1.0786	1.0282	0.8974	1.0403	1.0909	1.1774
		673.12	3.1211	3.7211	2.9617	1.7344	2.9021	3.0192	3.1997	4.1114	4.7865	4.3206	4.0821	4.1652	4.4457	2.3627	3.7482	1.6315	4.2178	1.0503	0.96717	0.99957	1.0304	1.0555	1.1324	0.99308	1.0509	1.0774	1.0318	0.89651	1.0423	1.0989	1.1751
		675.13	3.1249	3.7247	2.9583	1.7238	2.9152	3.0239	3.1866	4.1311	4.8075	4.3462	4.1149	4.2029	4.4561	2.3728	3.7557	1.6246	4.2084	1.0486	0.96589	0.99965	1.0322	1.0537	1.1306	0.98446	1.0471	1.0707	1.0205	0.88967	1.037	1.0918	1.1757
		677.14	3.1377	3.7272	2.9623	1.7142	2.9296	3.043	3.1758	4.1442	4.8114	4.3637	4.1455	4.2466	4.4609	2.3763	3.7783	1.6142	4.2152	1.0504	0.96746	1.0026	1.032	1.0577	1.1311	0.98051	1.0502	1.0758	1.0307	0.8952	1.0334	1.0933	1.1814
		679.16	3.134	3.7225	2.9551	1.7054	2.9269	3.0316	3.1631	4.1507	4.8053	4.3887	4.1591	4.2696	4.463	2.3787	3.7885	1.6111	4.1984	1.0515	0.97184	1.0041	1.0345	1.0635	1.1394	0.98027	1.0532	1.0823	1.0364	0.89818	1.0454	1.1037	1.1801
		681.17	3.1446	3.7291	2.9569	1.7058	2.9373	3.0425	3.1549	4.1585	4.8142	4.4121	4.1828	4.2936	4.4781	2.3901	3.8059	1.6114	4.1903	1.0509	0.96614	1.0066	1.0351	1.0623	1.1337	0.97141	1.0519	1.0786	1.0339	0.89537	1.0437	1.1014	1.1856
		683.2	3.1404	3.7284	2.9614	1.7033	2.9395	3.0487	3.1565	4.1608	4.8103	4.4236	4.2031	4.3034	4.4803	2.3913	3.814	1.621	4.1822	1.0492	0.96635	1.0039	1.0339	1.0609	1.1353	0.96985	1.0535	1.073	1.0296	0.88774	1.0414	1.0921	1.1809
		685.2	3.1367	3.7287	2.9597	1.6981	2.9394	3.0372	3.1571	4.1633	4.8111	4.4332	4.2132	4.3144	4.4823	2.3993	3.8166	1.6207	4.1762	1.0509	0.96825	1.0065	1.0341	1.0602	1.1348	0.97068	1.0541	1.0765	1.0307	0.89122	1.0468	1.1017	1.1874
		687.21	3.1469	3.7288	2.9623	1.6919	2.9435	3.0396	3.1586	4.1678	4.8257	4.4394	4.2202	4.3161	4.4818	2.4039	3.8227	1.6245	4.1712	1.045	0.9617	1.007	1.0231	1.0573	1.1285	0.9714	1.0465	1.0444	1.0179	0.88025	1.0209	1.0854	1.1767
		689.22	3.1693	3.7401	2.9704	1.7035	2.9703	3.0563	3.1565	4.1783	4.8349	4.4565	4.2439	4.3394	4.4986	2.4205	3.8551	1.6219	4.1753	1.0403	0.95727	1.0034	1.0184	1.0487	1.1205	0.96811	1.0376	1.0141	1.0038	0.87399	1.0076	1.0736	1.1647
		691.23	3.1703	3.73	2.9702	1.7057	2.9752	3.0525	3.1501	4.1816	4.8406	4.4675	4.2586	4.3511	4.5012	2.4327	3.8602	1.6089	4.1661	1.0424	0.95837	1.0062	1.0189	1.0508	1.1235	0.97292	1.0395	1.0186	1.0138	0.87195	1.0116	1.0776	1.1599
		693.25	3.175	3.7318	2.961	1.7129	2.9852	3.0431	3.1404	4.1825	4.8356	4.474	4.2585	4.3542	4.4985	2.4419	3.8682	1.6033	4.1612	1.0415	0.95884	1.0063	1.0181	1.0519	1.1258	0.96919	1.0403	1.0214	1.0089	0.87364	1.0116	1.0783	1.1625
		695.26	3.1788	3.7263	2.9566	1.6864	2.9757	3.0166	3.1372	4.1808	4.8395	4.4762	4.2685	4.3532	4.4992	2.4409	3.8801	1.6307	4.1364	1.0386	0.95588	1.0059	1.0169	1.0517	1.1267	0.97263	1.041	1.0215	1.0088	0.87273	1.0072	1.076	1.1638
		697.29	3.1853	3.7318	2.9611	1.6961	2.9936	3.0089	3.1361	4.1933	4.8439	4.4887	4.2708	4.3603	4.5037	2.4475	3.895	1.6262	4.137	1.0401	0.95676	1.0031	1.015	1.0477	1.1253	0.96682	1.0399	1.0149	1.0104	0.86987	1.0076	1.0741	1.1641
		699.28	3.1938	3.742	2.9631	1.6919	3.0124	3.0256	3.1376	4.2028	4.8413	4.5029	4.2786	4.3724	4.5068	2.4482	3.9171	1.6452	4.1364	1.0421	0.9522	1.0048	1.018	1.0478	1.1297	0.96979	1.0445	1.0186	1.0124	0.86853	1.0125	1.0805	1.1627
		701.3	3.1939	3.7389	2.9674	1.6964	3.0316	3.0212	3.1299	4.2085	4.8367	4.5118	4.2788	4.3773	4.511	2.4529	3.942	1.6535	4.1277	1.0426	0.95452	1.0053	1.0203	1.0518	1.1318	0.97312	1.0383	1.0184	1.0141	0.87091	1.0093	1.0846	1.1706
		703.31	3.1946	3.7456	2.9732	1.6935	3.063	3.0173	3.1297	4.215	4.8532	4.5115	4.2882	4.3903	4.5083	2.4556	3.9483	1.6646	4.1253	1.0423	0.95427	1.0025	1.017	1.045	1.1317	0.97609	1.0384	1.0166	1.0122	0.86908	1.0084	1.0797	1.1694
		705.32	3.1989	3.7472	2.9709	1.6918	3.0598	3.0105	3.1196	4.2214	4.8443	4.5118	4.2955	4.3862	4.5096	2.4469	3.9576	1.672	4.1253	1.047	0.95602	1.0041	1.0213	1.049	1.1342	0.98022	1.044	1.0181	1.0152	0.86981	1.0191	1.0809	1.1717
		707.34	3.2008	3.7397	2.982	1.7015	3.0678	3.0153	3.1125	4.2332	4.8502	4.5176	4.2914	4.3978	4.5084	2.4437	3.9767	1.6718	4.1097	1.0437	0.95332	1.0006	1.0197	1.043	1.1332	0.97295	1.0385	1.016	1.0135	0.86582	1.0143	1.0791	1.1683
		709.35	3.2019	3.747	2.9794	1.6924	3.095	3.0195	3.1053	4.2408	4.8539	4.5151	4.2883	4.4038	4.5067	2.4365	3.9907	1.6733	4.108	1.0449	0.95234	1.0031	1.0195	1.0496	1.1359	0.97519	1.0398	1.0168	1.0149	0.86848	1.0128	1.0834	1.1716
		711.36	3.203	3.7469	2.9833	1.6746	3.1001	3.0199	3.1035	4.2451	4.8753	4.5161	4.2806	4.4069	4.5043	2.4335	4.0061	1.6731	4.0907	1.0431	0.95062	1.0034	1.0184	1.0468	1.1349	0.97666	1.0418	1.0145	1.0141	0.86961	1.0104	1.0762	1.1682
		713.39	3.2049	3.7556	2.9947	1.6628	3.1109	3.0045	3.095	4.2454	4.8737	4.5062	4.2692	4.4101	4.4981	2.4228	4.0212	1.6648	4.0889	1.0463	0.95576	1.0059	1.0184	1.054	1.1409	0.98328	1.0465	1.0226	1.016	0.86988	1.0103	1.0864	1.1817
		715.39	3.2102	3.7507	2.9957	1.6579	3.1201	2.9998	3.0852	4.2484	4.8819	4.4999	4.2538	4.3837	4.4858	2.4203	4.0325	1.6445	4.0808	1.0462	0.95089	1.0053	1.0215	1.0548	1.1389	0.98384	1.0473	1.0208	1.0205	0.86887	1.0095	1.083	1.1758
		717.4	3.2068	3.7486	3.0145	1.6508	3.1181	2.9839	3.0754	4.241	4.8722	4.4862	4.24	4.3876	4.4724	2.4159	4.0387	1.6222	4.0699	1.0438	0.95394	1.0016	1.0186	1.0537	1.1396	0.98833	1.0453	1.0138	1.0132	0.86372	1.0066	1.0805	1.1679
		719.41	3.2003	3.7383	3.0187	1.6401	3.1176	2.9774	3.0648	4.2369	4.8653	4.4691	4.2236	4.3781	4.4646	2.3997	4.0444	1.6094	4.0687	1.0409	0.95168	1.0019	1.0158	1.0528	1.1365	0.99116	1.045	1.0111	1.0143	0.86415	1.0045	1.079	1.1753
		721.42	3.2081	3.7418	3.0275	1.6302	3.1262	2.9832	3.0636	4.2362	4.8582	4.4613	4.2196	4.3756	4.4542	2.3913	4.0588	1.597	4.0497	1.0422	0.95393	1.0016	1.0174	1.0541	1.1364	0.98814	1.0399	1.012	1.0133	0.86284	1.0045	1.0793	1.1697
		723.44	3.1974	3.732	3.0276	1.6206	3.1181	2.9631	3.0553	4.226	4.8568	4.4561	4.2004	4.369	4.4457	2.3768	4.0698	1.572	4.0317	1.0397	0.95315	1.002	1.0156	1.0515	1.1353	0.98595	1.0382	1.0119	1.0106	0.86643	1.0069	1.0777	1.1757
		725.45	3.1965	3.7214	3.0238	1.6039	3.1057	2.967	3.0434	4.2138	4.8238	4.4324	4.1858	4.3436	4.4263	2.3563	4.0769	1.5567	4.0136	1.0437	0.95227	1.0008	1.0168	1.0508	1.1394	0.99079	1.0464	1.0128	1.0181	0.86671	1.008	1.0832	1.1738
		727.46	3.1908	3.7162	3.0221	1.5874	3.0843	2.9462	3.0355	4.1959	4.8064	4.4138	4.1676	4.328	4.4009	2.3385	4.0882	1.5469	3.998	1.0418	0.95044	1.003	1.0148	1.0501	1.1381	0.98891	1.0435	1.0143	1.0145	0.86132	1.0067	1.0825	1.1791
		729.49	3.1744	3.6971	3.0143	1.5754	3.0759	2.933	3.0242	4.1733	4.7914	4.385	4.1375	4.3089	4.3859	2.3223	4.089	1.5265	3.9754	1.0409	0.9491	1.0011	1.0126	1.0488	1.1365	0.98621	1.0405	1.0115	1.0139	0.86347	1.0087	1.082	1.1836
		731.49	3.1668	3.6863	3.016	1.5766	3.0634	2.9206	3.0135	4.1559	4.7626	4.3608	4.1228	4.2926	4.3656	2.3034	4.0943	1.5243	3.9655	1.0372	0.94741	0.99933	1.0091	1.0467	1.1347	0.98512	1.04	1.0069	1.0127	0.8576	1.0026	1.0781	1.1798
		733.5	3.1653	3.6763	3.0069	1.5654	3.0408	2.9098	3.0036	4.1291	4.7399	4.3352	4.0954	4.2581	4.3463	2.2807	4.0966	1.509	3.9342	1.0368	0.94688	0.99815	1.0118	1.045	1.1353	0.98502	1.0397	1.0069	1.0197	0.85715	1.0081	1.0796	1.1822
		735.51	3.1571	3.6609	2.9935	1.5585	3.0037	2.8923	2.9895	4.1145	4.7189	4.3015	4.0739	4.2433	4.3244	2.2566	4.1075	1.509	3.9203	1.0371	0.94805	0.99747	1.0103	1.0443	1.1309	0.97974	1.0398	1.0047	1.0127	0.85561	1.0095	1.0767	1.1834
		737.53	3.1463	3.6411	2.9657	1.5519	2.9717	2.8698	2.9831	4.093	4.7014	4.2679	4.0442	4.2044	4.2962	2.2275	4.0913	1.4909	3.8825	1.0372	0.95142	0.99748	1.0097	1.0417	1.1353	0.97987	1.0404	1.008	1.0155	0.85756	1.0051	1.0756	1.1871
		739.54	3.1386	3.6278	2.9568	1.5446	2.9399	2.8602	2.9745	4.0737	4.6726	4.24	4.0219	4.1851	4.2907	2.2026	4.0958	1.479	3.868	1.0348	0.94994	1.0011	1.0114	1.0458	1.1338	0.9759	1.043	1.0084	1.0177	0.85368	1.0067	1.083	1.1885
		741.55	3.1217	3.6114	2.9311	1.5368	2.8935	2.8372	2.9524	4.0397	4.6389	4.2019	3.9878	4.138	4.2617	2.1704	4.0907	1.4719	3.8202	1.035	0.94805	0.99911	1.0089	1.0369	1.1327	0.96666	1.0393	1.0118	1.01	0.84819	1.0049	1.0741	1.1877
		743.58	3.1111	3.5853	2.9076	1.5284	2.8572	2.8334	2.9435	4.0093	4.6124	4.1586	3.9623	4.1143	4.243	2.1348	4.0842	1.4602	3.7914	1.0346	0.95179	0.99698	1.0086	1.0397	1.1346	0.96888	1.0323	1.0008	1.0119	0.84609	1.0075	1.0767	1.1787
		745.58	3.0966	3.5621	2.8844	1.4979	2.825	2.8093	2.929	3.9769	4.5769	4.1267	3.9299	4.0799	4.2269	2.1021	4.0723	1.4501	3.7518	1.0358	0.95706	0.99815	1.0106	1.0416	1.1357	0.96772	1.0364	1.0047	1.0136	0.8496	1.002	1.074	1.1801
		747.59	3.0777	3.534	2.855	1.4769	2.7916	2.7902	2.9143	3.9284	4.5611	4.076	3.8983	4.0296	4.203	2.0753	4.0488	1.4433	3.7205	1.0346	0.96082	0.99698	1.011	1.0449	1.1362	0.96721	1.0371	1.0053	1.0173	0.85074	1.0055	1.0777	1.1821
		749.6	3.0606	3.5067	2.8344	1.4649	2.7446	2.7693	2.8999	3.8973	4.5302	4.0374	3.8624	3.9812	4.1859	2.0451	4.035	1.4506	3.6758	1.0326	0.96534	0.99471	1.0082	1.0434	1.1399	0.96619	1.0375	1.0032	1.0163	0.85312	1.0069	1.08	1.1809
		751.62	3.0289	3.4782	2.8207	1.4497	2.6926	2.752	2.8736	3.8631	4.4835	3.9983	3.8334	3.9321	4.1574	2.0165	4.0221	1.4498	3.64	1.0331	0.96809	0.99188	1.0069	1.042	1.1384	0.96618	1.0358	1.0045	1.0182	0.84782	1.0011	1.0804	1.1793
		753.63	3.0136	3.453	2.7875	1.432	2.6449	2.7264	2.8529	3.8109	4.4367	3.9594	3.7956	3.886	4.1259	1.9896	3.9945	1.4471	3.5934	1.0299	0.96447	0.98935	1.0082	1.0424	1.1372	0.96665	1.0347	1.0018	1.0143	0.84568	1.0066	1.0756	1.1835
		755.64	2.9944	3.4132	2.7618	1.4204	2.5995	2.7127	2.8223	3.7535	4.3897	3.9073	3.7531	3.8162	4.0854	1.9632	3.9719	1.4634	3.5422	1.0311	0.96248	0.99204	1.0072	1.0446	1.1389	0.96572	1.0403	0.99989	1.013	0.84932	1.007	1.076	1.1834
		757.65	2.9705	3.3736	2.7428	1.4225	2.5529	2.6895	2.7947	3.7097	4.3481	3.8661	3.7142	3.7538	4.0534	1.9353	3.95	1.4606	3.4908	1.0311	0.9594	0.98667	1.0067	1.0453	1.1377	0.96982	1.0407	1.0013	1.0114	0.84389	0.99653	1.0784	1.1758
		759.68	2.9469	3.3328	2.7055	1.4178	2.484	2.6593	2.7645	3.6506	4.2992	3.812	3.6711	3.6807	4.021	1.9165	3.9199	1.4674	3.4198	1.0323	0.96165	0.98992	1.0088	1.0456	1.1411	0.97117	1.0447	1.0073	1.0206	0.84589	1.0048	1.0854	1.1855
		761.68	2.9204	3.2952	2.6565	1.4008	2.4173	2.6285	2.7359	3.5898	4.2407	3.7597	3.6319	3.6049	3.9781	1.8996	3.8838	1.4632	3.3575	1.0281	0.96326	0.98586	1.0063	1.0454	1.1386	0.96721	1.0395	1.0012	1.0126	0.84193	1.0024	1.0739	1.1868
		763.69	2.893	3.2559	2.6197	1.4095	2.3736	2.5952	2.7001	3.5381	4.1958	3.7136	3.6128	3.5392	3.9511	1.8838	3.8601	1.442	3.2993	1.0271	0.96147	0.99063	1.0076	1.0532	1.1416	0.96823	1.0431	1.0047	1.0152	0.84651	1.0006	1.0813	1.1923
		765.71	2.8854	3.2211	2.5628	1.4105	2.3229	2.5748	2.6707	3.4827	4.1617	3.6596	3.6057	3.4551	3.9197	1.8691	3.8264	1.4172	3.2255	1.0312	0.96417	0.9908	1.0093	1.0503	1.1407	0.96904	1.0442	1.0031	1.0159	0.84876	1.0107	1.08	1.1829
		767.72	2.8517	3.1825	2.5062	1.3991	2.2663	2.5359	2.6358	3.4203	4.1132	3.5999	3.5787	3.3791	3.8885	1.8494	3.7995	1.3908	3.139	1.0313	0.96494	0.98974	1.0086	1.0487	1.1416	0.96575	1.0458	1.0065	1.0159	0.85066	1.0067	1.0787	1.1891
		769.73	2.8176	3.1405	2.4382	1.3884	2.2164	2.5091	2.5956	3.3557	4.0545	3.5467	3.5627	3.276	3.8566	1.825	3.7509	1.3795	3.0547	1.0326	0.96848	0.99072	1.0085	1.0525	1.1435	0.9599	1.0475	1.0061	1.0154	0.85179	1.0102	1.087	1.1898
		771.74	2.7734	3.0911	2.3865	1.375	2.1641	2.4814	2.5437	3.2886	3.9898	3.4785	3.534	3.1769	3.8222	1.8025	3.7026	1.3817	2.9627	1.0342	0.96757	0.98985	1.0049	1.05	1.1421	0.95832	1.0438	1.0053	1.014	0.84833	1.0058	1.0807	1.1919
		773.76	2.7494	3.0474	2.3209	1.3719	2.1161	2.4535	2.4948	3.2146	3.9264	3.4151	3.5084	3.0802	3.783	1.7825	3.6476	1.3662	2.8814	1.0304	0.9602	0.98919	1.0066	1.0484	1.1412	0.96364	1.038	1.0051	1.014	0.84406	1.0073	1.0757	1.1851
		775.78	2.7185	3.0067	2.273	1.3515	2.0697	2.4346	2.4483	3.1474	3.8446	3.345	3.4606	2.9974	3.7418	1.7641	3.603	1.348	2.79	1.03	0.95626	0.98769	1.0057	1.0519	1.143	0.95928	1.043	1.0011	1.0129	0.84392	1.0073	1.0728	1.1906
		777.78	2.6932	2.9606	2.217	1.3259	2.0274	2.401	2.4077	3.0746	3.7846	3.2728	3.4202	2.9074	3.7062	1.7452	3.5761	1.3259	2.6998	1.0309	0.95146	0.98861	1.0019	1.0563	1.1474	0.95997	1.0449	1.0058	1.0134	0.84601	1.0088	1.0781	1.1973
		779.79	2.6622	2.916	2.1607	1.3166	1.9964	2.371	2.36	3.0062	3.7246	3.2083	3.3659	2.8185	3.6588	1.7333	3.5259	1.3007	2.6266	1.0301	0.94924	0.98536	1.0044	1.0553	1.1455	0.95688	1.0413	1.0033	1.0121	0.84454	1.0122	1.0745	1.1917
		781.81	2.6179	2.8615	2.0934	1.3024	1.9523	2.3436	2.3235	2.9394	3.6516	3.1378	3.314	2.742	3.615	1.7181	3.4743	1.2808	2.5627	1.0306	0.94915	0.9863	1.0036	1.0519	1.1431	0.95595	1.0392	0.9977	1.0093	0.84142	1.0062	1.072	1.1873
		783.82	2.5746	2.8113	2.0295	1.2928	1.9178	2.3221	2.2666	2.8864	3.5672	3.0618	3.2657	2.6542	3.5775	1.7013	3.4159	1.2504	2.4962	1.0347	0.94772	0.99079	1.0065	1.0566	1.1473	0.95956	1.0467	1.0049	1.0132	0.84591	1.013	1.0797	1.1987
		785.83	2.5414	2.7587	1.9652	1.2911	1.8781	2.2821	2.2199	2.8123	3.4928	2.9771	3.2053	2.579	3.5402	1.6793	3.3503	1.2195	2.4246	1.038	0.95353	0.99337	1.007	1.0578	1.1479	0.95883	1.0484	1.0083	1.0179	0.85031	1.0165	1.0834	1.2092
		787.85	2.5233	2.719	1.915	1.2783	1.893	2.2666	2.1675	2.7439	3.4138	2.9077	3.1358	2.5117	3.5087	1.6644	3.3206	1.2018	2.3789	1.0375	0.95751	0.99312	1.0078	1.058	1.1483	0.95472	1.0521	1.009	1.0181	0.84759	1.0138	1.087	1.2046
		789.86	2.4891	2.6743	1.8476	1.2733	1.8751	2.2483	2.1265	2.6776	3.3565	2.8412	3.0693	2.4496	3.4687	1.6505	3.2684	1.1744	2.3091	1.0344	0.9514	0.98943	1.003	1.0505	1.1442	0.95015	1.0505	1.0023	1.0144	0.84571	1.0052	1.078	1.203
		791.89	2.4589	2.6355	1.7901	1.2681	1.8524	2.2117	2.0818	2.6057	3.2706	2.765	2.998	2.3831	3.4296	1.6354	3.2156	1.1637	2.2453	1.0336	0.953	0.98903	1.0077	1.0534	1.149	0.95148	1.0508	1.0036	1.0138	0.84223	1.0097	1.0824	1.2041
		793.88	2.4011	2.608	1.7228	1.2693	1.8186	2.1855	2.0365	2.5409	3.2023	2.6953	2.9687	2.332	3.3835	1.6234	3.1604	1.1394	2.1886	1.0391	0.95134	0.99127	1.0092	1.0543	1.1503	0.95479	1.05	1.0051	1.0175	0.84371	1.0135	1.0872	1.2042
		795.9	2.3839	2.5762	1.6857	1.2653	1.8087	2.1539	1.9811	2.4769	3.1282	2.6195	2.9016	2.2653	3.3389	1.6106	3.1296	1.1239	2.129	1.0399	0.95302	0.99118	1.013	1.0545	1.1511	0.95962	1.0525	1.0083	1.0167	0.84757	1.0123	1.0833	1.2086
		797.91	2.3644	2.539	1.6825	1.2513	1.7898	2.1326	1.9363	2.4007	3.0574	2.5358	2.806	2.2289	3.2997	1.6043	3.1037	1.1088	2.0907	1.0416	0.95656	0.99338	1.0143	1.0582	1.1521	0.96204	1.0575	1.0093	1.0214	0.84371	1.0154	1.0892	1.2158
		799.92	2.3493	2.5006	1.677	1.232	1.7678	2.0947	1.8932	2.339	2.9823	2.4651	2.7168	2.1797	3.2562	1.5976	3.083	1.0936	2.0522	1.0426	0.96089	0.99433	1.0153	1.0574	1.1544	0.96373	1.058	1.0119	1.0272	0.84152	1.0169	1.0883	1.2171
		801.93	2.3245	2.455	1.6462	1.198	1.754	2.0646	1.8506	2.2852	2.9184	2.387	2.6148	2.1414	3.2269	1.5872	3.0328	1.0902	2.0112	1.0421	0.95792	0.99359	1.0165	1.058	1.1519	0.95959	1.0569	1.0082	1.024	0.84245	1.0098	1.0903	1.2113
		803.95	2.2851	2.4137	1.6104	1.179	1.711	2.0352	1.8084	2.2264	2.8459	2.3055	2.5117	2.083	3.1974	1.5732	2.995	1.0885	1.967	1.0445	0.95982	0.9941	1.0154	1.0577	1.1561	0.95678	1.0587	1.0126	1.0219	0.83977	1.0141	1.0902	1.2118
		805.98	2.2366	2.3805	1.5789	1.1621	1.6824	1.9989	1.7816	2.1696	2.7888	2.2351	2.4074	2.0462	3.1672	1.5657	2.9399	1.0858	1.9294	1.0433	0.95535	0.99322	1.0196	1.058	1.1575	0.95658	1.061	1.0138	1.0265	0.84215	1.0163	1.0869	1.2163
		807.99	2.2131	2.3433	1.5347	1.163	1.6647	1.9645	1.748	2.1148	2.7237	2.1633	2.3218	2.0138	3.1343	1.5578	2.8846	1.0839	1.9038	1.0472	0.95195	0.99427	1.0206	1.0571	1.1545	0.9556	1.0595	1.0074	1.0246	0.84073	1.014	1.0869	1.2166
		809.99	2.1759	2.3134	1.4953	1.1586	1.6512	1.9503	1.7141	2.0647	2.6691	2.1133	2.2471	1.9823	3.1089	1.547	2.8223	1.0639	1.8699	1.049	0.95703	0.9939	1.0207	1.0657	1.1583	0.9605	1.0628	1.0103	1.0292	0.84616	1.0164	1.0941	1.2198
		812	2.139	2.2816	1.4724	1.1491	1.6182	1.931	1.678	2.0128	2.5994	2.0627	2.1919	1.9493	3.0901	1.5366	2.7586	1.0564	1.8431	1.0491	0.96135	0.99726	1.0208	1.0614	1.1598	0.96008	1.0647	1.017	1.0328	0.84693	1.0153	1.094	1.2225
		814.01	2.1151	2.2484	1.4387	1.1334	1.5898	1.9121	1.6462	1.9593	2.5426	2.0123	2.1306	1.9222	3.0571	1.5301	2.7141	1.0564	1.8198	1.0489	0.95764	0.99568	1.0171	1.0597	1.1582	0.95407	1.062	1.0103	1.0269	0.83991	1.0134	1.0938	1.2184
		816.02	2.0768	2.2238	1.413	1.1242	1.5686	1.8855	1.6162	1.9196	2.4831	1.9632	2.0875	1.9021	3.036	1.5208	2.6563	1.0351	1.8047	1.051	0.95786	0.99409	1.0174	1.064	1.1613	0.95208	1.0594	1.0082	1.0303	0.84453	1.016	1.0942	1.218
		818.04	2.0464	2.1896	1.3641	1.1222	1.5615	1.8586	1.5858	1.87	2.4393	1.9107	2.0246	1.8615	3.0075	1.514	2.6174	1.0213	1.783	1.0504	0.95552	0.99402	1.0174	1.0605	1.1612	0.95274	1.0629	1.0105	1.0266	0.8432	1.0157	1.0929	1.2243
		820.05	2.0125	2.1598	1.3337	1.1098	1.5657	1.8444	1.5543	1.8402	2.3978	1.8717	1.9659	1.8368	2.9884	1.5061	2.5575	1.0212	1.7613	1.0467	0.95656	0.99328	1.0157	1.0578	1.1579	0.94361	1.0566	1.0095	1.0236	0.83921	1.0097	1.0901	1.2217
		822.08	1.9797	2.1346	1.3198	1.1076	1.556	1.8109	1.5221	1.8014	2.3419	1.837	1.9248	1.8295	2.9565	1.4989	2.5098	1.0177	1.7414	1.0493	0.96015	0.99605	1.0166	1.0634	1.1606	0.94602	1.0592	1.0108	1.0273	0.84042	1.0172	1.1015	1.2207
		824.08	1.9388	2.1157	1.2957	1.1105	1.532	1.7945	1.5029	1.7729	2.3061	1.8051	1.8985	1.8223	2.9312	1.4897	2.4763	1.0039	1.7449	1.0486	0.95757	0.99354	1.0116	1.0592	1.1561	0.93947	1.0576	1.0036	1.0197	0.8386	1.0084	1.0946	1.2188
		826.09	1.9098	2.0883	1.2768	1.0917	1.5109	1.796	1.4875	1.757	2.2636	1.7726	1.8411	1.8049	2.8915	1.4813	2.4382	0.99573	1.7331	1.046	0.9578	0.99705	1.0133	1.0588	1.1552	0.94205	1.0531	1.0022	1.0185	0.83699	1.0131	1.0924	1.2175
		828.1	1.9019	2.0733	1.269	1.0938	1.5025	1.7946	1.4631	1.7301	2.2114	1.7513	1.8041	1.8128	2.8716	1.4785	2.4388	0.99994	1.7139	1.0477	0.96255	1.0002	1.0163	1.0693	1.159	0.94866	1.0615	1.0083	1.0272	0.84152	1.0142	1.0937	1.2366
		830.11	1.8821	2.0407	1.2558	1.0922	1.4803	1.7619	1.4328	1.6856	2.1695	1.7124	1.7574	1.8022	2.8469	1.4649	2.4123	0.9914	1.6869	1.0559	0.96441	1.0052	1.0174	1.0691	1.1662	0.96242	1.0664	1.0156	1.0324	0.84529	1.0197	1.0967	1.2347
		832.13	1.8441	2.0195	1.2418	1.1049	1.466	1.7562	1.4122	1.6625	2.153	1.6875	1.7195	1.7961	2.8372	1.4595	2.3624	0.99032	1.6895	1.0541	0.96438	1.0025	1.0149	1.0682	1.163	0.96131	1.0624	1.01	1.03	0.84565	1.0182	1.0967	1.2303
		834.14	1.8218	1.9987	1.2342	1.0989	1.446	1.7354	1.3956	1.6398	2.1215	1.6622	1.6812	1.7805	2.8247	1.4517	2.3296	0.98305	1.6885	1.0557	0.9651	1.0049	1.016	1.0686	1.1668	0.95946	1.0604	1.0088	1.0269	0.84474	1.0152	1.1009	1.2343
		836.15	1.8057	1.9751	1.2291	1.1011	1.4362	1.7172	1.3823	1.6223	2.0872	1.641	1.6516	1.772	2.8002	1.4531	2.3044	0.9857	1.6843	1.0538	0.96539	1.0047	1.0172	1.0677	1.1638	0.97091	1.0635	1.011	1.0299	0.84742	1.0183	1.1054	1.236
		838.18	1.7831	1.9634	1.2366	1.0938	1.416	1.7067	1.3727	1.605	2.0463	1.6275	1.6248	1.7716	2.7834	1.4533	2.2765	0.99092	1.6998	1.0562	0.96359	1.0016	1.0156	1.0705	1.1662	0.96701	1.0603	1.0078	1.0257	0.84741	1.0132	1.1027	1.2254
		840.18	1.7795	1.9594	1.2345	1.0981	1.3903	1.6928	1.3593	1.5912	2.0229	1.6116	1.6019	1.7661	2.764	1.4567	2.2786	0.98956	1.7091	1.0514	0.96276	1.0039	1.0165	1.0717	1.167	0.96755	1.0632	1.0111	1.0305	0.84811	1.0186	1.1046	1.2405
		842.19	1.7852	1.9296	1.2262	1.0848	1.3582	1.6624	1.348	1.5811	1.9912	1.5919	1.5655	1.7397	2.742	1.4568	2.2822	0.98931	1.7032	1.054	0.96085	1.0021	1.0183	1.0679	1.1639	0.97064	1.0608	1.0125	1.0269	0.84798	1.0153	1.1044	1.2302
		844.2	1.8094	1.9205	1.2205	1.0848	1.3344	1.654	1.3416	1.5694	1.9716	1.5774	1.545	1.7477	2.7218	1.4569	2.2878	1.0004	1.6992	1.0541	0.9627	1.0022	1.0135	1.0653	1.164	0.97371	1.0619	1.0085	1.0258	0.84455	1.0113	1.1015	1.2278
		846.22	1.8022	1.9025	1.2117	1.0787	1.3103	1.6478	1.3489	1.5646	1.9546	1.5613	1.5272	1.7391	2.6916	1.4517	2.3005	1.015	1.6766	1.0546	0.96461	1.005	1.0192	1.075	1.1677	0.96795	1.0629	1.0158	1.029	0.84699	1.0187	1.1063	1.2344
		848.23	1.8145	1.8866	1.2089	1.0746	1.2927	1.6314	1.3494	1.5465	1.9445	1.5585	1.5175	1.7266	2.6711	1.4463	2.3093	1.0307	1.654	1.0535	0.967	1.0047	1.0195	1.0704	1.1692	0.96419	1.0649	1.0166	1.0284	0.84531	1.0231	1.1001	1.2286
		850.24	1.812	1.867	1.2187	1.0759	1.2874	1.633	1.3392	1.5389	1.9347	1.5543	1.5214	1.7205	2.6391	1.4462	2.2998	1.0377	1.6258	1.0531	0.96766	1.005	1.0206	1.0741	1.1687	0.96652	1.0649	1.0142	1.0289	0.84466	1.0162	1.1014	1.2351
		852.25	1.8136	1.8579	1.2172	1.0731	1.2758	1.607	1.33	1.531	1.9228	1.5346	1.506	1.714	2.6182	1.4356	2.2983	1.042	1.6006	1.0518	0.96465	1.0032	1.0164	1.0748	1.17	0.96468	1.0643	1.0168	1.0287	0.84377	1.0131	1.104	1.2324
		854.28	1.7979	1.8443	1.2156	1.0617	1.2662	1.5725	1.3165	1.5115	1.9006	1.515	1.4921	1.7041	2.588	1.4273	2.2773	1.0259	1.5669	1.053	0.9653	1.0046	1.0172	1.0836	1.1713	0.96459	1.067	1.0181	1.0296	0.84372	1.0217	1.108	1.2365
		856.28	1.7782	1.8315	1.2018	1.0625	1.2644	1.5542	1.3054	1.499	1.8905	1.5081	1.4795	1.693	2.5649	1.4242	2.2471	1.0214	1.5565	1.0525	0.96737	1.0065	1.0159	1.0839	1.1715	0.9622	1.0694	1.0129	1.0313	0.84241	1.0179	1.1031	1.2406
		858.29	1.7513	1.8178	1.192	1.0725	1.2656	1.5235	1.2966	1.4766	1.881	1.5071	1.4658	1.686	2.5396	1.4198	2.2119	1.0043	1.5422	1.0522	0.96903	1.0076	1.0153	1.0873	1.1768	0.96212	1.0701	1.0165	1.0278	0.8423	1.0195	1.1126	1.2395
		860.3	1.7507	1.8078	1.1791	1.0735	1.2532	1.494	1.2845	1.4668	1.8573	1.5061	1.4734	1.6696	2.5325	1.42	2.1777	0.99001	1.5236	1.0515	0.96676	1.006	1.0115	1.0837	1.1732	0.964	1.0691	1.0145	1.0267	0.8395	1.0188	1.1075	1.2345
		862.32	1.7088	1.7942	1.1701	1.0629	1.2428	1.4781	1.2656	1.4442	1.8505	1.4921	1.4753	1.657	2.5032	1.4116	2.1466	0.98715	1.5047	1.0521	0.96656	1.0061	1.0104	1.0812	1.1703	0.96063	1.0674	1.0138	1.0258	0.83918	1.0159	1.1036	1.2393
		864.33	1.7198	1.7855	1.1667	1.0628	1.2495	1.4663	1.2582	1.4386	1.8419	1.4865	1.4747	1.6452	2.4854	1.4062	2.1367	1.0125	1.5044	1.0531	0.96556	1.0118	1.0108	1.0863	1.1739	0.96043	1.0701	1.0191	1.0204	0.83963	1.015	1.1102	1.237
		866.34	1.7098	1.7741	1.1791	1.0508	1.2548	1.4629	1.2468	1.418	1.814	1.479	1.4673	1.6277	2.4708	1.3958	2.1158	1.0153	1.4936	1.0532	0.96538	1.0113	1.0127	1.0849	1.1743	0.95696	1.0699	1.0155	1.0274	0.84194	1.0182	1.1036	1.241
		868.37	1.6854	1.7647	1.1758	1.0474	1.2486	1.4507	1.2441	1.4093	1.7976	1.466	1.4474	1.6277	2.4433	1.3896	2.0904	1.0143	1.4853	1.0513	0.96504	1.0113	1.0105	1.0836	1.175	0.95164	1.0712	1.0158	1.027	0.84078	1.0121	1.1101	1.2375
		870.38	1.669	1.7496	1.1773	1.0308	1.2406	1.4297	1.2383	1.392	1.7821	1.4596	1.4499	1.6224	2.4294	1.3859	2.0494	1.0115	1.4839	1.0529	0.9643	1.0124	1.0096	1.0858	1.1785	0.9501	1.0736	1.0198	1.024	0.84037	1.0186	1.1064	1.2428
		872.38	1.6372	1.7443	1.1782	1.0317	1.2288	1.4304	1.2406	1.3904	1.7614	1.4511	1.4692	1.6314	2.4238	1.3878	2.0081	1.003	1.4848	1.053	0.9633	1.0138	1.0061	1.0827	1.1754	0.94772	1.071	1.0139	1.0184	0.83592	1.0101	1.1071	1.2405
		874.39	1.5995	1.7365	1.163	1.0311	1.2237	1.424	1.2275	1.3809	1.7391	1.4431	1.4635	1.6279	2.4117	1.3887	1.9683	0.99578	1.4838	1.0536	0.96551	1.016	1.0087	1.0824	1.1754	0.94957	1.0713	1.0153	1.024	0.83414	1.0164	1.1081	1.2426
		876.41	1.6072	1.7272	1.1589	1.0328	1.2103	1.4137	1.2151	1.3727	1.7093	1.4311	1.453	1.6293	2.3892	1.3829	1.9688	0.96875	1.4842	1.0542	0.96339	1.0148	1.0112	1.0867	1.1778	0.95038	1.0698	1.0165	1.0259	0.84065	1.021	1.1092	1.2373
		878.42	1.5819	1.7253	1.1751	1.0375	1.1972	1.4003	1.209	1.367	1.6959	1.4235	1.4516	1.6305	2.3635	1.3809	1.9523	0.96251	1.477	1.0551	0.96624	1.0169	1.0084	1.0888	1.1798	0.94766	1.0743	1.0152	1.0245	0.83717	1.0155	1.1082	1.2453
		880.43	1.5348	1.7204	1.1763	1.0349	1.1972	1.3971	1.1975	1.3602	1.6791	1.4108	1.4431	1.6326	2.3391	1.3882	1.8912	0.95578	1.4865	1.0536	0.9677	1.0134	1.0089	1.0859	1.1767	0.94205	1.0708	1.0152	1.0247	0.83856	1.0169	1.1088	1.2329
		882.45	1.5325	1.7206	1.1614	1.0434	1.1945	1.389	1.1885	1.3666	1.6727	1.4053	1.4423	1.6366	2.3343	1.3893	1.864	0.96505	1.4893	1.0576	0.97014	1.0169	1.0104	1.0916	1.1799	0.94142	1.0776	1.0208	1.0283	0.84167	1.0226	1.1095	1.2417
		884.47	1.5212	1.7211	1.1603	1.0492	1.1932	1.3827	1.1816	1.3676	1.6678	1.3981	1.4428	1.6352	2.3251	1.3823	1.8466	0.96037	1.4963	1.0512	0.96506	1.0121	1.0062	1.0832	1.1725	0.9344	1.0706	1.015	1.022	0.83611	1.0186	1.1032	1.2324
		886.47	1.5121	1.7195	1.1563	1.0533	1.1951	1.371	1.1763	1.3644	1.6646	1.3907	1.434	1.644	2.3083	1.3873	1.8267	0.96458	1.4919	1.0499	0.96524	1.0118	1.0056	1.0794	1.1757	0.93088	1.0679	1.0151	1.0225	0.84016	1.0179	1.1031	1.2348
		888.48	1.4927	1.7093	1.1518	1.0495	1.1954	1.3828	1.1763	1.3574	1.6515	1.3837	1.4232	1.6374	2.2979	1.3906	1.8052	0.9695	1.4923	1.0493	0.96212	1.011	1.0057	1.0753	1.1726	0.92718	1.0673	1.0069	1.0181	0.83533	1.0131	1.1032	1.2357
		890.5	1.4918	1.6961	1.1496	1.0557	1.187	1.369	1.1783	1.3509	1.6453	1.3753	1.4175	1.6374	2.2869	1.3994	1.8029	0.96367	1.4866	1.0492	0.96363	1.014	1.0071	1.0767	1.1734	0.92809	1.0714	1.0129	1.0187	0.83379	1.0106	1.102	1.2342
		892.51	1.4975	1.6872	1.1413	1.0547	1.1875	1.3803	1.1655	1.3433	1.6197	1.3741	1.411	1.6378	2.2684	1.4	1.8094	0.95576	1.4868	1.0491	0.96086	1.015	1.0059	1.0773	1.1738	0.92727	1.0718	1.0135	1.0204	0.83017	1.01	1.1	1.2384
		894.52	1.4956	1.6747	1.1319	1.0461	1.1887	1.3734	1.1573	1.3333	1.6133	1.3662	1.3974	1.6409	2.2509	1.3978	1.8045	0.94871	1.4794	1.0526	0.9623	1.0147	1.0053	1.0761	1.1767	0.92265	1.0715	1.0152	1.0186	0.83348	1.0106	1.1051	1.2366
		896.53	1.4842	1.6616	1.1464	1.0422	1.1843	1.3639	1.1541	1.3253	1.6194	1.3575	1.3724	1.633	2.2391	1.3964	1.7909	0.93684	1.4822	1.0508	0.96443	1.0159	1.0074	1.0801	1.1751	0.92275	1.0723	1.0136	1.018	0.83085	1.0109	1.1046	1.237
		898.55	1.4727	1.6552	1.1497	1.0507	1.1727	1.3551	1.1564	1.3213	1.6179	1.3508	1.3493	1.6312	2.2252	1.3967	1.7954	0.94223	1.48	1.0493	0.96358	1.0143	1.0068	1.0782	1.1745	0.92164	1.0683	1.0144	1.0163	0.8313	1.012	1.1031	1.2378
		900.58	1.456	1.6472	1.1443	1.0516	1.1661	1.3495	1.1514	1.3315	1.6137	1.3473	1.3306	1.6184	2.2127	1.4006	1.7835	0.94555	1.4844	1.0502	0.96164	1.0134	1.0059	1.0815	1.1783	0.92281	1.0707	1.0168	1.0182	0.83603	1.0084	1.1095	1.2396
		902.57	1.4392	1.636	1.1625	1.0538	1.1643	1.3439	1.1428	1.3353	1.6104	1.3391	1.3247	1.6257	2.2082	1.4101	1.7564	0.951	1.4886	1.049	0.96228	1.0164	1.0054	1.0839	1.1802	0.92467	1.0729	1.0225	1.0181	0.83152	1.0099	1.1124	1.2412
		904.59	1.4313	1.6237	1.1605	1.0521	1.158	1.3314	1.1448	1.3293	1.5886	1.3321	1.318	1.626	2.1959	1.4152	1.7427	0.94814	1.4805	1.0469	0.96234	1.0134	1.0053	1.0856	1.1797	0.92768	1.0719	1.0167	1.0132	0.83462	1.0052	1.1073	1.2397
		906.6	1.4177	1.6182	1.1503	1.057	1.1528	1.3154	1.1391	1.3238	1.5849	1.3209	1.3027	1.6071	2.1837	1.4222	1.731	0.93803	1.4675	1.048	0.962	1.013	1.0033	1.0842	1.1767	0.92551	1.0709	1.015	1.0124	0.83661	1.011	1.108	1.2413
		908.61	1.4083	1.6166	1.1311	1.0606	1.1633	1.3114	1.1456	1.3165	1.5833	1.3175	1.2893	1.6112	2.1902	1.4241	1.7249	0.9343	1.4759	1.0498	0.96378	1.0142	1.0072	1.0865	1.1792	0.92783	1.0739	1.0217	1.016	0.83742	1.0141	1.1156	1.244
		910.62	1.4162	1.6148	1.121	1.0629	1.1703	1.3122	1.1484	1.3164	1.5866	1.3182	1.2809	1.6136	2.1891	1.4272	1.728	0.93627	1.4779	1.0411	0.96224	1.0126	1.0025	1.083	1.1756	0.92031	1.0679	1.0162	1.007	0.83434	1.0077	1.1061	1.2377
		912.64	1.4731	1.6069	1.1172	1.0666	1.1758	1.3093	1.1448	1.3236	1.5972	1.3205	1.2702	1.5993	2.1913	1.4269	1.7887	0.9566	1.47	1.0473	0.96031	1.0138	1.0047	1.0841	1.1783	0.92864	1.0772	1.0181	1.0125	0.83499	1.0133	1.1114	1.241
		914.66	1.4852	1.6006	1.1064	1.0575	1.1827	1.3043	1.1411	1.3219	1.611	1.3147	1.2822	1.5864	2.1947	1.4241	1.7976	0.97028	1.4592	1.0495	0.95789	1.0136	1.0043	1.0847	1.1799	0.92636	1.0785	1.0152	1.0155	0.83357	1.0162	1.1097	1.2434
		916.66	1.4581	1.5931	1.0972	1.0542	1.1975	1.2977	1.1435	1.3211	1.6101	1.3081	1.2806	1.5833	2.2049	1.4224	1.7755	0.99595	1.4674	1.0435	0.95691	1.0087	1.0008	1.0819	1.1779	0.91931	1.0745	1.0126	1.0089	0.83159	1.0083	1.1099	1.243
		918.67	1.4408	1.5889	1.084	1.063	1.1995	1.3009	1.1363	1.3092	1.5846	1.2962	1.2763	1.5816	2.2073	1.4188	1.755	0.9965	1.4598	1.0443	0.95778	1.0079	0.99965	1.0865	1.1762	0.917	1.0704	1.0079	1.0037	0.83127	1.0059	1.1056	1.2377
		920.69	1.406	1.5796	1.0871	1.0661	1.194	1.2925	1.1326	1.3084	1.5628	1.2901	1.2735	1.5823	2.2055	1.4177	1.7033	0.99308	1.4638	1.0479	0.96012	1.0082	0.99964	1.086	1.1778	0.92115	1.0747	1.0128	1.0086	0.8346	1.0096	1.1121	1.24
		922.7	1.3954	1.5784	1.0781	1.0663	1.1861	1.2832	1.1297	1.3059	1.552	1.2889	1.2749	1.5754	2.1932	1.4182	1.6748	0.98644	1.4705	1.0432	0.96069	1.0054	0.99861	1.0867	1.1756	0.91399	1.0734	1.004	1.008	0.8292	1.0075	1.1022	1.2379
		924.71	1.4193	1.5815	1.0765	1.0675	1.1803	1.276	1.127	1.2984	1.5401	1.2923	1.2665	1.5764	2.1804	1.416	1.6944	0.98274	1.4588	1.0485	0.96024	1.0089	1.0006	1.0907	1.1793	0.91734	1.0772	1.0133	1.0056	0.83048	1.0047	1.1064	1.2495
		926.73	1.3965	1.5851	1.0757	1.0864	1.1691	1.275	1.121	1.2972	1.5323	1.2939	1.2671	1.5666	2.1734	1.4119	1.6816	0.97258	1.4651	1.05	0.96144	1.0093	1.0051	1.0923	1.1822	0.91965	1.0785	1.0194	1.0121	0.83883	1.017	1.1174	1.2483
		928.74	1.3779	1.5943	1.0731	1.1231	1.1794	1.2987	1.1192	1.3022	1.523	1.3006	1.2745	1.5816	2.1594	1.4161	1.6397	0.96374	1.4643	1.0494	0.96042	1.0045	1.0013	1.0913	1.1773	0.92183	1.0748	1.0097	1.0111	0.83484	1.0095	1.1118	1.2467
		930.77	1.3717	1.6063	1.0675	1.1316	1.199	1.3085	1.1252	1.3037	1.5266	1.3077	1.2747	1.5869	2.1543	1.4215	1.633	0.94608	1.4718	1.0477	0.9599	1.0029	0.99906	1.0922	1.1782	0.9156	1.0728	1.0088	1.0047	0.8348	1.0117	1.1101	1.2463
		932.76	1.3676	1.6095	1.0764	1.1458	1.2064	1.3447	1.1252	1.3015	1.5336	1.3116	1.2763	1.5975	2.134	1.4273	1.6269	0.9593	1.478	1.0479	0.96053	1.0039	1.001	1.0932	1.1788	0.91779	1.0745	1.0144	1.0033	0.83188	1.0123	1.1134	1.248
		934.78	1.3607	1.6156	1.0715	1.13	1.2039	1.3313	1.1189	1.2994	1.5255	1.3169	1.2936	1.5933	2.1214	1.4245	1.6226	0.94799	1.4869	1.0478	0.96029	1.001	0.99514	1.0934	1.1775	0.91899	1.0746	1.011	1.0012	0.83148	1.0089	1.1083	1.2413
		936.79	1.3406	1.6215	1.0987	1.1296	1.2066	1.3246	1.1276	1.2984	1.5287	1.3275	1.3036	1.5923	2.1391	1.4262	1.609	0.93646	1.497	1.0471	0.96068	1.0045	0.99924	1.0939	1.1804	0.92337	1.0772	1.0151	0.99691	0.83141	1.0122	1.108	1.2444
		938.8	1.3709	1.6471	1.1105	1.1348	1.2143	1.3374	1.139	1.3111	1.5235	1.3565	1.3244	1.6052	2.1699	1.4304	1.6374	0.9335	1.523	1.0606	0.96791	1.0045	1.0181	1.1108	1.1926	0.9336	1.0912	1.0724	1.0287	0.84888	1.0447	1.1372	1.2694
		940.82	1.4294	1.6722	1.1318	1.137	1.2175	1.3472	1.1468	1.323	1.539	1.3842	1.3418	1.6255	2.208	1.4443	1.6996	0.92735	1.5404	1.0583	0.96843	1.0044	1.0185	1.1144	1.1934	0.93059	1.0915	1.0729	1.0263	0.8527	1.0468	1.1453	1.278
		942.83	1.4585	1.7138	1.153	1.1414	1.2219	1.3638	1.1607	1.3412	1.5609	1.3999	1.3529	1.6493	2.2647	1.4625	1.7293	0.92666	1.5643	1.0586	0.96626	1.0061	1.016	1.1114	1.1938	0.92661	1.0913	1.0689	1.0277	0.85307	1.0428	1.1418	1.273
		944.84	1.4687	1.7636	1.1721	1.1456	1.2418	1.3836	1.1938	1.3645	1.6045	1.425	1.3776	1.6838	2.3234	1.4712	1.744	0.92996	1.5817	1.0559	0.96871	1.0105	1.0176	1.1116	1.1933	0.92583	1.0927	1.0701	1.0235	0.85057	1.0416	1.1378	1.2738
		946.87	1.4942	1.8235	1.2034	1.1592	1.2916	1.4108	1.2199	1.4104	1.6421	1.4544	1.4064	1.7199	2.402	1.4823	1.7602	0.93685	1.6181	1.0575	0.96854	1.0126	1.0153	1.1131	1.1946	0.92441	1.0942	1.0663	1.0234	0.84716	1.0404	1.1435	1.2718
		948.87	1.5069	1.886	1.2643	1.1712	1.3523	1.4295	1.2598	1.4627	1.6911	1.4907	1.4387	1.7573	2.4729	1.495	1.7836	0.93554	1.6617	1.0564	0.96937	1.0101	1.0138	1.1128	1.1941	0.9195	1.0922	1.065	1.0244	0.84177	1.0376	1.1379	1.273
		950.88	1.5277	1.9566	1.3097	1.1804	1.4045	1.4627	1.3009	1.5117	1.749	1.5285	1.4794	1.7856	2.5561	1.5031	1.8035	0.96265	1.7103	1.0546	0.96682	1.0122	1.0136	1.1106	1.1939	0.9179	1.0894	1.0629	1.0216	0.84239	1.0413	1.136	1.2653
		952.89	1.5444	2.0348	1.3498	1.1962	1.4594	1.4981	1.3333	1.5554	1.797	1.5712	1.5352	1.8372	2.6564	1.5147	1.8204	0.99443	1.7739	1.0609	0.96879	1.0141	1.0124	1.1149	1.1981	0.9222	1.0989	1.0661	1.0256	0.84645	1.0448	1.1394	1.2739
		954.9	1.5915	2.1067	1.3961	1.1907	1.4816	1.5309	1.3727	1.599	1.8423	1.631	1.5954	1.8794	2.7628	1.5309	1.8789	1.0079	1.8242	1.0615	0.97054	1.0152	1.0143	1.1135	1.1987	0.92107	1.0975	1.0682	1.025	0.84521	1.0418	1.141	1.2708
		956.92	1.655	2.1781	1.3959	1.1942	1.5018	1.5621	1.4242	1.6518	1.9102	1.6935	1.6604	1.9192	2.8733	1.5517	1.948	1.0077	1.8817	1.0596	0.96903	1.0124	1.0159	1.1136	1.1974	0.92024	1.0965	1.0667	1.0224	0.84701	1.0418	1.1415	1.2678
		958.93	1.6945	2.2656	1.4161	1.2063	1.5406	1.609	1.4703	1.7122	1.9699	1.7484	1.7119	1.9584	2.9894	1.5593	1.9862	1.0217	1.9567	1.0616	0.96963	1.0162	1.0143	1.1105	1.2002	0.91946	1.0958	1.0686	1.025	0.84386	1.0448	1.1374	1.2658
		960.94	1.7396	2.3484	1.4489	1.2126	1.5707	1.6505	1.5235	1.7706	2.036	1.8044	1.7707	2.0118	3.1127	1.5746	2.0358	1.0428	2.0251	1.0635	0.96737	1.0151	1.0162	1.1141	1.1998	0.92417	1.1	1.0667	1.0236	0.84457	1.0424	1.1473	1.2709
		962.97	1.7789	2.4365	1.4838	1.2148	1.5856	1.6951	1.5797	1.8288	2.0989	1.8691	1.8256	2.0534	3.2411	1.5867	2.0709	1.0561	2.1008	1.0625	0.96584	1.0158	1.0138	1.1087	1.1945	0.91905	1.0922	1.0628	1.0212	0.84265	1.0336	1.1398	1.2698
		964.97	1.8279	2.5146	1.5134	1.2317	1.6183	1.7286	1.6224	1.8789	2.1697	1.9267	1.8917	2.1104	3.3489	1.5954	2.1413	1.0514	2.1824	1.0601	0.96341	1.0169	1.0142	1.112	1.1971	0.91458	1.0918	1.0628	1.0216	0.84462	1.0389	1.143	1.2694
		966.98	1.8573	2.6036	1.5474	1.2472	1.6537	1.7837	1.6786	1.9347	2.229	1.9841	1.9595	2.1689	3.4497	1.6104	2.1772	1.0601	2.2457	1.0611	0.96399	1.0162	1.0154	1.1083	1.1981	0.91655	1.0936	1.0569	1.0224	0.84237	1.0369	1.1392	1.2674
		968.99	1.882	2.6892	1.5757	1.2604	1.7039	1.8111	1.7218	1.9778	2.2848	2.0327	2.0107	2.204	3.5338	1.6247	2.2066	1.0691	2.3029	1.0624	0.96551	1.0166	1.0166	1.1142	1.2026	0.91793	1.0992	1.0639	1.0236	0.84274	1.0375	1.1471	1.268
		971.01	1.9329	2.774	1.6224	1.2677	1.7503	1.8673	1.7685	2.035	2.33	2.0972	2.0762	2.2578	3.6258	1.6393	2.2562	1.0733	2.3697	1.0645	0.96611	1.019	1.0176	1.1151	1.204	0.92164	1.098	1.0638	1.0268	0.8432	1.0397	1.1459	1.269
		973.02	1.974	2.8675	1.6698	1.2887	1.8012	1.9183	1.8248	2.1005	2.3938	2.1634	2.161	2.319	3.7182	1.6645	2.3096	1.0847	2.4516	1.0627	0.96274	1.0159	1.0151	1.1107	1.2012	0.91904	1.092	1.052	1.0246	0.83542	1.0383	1.1383	1.2695
		975.03	2.0251	2.9374	1.7072	1.3024	1.8341	1.9573	1.8741	2.1478	2.451	2.2227	2.2027	2.3614	3.8028	1.6753	2.3513	1.0979	2.5241	1.0633	0.96559	1.017	1.0159	1.1187	1.2045	0.9187	1.0987	1.057	1.0228	0.83942	1.0345	1.1416	1.267
		977.04	2.0795	3.0322	1.7564	1.321	1.8842	2.0035	1.9289	2.2181	2.5221	2.2869	2.2711	2.4244	3.9002	1.7006	2.4287	1.1145	2.6272	1.063	0.96681	1.0173	1.0167	1.1177	1.2047	0.91458	1.0943	1.0543	1.0213	0.84065	1.0387	1.1427	1.2654
		979.06	2.127	3.117	1.8052	1.3178	1.9451	2.0523	1.9883	2.2853	2.5906	2.3508	2.3241	2.4874	3.9771	1.7163	2.4902	1.1185	2.701	1.0647	0.96681	1.0189	1.0174	1.1225	1.2061	0.91982	1.0971	1.0605	1.0228	0.83588	1.0365	1.1489	1.2726
		981.07	2.1844	3.1914	1.8548	1.3294	1.9998	2.1204	2.0555	2.3509	2.6541	2.4141	2.3741	2.5662	4.0501	1.7409	2.5593	1.1312	2.7808	1.0621	0.96279	1.018	1.0141	1.1155	1.2021	0.91755	1.0913	1.0488	1.0169	0.837	1.0313	1.1438	1.2582
		983.08	2.1963	3.2481	1.8826	1.3223	2.039	2.1634	2.108	2.402	2.7093	2.4677	2.4022	2.5934	4.1026	1.7491	2.582	1.1399	2.8399	1.067	0.96757	1.0229	1.0163	1.1265	1.2075	0.92345	1.0999	1.0569	1.0212	0.83828	1.0431	1.1531	1.2715
		985.1	2.244	3.2995	1.9176	1.3262	2.0771	2.2195	2.153	2.4572	2.7803	2.5188	2.4449	2.6517	4.149	1.762	2.6201	1.1544	2.9015	1.0708	0.97083	1.0282	1.02	1.1298	1.2113	0.9252	1.1028	1.0618	1.024	0.84492	1.0442	1.154	1.279
		987.11	2.2902	3.3423	1.9566	1.3313	2.1065	2.2535	2.1953	2.4988	2.8432	2.5691	2.4846	2.6914	4.1818	1.7686	2.6716	1.1696	2.9888	1.0721	0.97338	1.028	1.024	1.1328	1.2113	0.92291	1.1059	1.0587	1.026	0.84399	1.0422	1.1523	1.2802
		989.12	2.3125	3.3722	1.9971	1.3446	2.1455	2.287	2.2422	2.5406	2.8882	2.6205	2.527	2.7243	4.1993	1.7729	2.7109	1.1808	3.0454	1.0743	0.97845	1.0298	1.0255	1.1364	1.215	0.9241	1.1096	1.0643	1.0304	0.85078	1.0433	1.1635	1.2826
		991.13	2.3355	3.4162	2.0468	1.3596	2.1941	2.3225	2.2831	2.6065	2.9561	2.6727	2.5717	2.7907	4.2339	1.7858	2.7398	1.2002	3.105	1.07	0.97616	1.026	1.0207	1.1338	1.2109	0.91563	1.1034	1.0579	1.028	0.84555	1.0404	1.1568	1.2807
		993.16	2.3882	3.453	2.0896	1.3763	2.2312	2.3692	2.3357	2.669	3.0234	2.7314	2.6161	2.8759	4.2771	1.7999	2.7921	1.2235	3.1705	1.074	0.98364	1.0255	1.0215	1.1362	1.2128	0.91997	1.108	1.0639	1.0273	0.84672	1.0426	1.1566	1.2867
		995.16	2.448	3.4847	2.1261	1.3812	2.2661	2.3946	2.3908	2.724	3.086	2.7862	2.6653	2.9283	4.3067	1.8114	2.8702	1.2544	3.2475	1.0716	0.98256	1.0241	1.0181	1.1392	1.2095	0.91807	1.103	1.0563	1.0217	0.84547	1.0402	1.1569	1.2801
		997.17	2.5041	3.5163	2.1709	1.4076	2.3091	2.4229	2.4473	2.7839	3.1506	2.8397	2.7129	2.9749	4.3363	1.8295	2.9497	1.2826	3.3081	1.0692	0.9815	1.024	1.0184	1.1366	1.2115	0.91636	1.1002	1.0614	1.0184	0.84406	1.0391	1.1494	1.278
		999.19	2.5281	3.5461	2.2286	1.419	2.3472	2.4507	2.5064	2.835	3.2187	2.8993	2.7683	3.0406	4.3574	1.8502	2.9943	1.2997	3.3905	1.0714	0.98293	1.0261	1.022	1.1424	1.2144	0.9189	1.1039	1.0628	1.0281	0.84738	1.0417	1.1606	1.2762
		1001.2	2.562	3.5667	2.287	1.4206	2.3724	2.4739	2.5549	2.8864	3.2799	2.9583	2.8243	3.0784	4.3851	1.8624	3.035	1.3062	3.4459	1.0723	0.98425	1.0259	1.0236	1.1409	1.2144	0.91514	1.1042	1.0588	1.0242	0.85033	1.0433	1.149	1.275
		1003.2	2.5883	3.5896	2.3322	1.4325	2.4063	2.5024	2.6038	2.9445	3.353	3.0057	2.8761	3.1303	4.3985	1.879	3.0529	1.3215	3.4983	1.0691	0.98368	1.0269	1.0214	1.1397	1.2155	0.90705	1.1047	1.0601	1.024	0.85061	1.0401	1.1575	1.2801
		1005.2	2.6062	3.5965	2.3687	1.4209	2.4437	2.5104	2.6449	2.9796	3.4095	3.0543	2.9165	3.1636	4.4107	1.8856	3.0779	1.3413	3.5394	1.0705	0.98468	1.0277	1.0186	1.1393	1.2132	0.91377	1.1024	1.0549	1.0243	0.84617	1.0413	1.1513	1.2759
		1007.2	2.6336	3.6107	2.4052	1.4125	2.4869	2.5234	2.6936	3.034	3.463	3.1089	2.9663	3.2072	4.423	1.8974	3.1012	1.3617	3.598	1.0688	0.98457	1.028	1.0178	1.1372	1.2167	0.91716	1.1028	1.0549	1.0228	0.85503	1.0379	1.1602	1.278
		1009.3	2.6557	3.6163	2.4456	1.4198	2.5037	2.5424	2.7368	3.0792	3.5061	3.1678	3.0191	3.2647	4.4283	1.9176	3.1461	1.3758	3.6422	1.0705	0.98522	1.0307	1.0214	1.145	1.2204	0.91771	1.1124	1.0622	1.025	0.85752	1.0449	1.159	1.2783
		1011.3	2.6718	3.6284	2.4867	1.4268	2.5022	2.5701	2.7819	3.1235	3.5738	3.2237	3.0893	3.3082	4.4274	1.9375	3.1707	1.3967	3.7013	1.0731	0.98618	1.0314	1.0211	1.1453	1.218	0.91454	1.1082	1.0581	1.0221	0.85587	1.0423	1.1565	1.2906
		1013.3	2.7097	3.6313	2.5186	1.4175	2.526	2.5815	2.8267	3.1688	3.632	3.2769	3.1396	3.3387	4.4301	1.9536	3.2132	1.3929	3.7455	1.0696	0.98698	1.0309	1.02	1.1434	1.2179	0.91787	1.1094	1.0565	1.0225	0.85337	1.0414	1.1524	1.2871
		1015.3	2.7445	3.6335	2.5566	1.4185	2.5481	2.5932	2.8645	3.212	3.6873	3.3195	3.173	3.3872	4.4233	1.9715	3.2603	1.4044	3.7878	1.0706	0.98557	1.0301	1.0203	1.1439	1.2175	0.92106	1.1079	1.0552	1.0231	0.85799	1.0428	1.156	1.2859
		1017.3	2.7782	3.6328	2.5906	1.4254	2.5698	2.6042	2.905	3.2524	3.7517	3.3603	3.2082	3.4229	4.4213	1.9901	3.2917	1.4158	3.8235	1.0726	0.98554	1.0314	1.0199	1.1435	1.2178	0.91839	1.1077	1.0553	1.0211	0.85528	1.0387	1.1585	1.2897
		1019.3	2.8061	3.6265	2.6215	1.4329	2.566	2.6169	2.9495	3.2881	3.7976	3.4132	3.2513	3.4806	4.4331	1.9998	3.3246	1.4274	3.8671	1.0729	0.98993	1.032	1.0223	1.1474	1.219	0.91868	1.108	1.0581	1.0241	0.85827	1.0452	1.1622	1.2924
		1021.3	2.8165	3.6216	2.6574	1.4247	2.5878	2.6333	2.9858	3.3307	3.8547	3.4595	3.2831	3.526	4.4376	2.0121	3.3369	1.4466	3.9126	1.0733	0.99339	1.0342	1.0224	1.1454	1.2211	0.91693	1.1112	1.0593	1.0252	0.85695	1.0447	1.1687	1.2875
		1023.4	2.822	3.6143	2.6798	1.4214	2.6035	2.6412	3.0127	3.3621	3.8927	3.5003	3.3117	3.5783	4.4349	2.0223	3.3608	1.4772	3.9442	1.0714	0.99023	1.0318	1.0205	1.138	1.2186	0.91263	1.1053	1.0514	1.0214	0.85555	1.04	1.1569	1.2896
		1025.4	2.8496	3.6014	2.7146	1.425	2.6086	2.6567	3.0434	3.3916	3.9437	3.5444	3.3669	3.6266	4.4404	2.0338	3.3887	1.4795	3.9791	1.0703	0.99226	1.03	1.0217	1.1397	1.218	0.91257	1.1044	1.0497	1.0226	0.85264	1.0373	1.1539	1.2765
		1027.4	2.861	3.5923	2.7411	1.4268	2.6347	2.6607	3.0777	3.4245	3.9839	3.585	3.4134	3.644	4.4372	2.0451	3.4105	1.483	4.0107	1.0723	0.99457	1.0309	1.0227	1.1406	1.2208	0.91294	1.1092	1.0497	1.02	0.85548	1.0407	1.1592	1.2884
		1029.4	2.8885	3.5809	2.7638	1.4361	2.6645	2.675	3.1071	3.4552	4.0404	3.6256	3.4751	3.7039	4.4388	2.0509	3.4451	1.4936	4.0606	1.0736	0.99559	1.0308	1.0249	1.1413	1.2206	0.91469	1.1093	1.0519	1.0249	0.85767	1.0364	1.1578	1.2886
		1031.4	2.9097	3.5692	2.7894	1.4546	2.6917	2.6813	3.1329	3.4863	4.0942	3.6597	3.5164	3.7433	4.4412	2.058	3.4774	1.5052	4.0915	1.0762	0.99531	1.03	1.0262	1.1387	1.2216	0.91681	1.1122	1.0537	1.0224	0.85958	1.0422	1.1596	1.2868
		1033.4	2.9374	3.5588	2.8078	1.4775	2.7101	2.6897	3.1674	3.5217	4.1408	3.6912	3.5639	3.7855	4.4521	2.076	3.4947	1.5087	4.1267	1.0787	0.9992	1.0327	1.0277	1.141	1.2238	0.9155	1.1151	1.0552	1.0292	0.85908	1.0447	1.1641	1.2976
		1035.4	2.9492	3.5549	2.828	1.4882	2.7469	2.7055	3.1915	3.5535	4.194	3.7312	3.605	3.8336	4.4629	2.0936	3.5149	1.5257	4.1557	1.0766	0.99552	1.0328	1.0285	1.143	1.2235	0.9191	1.1167	1.0537	1.0299	0.86271	1.045	1.1605	1.286
		1037.4	2.977	3.5531	2.8593	1.505	2.7843	2.709	3.2216	3.5929	4.2547	3.7705	3.6585	3.8544	4.4733	2.1076	3.5504	1.541	4.1836	1.0755	0.99348	1.031	1.0278	1.1385	1.2225	0.91986	1.1134	1.0483	1.0243	0.85836	1.0433	1.161	1.2884
		1039.5	2.9882	3.5415	2.8788	1.5113	2.7981	2.7162	3.2431	3.6142	4.2935	3.8043	3.6936	3.8838	4.474	2.1154	3.5641	1.5531	4.2138	1.0763	0.9959	1.03	1.0266	1.137	1.2235	0.91556	1.1143	1.046	1.0264	0.86077	1.035	1.1587	1.2837
		1041.5	3.0138	3.5403	2.8961	1.5099	2.8274	2.7246	3.2666	3.6475	4.3402	3.8436	3.738	3.9152	4.4682	2.1252	3.5865	1.5572	4.233	1.0756	0.99689	1.0334	1.029	1.1428	1.2267	0.92036	1.1149	1.0456	1.0249	0.8584	1.037	1.1564	1.2859
		1043.5	3.0218	3.5353	2.9046	1.5121	2.8367	2.7149	3.2778	3.6734	4.3847	3.8796	3.7779	3.9514	4.4622	2.1347	3.5995	1.5437	4.2473	1.0751	0.99391	1.033	1.0295	1.1398	1.2259	0.91804	1.1203	1.0497	1.0214	0.85699	1.0361	1.1578	1.2863
		1045.5	3.0446	3.5329	2.9191	1.5189	2.8538	2.7214	3.2963	3.7051	4.4264	3.9121	3.8369	3.9926	4.4569	2.146	3.6152	1.5346	4.267	1.0759	0.99757	1.0313	1.0292	1.145	1.2275	0.91451	1.1173	1.0503	1.0249	0.86099	1.0427	1.1628	1.2871
		1047.5	3.0587	3.5281	2.9284	1.5124	2.8777	2.7208	3.3128	3.7419	4.4665	3.9475	3.894	4.0322	4.4578	2.1479	3.6449	1.5293	4.276	1.0743	0.99449	1.0279	1.0258	1.1381	1.2241	0.91043	1.1126	1.0446	1.0231	0.85703	1.0406	1.1547	1.2803
		1049.5	3.0778	3.5147	2.9355	1.5128	2.8924	2.7242	3.3124	3.7639	4.5106	3.9775	3.9323	4.0571	4.4522	2.1518	3.6598	1.5282	4.2799	1.0775	0.99826	1.0301	1.0299	1.1448	1.2285	0.9205	1.116	1.0505	1.0274	0.85481	1.0458	1.1605	1.2858
		1051.5	3.0883	3.5054	2.9445	1.5131	2.9176	2.7279	3.3284	3.7881	4.5513	4.0016	3.9723	4.0849	4.45	2.1613	3.6857	1.5138	4.2882	1.0766	0.99842	1.0315	1.0289	1.1462	1.2277	0.91466	1.117	1.0404	1.0217	0.85722	1.0429	1.1594	1.2908
		1053.5	3.1008	3.4996	2.9545	1.5229	2.9454	2.7383	3.3321	3.8114	4.581	4.0343	4.001	4.1233	4.4488	2.1836	3.7092	1.5256	4.307	1.0806	1.0058	1.0353	1.0333	1.1519	1.231	0.92374	1.1175	1.0468	1.0283	0.86043	1.0447	1.1689	1.2893
		1055.6	3.1229	3.4953	2.9615	1.5289	2.9716	2.7345	3.3406	3.829	4.6029	4.0585	4.0238	4.1611	4.4455	2.1991	3.7266	1.5282	4.2977	1.0751	1.0028	1.0341	1.0316	1.1544	1.2313	0.91852	1.1184	1.0416	1.0189	0.85711	1.0437	1.1584	1.2844
		1057.6	3.125	3.4854	2.9634	1.5216	2.9936	2.7455	3.3463	3.8421	4.6227	4.0788	4.0471	4.1858	4.4356	2.2088	3.7342	1.5295	4.3012	1.0741	1.0013	1.0316	1.0301	1.1525	1.2313	0.91707	1.1187	1.0442	1.0211	0.8552	1.0403	1.157	1.2954
		1059.6	3.1315	3.4759	2.9568	1.5183	3.0088	2.7427	3.3547	3.8527	4.6417	4.0942	4.0737	4.2037	4.426	2.219	3.7434	1.5295	4.2926	1.076	1.001	1.0324	1.0284	1.153	1.2306	0.91561	1.115	1.0391	1.0217	0.85217	1.0398	1.1551	1.287
		1061.6	3.1429	3.474	2.9638	1.5274	3.0386	2.7392	3.3489	3.8673	4.6589	4.1147	4.0977	4.2445	4.4306	2.2304	3.7526	1.5322	4.2964	1.0757	1.0004	1.0311	1.029	1.1576	1.2325	0.91393	1.1195	1.0452	1.0168	0.85449	1.048	1.1565	1.2869
		1063.6	3.141	3.4687	2.9671	1.5364	3.0605	2.741	3.3495	3.8785	4.6818	4.136	4.1132	4.2733	4.4263	2.2408	3.7676	1.5475	4.2967	1.0752	0.99742	1.0328	1.0273	1.1576	1.2298	0.91238	1.1158	1.0399	1.0203	0.85616	1.0408	1.1623	1.2831
		1065.6	3.1545	3.4652	2.966	1.5447	3.0925	2.7493	3.3546	3.8977	4.7099	4.1463	4.1211	4.2987	4.4273	2.2541	3.7717	1.5602	4.3172	1.0761	0.99653	1.0339	1.0265	1.1664	1.2344	0.91819	1.1183	1.0446	1.0242	0.85678	1.0453	1.1619	1.2921
		1067.6	3.1513	3.4642	2.9694	1.5497	3.1219	2.7502	3.3494	3.9049	4.7242	4.1656	4.1418	4.3341	4.4258	2.2712	3.7833	1.5672	4.3039	1.0727	0.9979	1.0322	1.0253	1.1569	1.2303	0.91942	1.1161	1.0376	1.0193	0.85438	1.0372	1.1575	1.2827
		1069.6	3.1404	3.4554	2.9646	1.549	3.1468	2.7512	3.3454	3.9106	4.7299	4.167	4.1469	4.3542	4.4206	2.283	3.7901	1.5657	4.3196	1.078	1.0022	1.0338	1.0284	1.1605	1.2363	0.91828	1.119	1.0438	1.0175	0.85753	1.0435	1.1585	1.2888
		1071.7	3.1527	3.4542	2.9654	1.552	3.1822	2.7632	3.3426	3.9209	4.7368	4.1749	4.1597	4.378	4.4149	2.3069	3.8	1.5659	4.3147	1.0749	1.0011	1.0333	1.0264	1.1582	1.2339	0.91389	1.1191	1.0384	1.0145	0.85331	1.0386	1.1577	1.2887
		1073.7	3.1538	3.4599	2.9745	1.5568	3.2198	2.7635	3.3454	3.9345	4.7465	4.1983	4.1811	4.405	4.4222	2.3367	3.8149	1.5705	4.324	1.0773	1.0041	1.0396	1.0305	1.1652	1.2391	0.92286	1.1247	1.0461	1.0239	0.85425	1.0427	1.167	1.296
		1075.7	3.1409	3.4503	2.9611	1.5507	3.2361	2.7519	3.3279	3.9359	4.7401	4.1971	4.1842	4.4036	4.4126	2.3492	3.8175	1.5708	4.3189	1.0763	1.0031	1.0368	1.0279	1.1612	1.2358	0.92217	1.124	1.0429	1.0191	0.85432	1.0426	1.1668	1.2904
		1077.7	3.1407	3.4483	2.9543	1.5538	3.2713	2.7575	3.3141	3.9387	4.7497	4.1981	4.1876	4.4227	4.4105	2.371	3.8226	1.5775	4.3188	1.0776	1.0013	1.0363	1.0293	1.164	1.2377	0.92445	1.126	1.0442	1.0207	0.85156	1.0414	1.1685	1.2906
		1079.7	3.1332	3.4385	2.9442	1.5515	3.3007	2.7543	3.2962	3.9286	4.7447	4.2023	4.1845	4.4025	4.4014	2.3931	3.8288	1.5696	4.3103	1.0777	0.99961	1.0349	1.0287	1.1623	1.2364	0.92028	1.1252	1.0345	1.0173	0.85023	1.0411	1.1642	1.2918
		1081.7	3.1376	3.4438	2.9444	1.5442	3.338	2.7624	3.293	3.9382	4.7682	4.2136	4.1805	4.417	4.4077	2.4155	3.8463	1.5817	4.324	1.0786	0.99957	1.0358	1.0303	1.1667	1.237	0.92811	1.1239	1.039	1.0152	0.85202	1.0474	1.1635	1.2933
		1083.7	3.1292	3.446	2.9393	1.5516	3.3562	2.7609	3.2873	3.9345	4.7548	4.2172	4.1816	4.4106	4.4078	2.4251	3.8612	1.5781	4.3285	1.077	0.99817	1.0343	1.028	1.167	1.2363	0.92846	1.1217	1.0332	1.0163	0.85077	1.043	1.1625	1.291
		1085.8	3.1313	3.4421	2.9365	1.5516	3.3727	2.7604	3.2811	3.9384	4.7509	4.2273	4.179	4.4017	4.4051	2.4265	3.8662	1.5751	4.3243	1.0746	1.0002	1.0335	1.0281	1.1663	1.2376	0.92531	1.1238	1.0377	1.0129	0.85217	1.0424	1.1618	1.2882
		1087.8	3.1389	3.4418	2.9327	1.558	3.3872	2.7711	3.2827	3.9366	4.7505	4.2299	4.1763	4.3996	4.4082	2.4333	3.8802	1.5722	4.3384	1.0748	0.99915	1.0343	1.0268	1.166	1.2364	0.92237	1.1203	1.035	1.0164	0.85073	1.0415	1.1543	1.2897
		1089.8	3.1346	3.4412	2.9236	1.5552	3.4014	2.7689	3.2755	3.9382	4.7415	4.2326	4.163	4.3867	4.4086	2.4334	3.8923	1.5756	4.3396	1.0733	1.0021	1.0347	1.0285	1.1682	1.24	0.91869	1.1255	1.0393	1.0129	0.85079	1.0415	1.1628	1.2943
		1091.8	3.135	3.437	2.9276	1.5608	3.4153	2.7732	3.2756	3.9393	4.7359	4.245	4.1626	4.3788	4.413	2.4397	3.9084	1.5764	4.3437	1.0727	1.0018	1.0334	1.026	1.1676	1.2375	0.92432	1.1256	1.0377	1.0175	0.85432	1.0463	1.164	1.2848
		1093.8	3.1346	3.4389	2.9306	1.5695	3.4393	2.7683	3.2724	3.9458	4.7342	4.2561	4.1502	4.3691	4.4195	2.4405	3.9164	1.578	4.3467	1.0726	0.99671	1.0319	1.0268	1.1679	1.2396	0.92683	1.1267	1.0349	1.0174	0.85182	1.0448	1.1577	1.2907
		1095.8	3.1353	3.4445	2.9345	1.568	3.4562	2.7757	3.2688	3.9494	4.7206	4.2572	4.1433	4.3551	4.4271	2.4404	3.9273	1.583	4.3539	1.0732	1.0013	1.0372	1.0298	1.169	1.2452	0.93115	1.1314	1.0369	1.0176	0.85547	1.05	1.1645	1.2982
		1097.8	3.1305	3.4439	2.9372	1.5681	3.4778	2.7726	3.2724	3.9541	4.723	4.2629	4.1392	4.3448	4.4259	2.4417	3.9416	1.5906	4.3602	1.0701	0.99707	1.0337	1.0243	1.1658	1.2404	0.92557	1.1243	1.0337	1.014	0.85571	1.0414	1.1572	1.2888
		1099.9	3.1334	3.4431	2.9348	1.569	3.4949	2.7743	3.263	3.9505	4.7254	4.2571	4.1388	4.3338	4.4236	2.4423	3.9558	1.6064	4.3519	1.0729	1.0001	1.0332	1.0234	1.1653	1.2437	0.93126	1.1282	1.0362	1.0131	0.85421	1.0457	1.1604	1.2929
		1101.9	3.1405	3.4471	2.9414	1.5612	3.5141	2.781	3.2571	3.9588	4.7189	4.2692	4.1399	4.3305	4.4201	2.4501	3.9604	1.6	4.3564	1.0711	0.99768	1.0317	1.0213	1.1624	1.2424	0.93052	1.129	1.0362	1.0121	0.85337	1.039	1.1594	1.2984
		1103.9	3.1284	3.4467	2.9404	1.5584	3.5218	2.7704	3.2458	3.9521	4.7225	4.2605	4.1284	4.3136	4.4205	2.4508	3.9717	1.6061	4.3467	1.0738	1.0014	1.0374	1.0241	1.1679	1.2505	0.93771	1.1358	1.0371	1.0212	0.85951	1.0478	1.1647	1.2988
		1105.9	3.1345	3.4442	2.9458	1.564	3.5274	2.768	3.24	3.9581	4.7202	4.2646	4.1213	4.298	4.4206	2.4601	3.982	1.6145	4.347	1.0709	1.0009	1.0354	1.0231	1.1603	1.2473	0.94076	1.1345	1.0381	1.0145	0.8574	1.0416	1.1644	1.2969
		1107.9	3.145	3.4563	2.9564	1.5774	3.5403	2.7739	3.2435	3.9669	4.7273	4.2746	4.1178	4.3138	4.4305	2.466	4.0042	1.6176	4.3588	1.07	1.002	1.0325	1.0275	1.1609	1.2477	0.93369	1.1344	1.0354	1.0119	0.85476	1.0476	1.1633	1.2998
		1109.9	3.1485	3.4584	2.9631	1.5856	3.5502	2.7817	3.2412	3.962	4.7253	4.2684	4.1088	4.291	4.4268	2.4693	4.005	1.6299	4.3603	1.0749	0.99982	1.0316	1.0246	1.1576	1.2489	0.93601	1.1329	1.0385	1.0137	0.85963	1.0443	1.1661	1.2998
		1111.9	3.1562	3.4589	2.9731	1.5958	3.5628	2.7701	3.2405	3.9685	4.7265	4.2767	4.0956	4.2923	4.4325	2.4695	4.024	1.6328	4.3662	1.0704	1.0007	1.0305	1.0246	1.1573	1.2476	0.93589	1.1291	1.0301	1.0112	0.85595	1.0406	1.1597	1.2925
		1113.9	3.1587	3.456	2.9787	1.6067	3.5598	2.7698	3.2318	3.9727	4.7217	4.2774	4.0872	4.2736	4.4313	2.472	4.0305	1.6272	4.3633	1.0781	1.0081	1.0377	1.0337	1.1661	1.2548	0.9361	1.1365	1.0356	1.014	0.86165	1.051	1.1662	1.306
		1115.9	3.157	3.4618	2.978	1.6	3.5732	2.7719	3.227	3.9748	4.7183	4.2774	4.0829	4.2682	4.4281	2.4804	4.0485	1.6334	4.3674	1.0773	1.0073	1.0384	1.0343	1.1718	1.2583	0.9372	1.1374	1.0416	1.0178	0.86398	1.048	1.1712	1.3031
		1118	3.1633	3.4667	2.9918	1.6102	3.5855	2.783	3.2268	3.978	4.7236	4.2707	4.0781	4.2704	4.4325	2.4981	4.0629	1.6406	4.3758	1.0785	1.0078	1.0378	1.0341	1.165	1.2605	0.93684	1.1432	1.0408	1.0142	0.86586	1.0532	1.1691	1.3095
		1120	3.1666	3.4618	2.999	1.6204	3.5846	2.7728	3.2231	3.9715	4.7105	4.2664	4.0755	4.2575	4.4339	2.5176	4.0749	1.6488	4.3812	1.073	1.0047	1.0344	1.0335	1.1677	1.2529	0.93456	1.1361	1.0381	1.0158	0.85958	1.0465	1.1722	1.2965
		1122	3.169	3.464	3.0003	1.6198	3.5932	2.769	3.2213	3.9804	4.7211	4.2567	4.0704	4.2323	4.4339	2.5382	4.0876	1.6489	4.3925	1.0724	1.0051	1.0316	1.0341	1.1686	1.2549	0.93123	1.1368	1.0359	1.0157	0.85632	1.0475	1.1739	1.3055
		1124	3.1687	3.4679	3.0057	1.6286	3.5938	2.7695	3.2202	3.9816	4.7142	4.2506	4.056	4.221	4.4382	2.554	4.0965	1.6579	4.398	1.0761	1.0029	1.0347	1.0296	1.1734	1.2553	0.93475	1.1382	1.0364	1.0078	0.86055	1.0505	1.1742	1.3046
		1126	3.1685	3.4729	3.01	1.6365	3.6017	2.7705	3.2094	3.9813	4.7191	4.2475	4.0545	4.2118	4.4359	2.569	4.1083	1.6488	4.4024	1.075	1.0058	1.0388	1.0325	1.1769	1.2568	0.93767	1.1402	1.0404	1.0116	0.8547	1.0516	1.1713	1.309
		1128	3.1701	3.4723	3.0254	1.6441	3.6063	2.773	3.2168	3.9803	4.7163	4.2448	4.0546	4.1876	4.4295	2.5815	4.1107	1.6481	4.4069	1.0754	1.0023	1.0358	1.0296	1.1739	1.255	0.93284	1.1348	1.0317	1.0108	0.85472	1.0478	1.1674	1.3
		1130	3.1593	3.4655	3.0153	1.5987	3.5812	2.729	3.2193	3.9766	4.7101	4.2342	4.0397	4.1764	4.4235	2.5887	4.1102	1.6632	4.4024	1.0637	0.99722	1.0396	1.0196	1.1675	1.2487	0.93405	1.1347	0.99449	0.99229	0.84278	1.0237	1.1537	1.288
		1132	3.1665	3.4654	3.0195	1.6004	3.5941	2.7302	3.2183	3.9764	4.7174	4.2291	4.0439	4.1569	4.43	2.6001	4.1241	1.672	4.4138	1.0641	0.99342	1.0388	1.016	1.1616	1.2443	0.93241	1.135	0.99513	0.99279	0.84671	1.0216	1.1507	1.2832
		1134.1	3.1753	3.4667	3.0239	1.5985	3.5974	2.7341	3.2197	3.9799	4.7176	4.2251	4.0459	4.1603	4.4407	2.6101	4.1415	1.6945	4.4237	1.0663	0.99633	1.0378	1.0151	1.1625	1.2442	0.93606	1.1336	0.99415	0.98807	0.84235	1.0172	1.154	1.29
		1136.1	3.181	3.4762	3.0345	1.6019	3.6094	2.7373	3.2199	3.9871	4.7371	4.2221	4.0498	4.1557	4.4471	2.6249	4.1557	1.721	4.4232	1.0669	0.99691	1.0381	1.0169	1.1637	1.2458	0.93901	1.1337	0.99367	0.98991	0.84063	1.0223	1.1483	1.2835
		1138.1	3.174	3.4713	3.0327	1.6005	3.6127	2.7283	3.2188	3.9884	4.7324	4.2159	4.0469	4.1439	4.4416	2.6329	4.1606	1.7298	4.4165	1.0674	0.99508	1.0383	1.0143	1.1557	1.2448	0.94058	1.1341	0.99134	0.9914	0.83922	1.0271	1.1481	1.2839
		1140.1	3.1845	3.4717	3.0315	1.596	3.6145	2.7282	3.2176	3.9907	4.7341	4.2131	4.0513	4.1413	4.435	2.6352	4.1622	1.7318	4.417	1.0661	0.99766	1.0391	1.0136	1.1596	1.2409	0.94584	1.1343	0.988	0.98991	0.83921	1.0233	1.1492	1.2853
		1142.1	3.1793	3.463	3.0356	1.6007	3.6272	2.7361	3.2223	3.9924	4.7549	4.2122	4.0478	4.1383	4.4306	2.6382	4.1743	1.7187	4.418	1.0662	1.0003	1.0411	1.0169	1.1609	1.2455	0.94686	1.1344	0.99395	0.9932	0.84539	1.029	1.1557	1.2899
		1144.1	3.1771	3.4629	3.0301	1.5965	3.6336	2.7192	3.2196	3.9856	4.7548	4.206	4.0525	4.1271	4.4202	2.6248	4.1801	1.7129	4.4149	1.0681	0.99664	1.0378	1.0117	1.158	1.2442	0.94301	1.132	0.99274	0.9933	0.84372	1.0234	1.1459	1.2799
		1146.1	3.1735	3.4586	3.0272	1.6015	3.6383	2.713	3.2136	3.9845	4.7534	4.1887	4.0544	4.1183	4.4166	2.617	4.1787	1.7052	4.4161	1.0697	0.9984	1.0397	1.0139	1.1616	1.2469	0.94301	1.1362	0.99165	0.98997	0.8458	1.0229	1.1542	1.2813
		1148.1	3.1678	3.4515	3.0257	1.5964	3.6379	2.7066	3.2166	3.9823	4.755	4.1795	4.0487	4.101	4.4094	2.6002	4.1774	1.6804	4.4132	1.0695	1.0005	1.0404	1.0131	1.1626	1.2461	0.94079	1.1337	0.98895	0.99412	0.84279	1.0216	1.1584	1.2838
		1150.1	3.175	3.4421	3.0244	1.594	3.6382	2.7103	3.2168	3.9836	4.7615	4.1712	4.0542	4.1029	4.4036	2.591	4.1822	1.6664	4.4137	1.0704	1.0006	1.0425	1.0149	1.1669	1.2483	0.93823	1.1373	0.99899	0.9908	0.85057	1.0283	1.1562	1.2884
		1152.2	3.181	3.4444	3.0313	1.595	3.6542	2.7068	3.2265	3.9924	4.7669	4.17	4.0617	4.1117	4.4067	2.582	4.2033	1.6546	4.4262	1.0729	0.99863	1.0437	1.0156	1.1684	1.2486	0.94129	1.1371	0.99389	0.98987	0.84785	1.0264	1.162	1.2852
		1154.2	3.1741	3.4366	3.0332	1.5906	3.6587	2.704	3.2232	3.9872	4.7613	4.149	4.0536	4.0973	4.4021	2.5747	4.2025	1.6384	4.4271	1.0693	1.001	1.0409	1.0166	1.161	1.2501	0.9462	1.1382	0.994	0.98981	0.84229	1.0237	1.1536	1.2846
		1156.2	3.1866	3.4332	3.0383	1.5832	3.6628	2.702	3.2344	3.9906	4.7633	4.1434	4.0611	4.0932	4.4055	2.5639	4.2125	1.6256	4.4395	1.0642	1.0007	1.0389	1.0153	1.1569	1.2473	0.94441	1.1393	0.98884	0.99048	0.84007	1.0227	1.1561	1.2848
		1158.2	3.1752	3.4117	3.0306	1.5675	3.6554	2.6932	3.2212	3.9826	4.7533	4.1185	4.0431	4.0848	4.3884	2.5513	4.2056	1.5989	4.427	1.0656	0.99574	1.0389	1.0172	1.1599	1.2491	0.93895	1.1368	0.99403	0.98639	0.84155	1.027	1.1582	1.2886
		1160.2	3.1682	3.4012	3.0327	1.5438	3.6608	2.6856	3.2176	3.9705	4.7592	4.0945	4.0259	4.0689	4.3767	2.5345	4.2048	1.5853	4.4191	1.0698	0.99784	1.0392	1.0168	1.161	1.2526	0.93947	1.1413	0.99541	0.99367	0.84499	1.0268	1.1567	1.2901
		1162.2	3.1555	3.382	3.0156	1.5307	3.6629	2.6705	3.2103	3.9522	4.7364	4.0665	4.0051	4.0522	4.3534	2.5154	4.1895	1.5742	4.3977	1.069	0.99691	1.0374	1.0172	1.1651	1.2521	0.9399	1.1405	0.99011	0.98738	0.83901	1.0259	1.1559	1.2876
		1164.2	3.1455	3.3655	3.0087	1.5176	3.6535	2.6479	3.2061	3.9401	4.7233	4.044	3.9788	4.0535	4.3375	2.4976	4.1827	1.5613	4.3913	1.0684	0.99823	1.0373	1.0164	1.162	1.2515	0.93787	1.1461	0.99694	0.98999	0.84286	1.0276	1.1642	1.2909
		1166.2	3.1387	3.3555	3.0047	1.5039	3.6629	2.6511	3.1977	3.9194	4.7155	4.0235	3.9621	4.0303	4.3286	2.4776	4.1701	1.5615	4.3861	1.0683	1	1.0347	1.018	1.1672	1.2508	0.93391	1.145	0.99181	0.99198	0.84332	1.0259	1.1596	1.2836
		1168.3	3.1235	3.3371	2.9997	1.4932	3.6457	2.6397	3.1882	3.9046	4.696	3.9995	3.9421	4.0258	4.3061	2.4535	4.1611	1.5634	4.3663	1.0677	0.99693	1.0364	1.0158	1.1692	1.252	0.93023	1.1447	0.99103	0.98752	0.84226	1.024	1.1617	1.2957
		1170.3	3.1161	3.3274	2.9894	1.4856	3.6402	2.636	3.1797	3.883	4.6818	3.9752	3.9195	4.0085	4.2865	2.4213	4.1467	1.5555	4.3542	1.0709	0.99889	1.0369	1.0183	1.1687	1.253	0.93242	1.145	0.99351	0.99155	0.84749	1.0272	1.1613	1.2909
		1172.3	3.1099	3.3104	2.9851	1.4743	3.6428	2.6151	3.1733	3.8712	4.6652	3.9553	3.9036	4.0053	4.2734	2.3942	4.1419	1.5341	4.3382	1.0702	0.99818	1.0374	1.0164	1.1744	1.2515	0.93149	1.1487	0.98855	0.98692	0.8434	1.0268	1.1578	1.2901
		1174.3	3.1054	3.2938	2.9706	1.4657	3.6371	2.6065	3.1661	3.8434	4.6442	3.9201	3.8794	3.9838	4.2483	2.3674	4.1292	1.5063	4.3107	1.0701	1.0006	1.0381	1.0163	1.1807	1.2507	0.92908	1.1466	0.98746	0.98948	0.84436	1.0256	1.1589	1.2888
		1176.3	3.0897	3.2693	2.9581	1.4588	3.6287	2.5983	3.1442	3.8129	4.6189	3.8887	3.8654	3.9785	4.2271	2.3429	4.1103	1.4968	4.2841	1.066	0.99916	1.0343	1.0149	1.1788	1.2488	0.93186	1.1444	0.98894	0.98412	0.84326	1.0266	1.1577	1.2845
		1178.3	3.0786	3.242	2.9477	1.4417	3.633	2.5876	3.1374	3.7915	4.5987	3.8612	3.846	3.9551	4.213	2.3219	4.0917	1.4735	4.2676	1.0706	1.0049	1.0368	1.0193	1.1902	1.257	0.93361	1.1486	0.99416	0.98857	0.84421	1.0281	1.174	1.2927
		1180.3	3.0613	3.2182	2.929	1.4284	3.6318	2.584	3.1193	3.7676	4.5825	3.826	3.8213	3.9358	4.1966	2.2825	4.0692	1.4482	4.2437	1.0707	1.0011	1.0346	1.0139	1.189	1.2514	0.93337	1.1456	0.98724	0.98408	0.84037	1.0278	1.1659	1.2844
		1182.3	3.0493	3.1864	2.9031	1.4088	3.6101	2.5544	3.0938	3.742	4.5444	3.789	3.7883	3.9069	4.1691	2.2435	4.052	1.4276	4.2053	1.0704	1.0038	1.0359	1.0164	1.1867	1.2542	0.93313	1.1507	0.98697	0.98787	0.84628	1.0318	1.175	1.2876
		1184.4	3.0343	3.1573	2.8904	1.3955	3.6004	2.549	3.0831	3.7155	4.5222	3.7733	3.7597	3.8965	4.1529	2.2191	4.0311	1.4114	4.1944	1.0683	1.0033	1.0329	1.0127	1.184	1.252	0.93511	1.1468	0.98753	0.98043	0.8444	1.0197	1.1699	1.2876
		1186.4	3.0235	3.1343	2.8799	1.3858	3.586	2.5343	3.061	3.6874	4.5089	3.7354	3.7366	3.8718	4.1358	2.1878	4.0169	1.3876	4.1743	1.0709	1.0039	1.0353	1.0149	1.1867	1.2534	0.93368	1.1524	0.99094	0.98194	0.84377	1.0301	1.1695	1.2898
		1188.4	3.0065	3.1058	2.8643	1.3762	3.5753	2.5224	3.0413	3.6587	4.4631	3.6839	3.7069	3.8386	4.1044	2.1529	3.9906	1.3699	4.1445	1.0688	0.99787	1.0323	1.014	1.1851	1.254	0.92913	1.1493	0.98813	0.97873	0.84512	1.0257	1.1718	1.2858
		1190.4	2.9944	3.0727	2.8491	1.365	3.5444	2.4943	3.0245	3.6301	4.4305	3.6375	3.6918	3.8062	4.081	2.1094	3.9778	1.3519	4.1086	1.0691	1.0017	1.0354	1.0128	1.1781	1.2529	0.92959	1.1455	0.98762	0.97732	0.84385	1.0251	1.1712	1.2971
		1192.4	2.9867	3.044	2.8333	1.3495	3.5316	2.4881	3.0128	3.5996	4.4106	3.5946	3.6714	3.773	4.0467	2.0742	3.965	1.328	4.067	1.0716	1.0018	1.0353	1.0141	1.1768	1.2532	0.92787	1.1495	0.98896	0.97929	0.8471	1.0241	1.1687	1.2989
		1194.4	2.9657	3.013	2.8052	1.335	3.5061	2.4779	2.9976	3.5746	4.3735	3.5467	3.6518	3.7297	4.016	2.0425	3.9401	1.2906	4.0277	1.0701	1.0028	1.0366	1.0124	1.1792	1.2521	0.92905	1.1463	0.98491	0.97941	0.84503	1.0258	1.1727	1.2862
		1196.4	2.9542	2.9853	2.792	1.3118	3.4728	2.4801	2.9849	3.5483	4.3497	3.5146	3.6437	3.7028	3.9993	2.0236	3.9278	1.275	4.0037	1.07	1.0044	1.0362	1.0155	1.1749	1.2525	0.93336	1.1495	0.98651	0.97687	0.84595	1.0252	1.1711	1.2898
		1198.4	2.9356	2.9503	2.7768	1.2992	3.4245	2.4646	2.961	3.5131	4.3055	3.4612	3.609	3.6593	3.9732	1.9977	3.8897	1.2447	3.9654	1.0715	1.0004	1.0364	1.0126	1.1726	1.2501	0.92816	1.1479	0.9812	0.97442	0.84599	1.0304	1.1686	1.2868
		1200.5	2.9201	2.9052	2.7516	1.2881	3.3751	2.4392	2.9298	3.4789	4.2679	3.4135	3.5727	3.6153	3.9323	1.9701	3.8645	1.2093	3.9243	1.0695	1.0001	1.0354	1.0124	1.1694	1.2528	0.93304	1.1474	0.98174	0.9745	0.84689	1.0281	1.1668	1.2893
		1202.5	2.899	2.8639	2.7369	1.272	3.3309	2.4287	2.9037	3.4429	4.2276	3.359	3.5272	3.5725	3.9037	1.9393	3.8384	1.181	3.8965	1.0675	0.99749	1.0355	1.0123	1.1733	1.2518	0.92924	1.1542	0.98243	0.9741	0.84588	1.0273	1.1697	1.2878
		1204.5	2.8821	2.8243	2.7138	1.2572	3.2709	2.4275	2.8828	3.4083	4.1912	3.3063	3.4968	3.5356	3.8796	1.9193	3.8213	1.1416	3.8688	1.0689	1.0014	1.0346	1.0126	1.1692	1.2487	0.92411	1.1536	0.98688	0.97488	0.84279	1.0307	1.171	1.288
		1206.5	2.8802	2.7852	2.6886	1.2539	3.2431	2.3966	2.8547	3.3794	4.1538	3.2526	3.4587	3.495	3.8502	1.9002	3.7972	1.1322	3.8353	1.069	0.99943	1.0372	1.0105	1.1719	1.2488	0.9188	1.1547	0.98392	0.96998	0.84535	1.0234	1.1698	1.2908
		1208.5	2.8621	2.7607	2.6706	1.2426	3.2201	2.3825	2.8291	3.347	4.1055	3.2048	3.4174	3.4594	3.8296	1.8829	3.7787	1.1157	3.7836	1.0651	1.0004	1.0383	1.0101	1.171	1.246	0.9255	1.1562	0.97841	0.9724	0.84018	1.0286	1.1682	1.2954
		1210.5	2.8512	2.7255	2.637	1.225	3.1653	2.3546	2.801	3.3045	4.0592	3.1446	3.3686	3.3993	3.792	1.8638	3.7491	1.0984	3.7426	1.0711	1.002	1.0428	1.017	1.1788	1.2561	0.92649	1.1626	0.98582	0.97758	0.84561	1.035	1.1795	1.3057
		1212.6	2.8263	2.6944	2.6203	1.2154	3.1131	2.3499	2.7704	3.2659	4.0227	3.0844	3.3179	3.3436	3.7527	1.8541	3.7284	1.0809	3.7027	1.0746	1.0071	1.0426	1.019	1.1786	1.2544	0.92166	1.1655	0.98583	0.97201	0.84735	1.0299	1.1796	1.3029
		1214.6	2.8068	2.6626	2.5963	1.2032	3.0727	2.3344	2.7436	3.2236	3.9882	3.0273	3.2692	3.2951	3.7146	1.8409	3.6906	1.0672	3.6393	1.0796	1.0074	1.043	1.0219	1.1796	1.2557	0.92301	1.1666	0.9866	0.98073	0.84703	1.0379	1.1826	1.3038
		1216.6	2.7826	2.6267	2.5738	1.1997	3.031	2.3075	2.7216	3.1929	3.9409	2.9711	3.2184	3.2417	3.6872	1.8289	3.654	1.0615	3.5951	1.0793	1.0115	1.0453	1.0196	1.1783	1.2592	0.92172	1.1694	0.98834	0.98222	0.84998	1.0328	1.1844	1.3073
		1218.6	2.7533	2.5918	2.5447	1.201	2.9706	2.288	2.6947	3.1586	3.9012	2.9173	3.1568	3.1857	3.6483	1.8164	3.6256	1.0458	3.5421	1.0824	1.0152	1.0492	1.0243	1.1859	1.2663	0.92675	1.1731	0.99808	0.98481	0.85273	1.0388	1.1909	1.3083
		1220.6	2.7277	2.5575	2.508	1.2052	2.9142	2.2713	2.6691	3.1232	3.8289	2.8605	3.096	3.1325	3.6108	1.8033	3.5798	1.0382	3.4882	1.0843	1.0155	1.0492	1.0258	1.1863	1.2668	0.92693	1.172	0.99678	0.98278	0.85532	1.0395	1.1845	1.3069
		1222.6	2.704	2.5277	2.4772	1.1936	2.8509	2.2583	2.6295	3.0698	3.7819	2.8088	3.0447	3.0694	3.5683	1.7916	3.5387	1.0244	3.4265	1.085	1.0148	1.049	1.0252	1.1854	1.2645	0.92227	1.1694	0.98809	0.98032	0.84735	1.0414	1.1764	1.312
		1224.6	2.6773	2.4887	2.4401	1.1864	2.7741	2.239	2.5857	3.0195	3.7227	2.7548	2.9908	3.0105	3.5261	1.7855	3.5034	1.0055	3.3744	1.0846	1.0181	1.0494	1.0248	1.1824	1.2663	0.9222	1.1702	0.99188	0.98135	0.85043	1.0387	1.1779	1.3116
		1226.6	2.6443	2.4553	2.396	1.1882	2.7078	2.2146	2.5491	2.9589	3.6754	2.6987	2.9437	2.9476	3.4843	1.7743	3.4556	0.99723	3.3145	1.0849	1.0188	1.05	1.024	1.1824	1.267	0.92313	1.1699	0.9934	0.98155	0.85099	1.041	1.1823	1.3154
		1228.6	2.6141	2.4177	2.3568	1.178	2.6472	2.1997	2.5164	2.9178	3.6194	2.6392	2.8761	2.8962	3.4542	1.757	3.4097	0.99574	3.2364	1.0856	1.0182	1.0503	1.0253	1.1816	1.2668	0.92755	1.1721	0.99347	0.98374	0.84952	1.0443	1.1792	1.3148
		1230.7	2.5976	2.3888	2.3231	1.1735	2.601	2.1813	2.4857	2.8747	3.5761	2.5822	2.8128	2.8523	3.4299	1.7438	3.3892	0.97504	3.1829	1.0882	1.0205	1.0509	1.0288	1.1863	1.2729	0.93861	1.1783	0.99817	0.98458	0.85193	1.0489	1.183	1.3173
		1232.7	2.5692	2.3495	2.286	1.1729	2.5454	2.1601	2.4378	2.8148	3.5179	2.5246	2.7522	2.7733	3.3936	1.723	3.3505	0.97409	3.1143	1.0857	1.0192	1.0483	1.0242	1.18	1.2708	0.93536	1.1729	0.99294	0.97948	0.84457	1.0416	1.1803	1.3155
		1234.7	2.5458	2.3283	2.2534	1.1595	2.5004	2.1477	2.4035	2.7838	3.4733	2.4719	2.706	2.7	3.3715	1.7119	3.3154	0.96891	3.0585	1.088	1.019	1.0491	1.026	1.1809	1.273	0.9387	1.1813	0.99684	0.98389	0.84834	1.0435	1.189	1.3155
		1236.7	2.5084	2.3032	2.2141	1.1439	2.4287	2.1368	2.3558	2.7304	3.4016	2.4063	2.6403	2.6248	3.3404	1.6927	3.2617	0.95424	2.9858	1.0888	1.0195	1.0512	1.0251	1.1879	1.2723	0.93391	1.1773	0.997	0.97944	0.84845	1.0468	1.1895	1.3192
		1238.7	2.4803	2.2896	2.1671	1.1267	2.3676	2.1318	2.3182	2.6829	3.344	2.3437	2.5785	2.5735	3.3191	1.6859	3.2221	0.94543	2.9147	1.0876	1.0211	1.049	1.0248	1.1838	1.2696	0.929	1.177	0.99405	0.98138	0.84929	1.0417	1.1798	1.3165
		1240.7	2.4362	2.2528	2.1358	1.1103	2.3017	2.0956	2.2778	2.6237	3.2872	2.2849	2.5155	2.4993	3.3096	1.6753	3.1554	0.92993	2.8587	1.0882	1.0257	1.0505	1.0237	1.1802	1.2714	0.93542	1.1738	0.99788	0.98271	0.84518	1.0455	1.1899	1.3248
		1242.7	2.3893	2.2395	2.0911	1.1024	2.2727	2.0879	2.2385	2.5717	3.2216	2.234	2.4682	2.4362	3.2939	1.6679	3.0954	0.92108	2.7992	1.0864	1.0179	1.0476	1.0199	1.1775	1.2685	0.92736	1.1695	0.98994	0.97698	0.84365	1.0383	1.1803	1.3092
		1244.7	2.3632	2.2182	2.0533	1.0962	2.2148	2.0693	2.1894	2.518	3.1543	2.1871	2.4278	2.3807	3.2834	1.6636	3.0362	0.90593	2.7284	1.0881	1.0175	1.0465	1.018	1.178	1.2698	0.92883	1.1727	0.98874	0.97529	0.84573	1.0369	1.1805	1.3114
		1246.8	2.3237	2.1956	2.0054	1.0875	2.1705	2.0536	2.1406	2.4627	3.0754	2.1406	2.3863	2.3142	3.2699	1.659	2.9771	0.89594	2.6614	1.0876	1.0148	1.0487	1.0182	1.1761	1.2703	0.93012	1.176	0.99206	0.97641	0.8485	1.0409	1.1767	1.3142
		1248.8	2.294	2.1811	1.9682	1.0899	2.1272	2.0508	2.0984	2.4218	3.0173	2.1017	2.3356	2.2589	3.2448	1.6577	2.9334	0.90303	2.6082	1.0939	1.0217	1.0531	1.0269	1.1851	1.2772	0.94321	1.1841	0.99889	0.98675	0.85324	1.0491	1.19	1.3224
		1250.8	2.2586	2.1562	1.9121	1.0813	2.0806	2.0178	2.0596	2.3688	2.9407	2.0553	2.2776	2.2032	3.2167	1.6476	2.8801	0.89218	2.5554	1.0931	1.02	1.053	1.0256	1.1886	1.2788	0.94258	1.1815	1.0001	0.98461	0.85347	1.0417	1.1859	1.3233
		1252.8	2.2311	2.1383	1.8671	1.0969	2.0456	2.0086	2.0227	2.3347	2.886	2.0197	2.2431	2.1655	3.1917	1.6436	2.8295	0.89408	2.5062	1.0938	1.021	1.0534	1.0238	1.1868	1.2762	0.94454	1.1823	0.99771	0.97977	0.84659	1.044	1.1879	1.3232
		1254.8	2.1993	2.1101	1.8223	1.0947	1.9998	1.9902	1.9851	2.2962	2.8145	1.9791	2.2009	2.1166	3.1653	1.628	2.787	0.88735	2.449	1.0922	1.0205	1.049	1.0249	1.1861	1.2751	0.94466	1.1806	0.99922	0.97795	0.8508	1.0406	1.1872	1.3178
		1256.8	2.1702	2.0856	1.783	1.0873	1.9501	1.9738	1.9581	2.2575	2.7626	1.9398	2.1627	2.078	3.1325	1.6189	2.7357	0.88853	2.3804	1.0941	1.0232	1.0509	1.0242	1.1847	1.2756	0.94503	1.1845	0.99977	0.97792	0.8488	1.0422	1.1899	1.3237
		1258.8	2.1397	2.0691	1.764	1.0821	1.9267	1.9577	1.9443	2.2336	2.7126	1.9102	2.1239	2.0521	3.1173	1.6178	2.6848	0.89903	2.3373	1.0958	1.0205	1.0486	1.0213	1.1815	1.2742	0.9437	1.1835	0.99041	0.97951	0.84764	1.0424	1.1883	1.3278
		1260.8	2.1169	2.0455	1.717	1.0698	1.9059	1.9343	1.9134	2.1962	2.6508	1.8807	2.0819	1.998	3.0835	1.6086	2.6355	0.8906	2.2881	1.0959	1.0206	1.0511	1.0271	1.1893	1.2778	0.94872	1.1845	0.99668	0.98299	0.85096	1.0508	1.1972	1.3295
		1262.9	2.0986	2.0422	1.6908	1.078	1.8971	1.9175	1.8791	2.1594	2.6027	1.8533	2.0557	1.9584	3.0583	1.6087	2.6042	0.89515	2.2472	1.094	1.0202	1.0515	1.0236	1.1808	1.2751	0.94648	1.1815	0.99206	0.97831	0.8471	1.0395	1.1864	1.3231
		1264.9	2.0775	2.0196	1.6635	1.0803	1.8684	1.9044	1.8438	2.1141	2.5441	1.8292	2.0355	1.9164	3.0346	1.5967	2.57	0.88149	2.2108	1.097	1.0179	1.0542	1.0251	1.187	1.2764	0.95309	1.1873	0.999	0.98261	0.85481	1.0442	1.1926	1.3252
		1266.9	2.0556	2.0083	1.6371	1.0833	1.8186	1.8734	1.808	2.0721	2.5007	1.8014	1.9899	1.8817	3.0052	1.5851	2.5231	0.86934	2.1818	1.0959	1.018	1.0519	1.0227	1.1809	1.2778	0.95123	1.1804	0.99564	0.97336	0.85017	1.0429	1.1924	1.3297
		1268.9	2.0278	1.9952	1.6088	1.0871	1.7805	1.8513	1.7741	2.0414	2.4412	1.7807	1.9591	1.8583	2.977	1.5773	2.4744	0.85747	2.1536	1.098	1.0131	1.0532	1.0248	1.1823	1.2739	0.95565	1.1858	0.99267	0.97822	0.84846	1.0423	1.1907	1.3278
		1270.9	1.9914	1.9915	1.5759	1.0747	1.7436	1.8353	1.7346	1.9858	2.4021	1.7566	1.9315	1.8247	2.9515	1.5746	2.4281	0.86562	2.126	1.0998	1.0153	1.0547	1.0231	1.1854	1.2759	0.95773	1.1867	0.99245	0.97965	0.85289	1.0416	1.1955	1.3266
		1272.9	1.9453	1.9764	1.5373	1.0782	1.6999	1.8009	1.7029	1.9383	2.3394	1.7268	1.8903	1.7878	2.909	1.5604	2.3698	0.85958	2.0905	1.0977	1.0119	1.0528	1.0224	1.1836	1.2725	0.95453	1.1862	0.99151	0.97818	0.85549	1.0392	1.1911	1.3217
		1274.9	1.9112	1.953	1.507	1.0675	1.6653	1.7769	1.6722	1.9	2.29	1.6934	1.8836	1.7597	2.8722	1.5566	2.3262	0.87557	2.0831	1.0983	1.0118	1.0522	1.0232	1.1815	1.2754	0.94868	1.1867	0.9906	0.97319	0.85125	1.0437	1.1962	1.3278
		1276.9	1.8937	1.9567	1.4964	1.073	1.6746	1.7694	1.6552	1.8768	2.2755	1.6893	1.8772	1.7478	2.8697	1.5673	2.2979	0.87598	2.0663	1.0992	1.0102	1.0505	1.0219	1.1792	1.272	0.9475	1.1876	0.98718	0.97694	0.84611	1.0472	1.1889	1.3232
		1279	1.8533	1.9291	1.465	1.0466	1.6643	1.7324	1.6186	1.8447	2.2274	1.6562	1.8531	1.7106	2.8345	1.5571	2.2413	0.88724	2.0277	1.1009	1.0115	1.0524	1.0228	1.1839	1.2734	0.9482	1.1921	0.99816	0.97394	0.84873	1.0443	1.1931	1.322
		1281	1.8348	1.9185	1.4444	1.0419	1.6522	1.7193	1.597	1.8121	2.1979	1.6408	1.8545	1.6965	2.8188	1.5503	2.1971	0.89567	1.9974	1.0997	1.0105	1.0523	1.0239	1.1832	1.2725	0.94817	1.1941	0.99115	0.97381	0.84585	1.0483	1.196	1.3302
		1283	1.8176	1.9138	1.431	1.0425	1.6501	1.7066	1.5789	1.7937	2.1736	1.6258	1.8365	1.6733	2.8066	1.5568	2.173	0.89764	1.9842	1.1045	1.0113	1.0538	1.0229	1.1841	1.2776	0.95246	1.1954	0.99084	0.97392	0.84781	1.0456	1.1933	1.3287
		1285	1.7991	1.9125	1.4187	1.0531	1.6372	1.6986	1.5546	1.7658	2.1424	1.6068	1.812	1.6654	2.7798	1.5523	2.1311	0.9058	1.9648	1.1025	1.0109	1.051	1.0222	1.1768	1.2723	0.94521	1.1887	0.98845	0.97048	0.84144	1.0433	1.1974	1.3222
		1287	1.8001	1.9112	1.4111	1.0448	1.599	1.6722	1.5458	1.7371	2.1134	1.5924	1.7683	1.6597	2.7552	1.559	2.1239	0.91362	1.9484	1.1044	1.0066	1.0522	1.0223	1.1793	1.2754	0.94768	1.1942	0.99069	0.97267	0.84667	1.0432	1.1883	1.3159
		1289	1.7851	1.9052	1.3998	1.046	1.5868	1.6581	1.5286	1.7148	2.0891	1.5819	1.7293	1.6447	2.7354	1.5603	2.1051	0.92058	1.9328	1.1049	1.0072	1.0517	1.0232	1.1813	1.2769	0.9533	1.1928	0.99311	0.96874	0.84808	1.0488	1.1971	1.3252
		1291	1.7808	1.8986	1.3877	1.0431	1.5861	1.6441	1.5092	1.6902	2.0803	1.5701	1.6973	1.6188	2.7119	1.5618	2.0871	0.92464	1.9102	1.1077	1.0107	1.0528	1.0245	1.1827	1.2801	0.96141	1.194	0.99213	0.97366	0.85167	1.0468	1.1962	1.3333
		1293	1.7535	1.8938	1.3698	1.0438	1.5866	1.6396	1.4827	1.6702	2.0673	1.5565	1.6731	1.6141	2.6986	1.5674	2.0604	0.94675	1.8972	1.1125	1.0104	1.0526	1.0225	1.1862	1.2777	0.96031	1.1967	0.99169	0.97352	0.85507	1.0502	1.1961	1.3246
		1295.1	1.7255	1.8922	1.3512	1.0408	1.5864	1.6138	1.4625	1.6558	2.0429	1.54	1.6587	1.5985	2.6807	1.5636	2.0213	0.94484	1.8911	1.1106	1.0088	1.0504	1.0226	1.188	1.2762	0.95301	1.1936	0.98767	0.96878	0.84711	1.0487	1.1944	1.3231
		1297.1	1.7104	1.8917	1.3355	1.0358	1.578	1.6067	1.457	1.6395	2.0212	1.5288	1.6445	1.603	2.66	1.5609	1.9887	0.92357	1.8688	1.1071	1.011	1.0487	1.0214	1.1855	1.2734	0.95219	1.1952	0.99021	0.96658	0.84487	1.0418	1.196	1.3207
		1299.1	1.7012	1.8858	1.3201	1.0353	1.5754	1.6037	1.448	1.6317	1.9989	1.5223	1.6426	1.601	2.6449	1.5561	1.97	0.89919	1.8555	1.1097	1.0094	1.0469	1.0215	1.1865	1.277	0.95636	1.1948	0.98733	0.96556	0.8461	1.0445	1.1951	1.3202
		1301.1	1.691	1.8844	1.3069	1.0365	1.5781	1.6092	1.4355	1.616	1.9804	1.5212	1.6507	1.6106	2.6328	1.5581	1.946	0.89439	1.8359	1.1079	1.0075	1.0479	1.0168	1.187	1.2717	0.95984	1.1886	0.99073	0.96199	0.84431	1.0443	1.1972	1.32
		1303.1	1.6746	1.8856	1.2878	1.0374	1.554	1.5885	1.4235	1.5998	1.9541	1.5197	1.6321	1.5988	2.6107	1.5529	1.9278	0.88355	1.811	1.1093	1.0032	1.0492	1.018	1.1911	1.2739	0.96382	1.197	0.98744	0.968	0.84324	1.0488	1.1981	1.3237
		1305.1	1.6801	1.8865	1.2857	1.0256	1.5218	1.5864	1.4137	1.5831	1.9382	1.5169	1.6132	1.5895	2.6001	1.5612	1.9347	0.87006	1.8081	1.1093	1.0063	1.049	1.0177	1.1867	1.2717	0.96766	1.1938	0.98752	0.96461	0.8406	1.0395	1.1923	1.3174
		1307.1	1.6834	1.8756	1.2711	1.0246	1.5052	1.5695	1.3976	1.5723	1.9201	1.5137	1.6073	1.5848	2.6019	1.5603	1.9326	0.86866	1.7888	1.1097	1.0063	1.048	1.0165	1.1886	1.2708	0.97167	1.1956	0.98402	0.9658	0.84043	1.0416	1.1915	1.3225
		1309.2	1.6819	1.8674	1.2628	1.0178	1.4852	1.544	1.3873	1.5519	1.9119	1.5076	1.5988	1.5808	2.5953	1.5614	1.9265	0.85362	1.7827	1.1103	1.0069	1.0511	1.0202	1.1895	1.2771	0.97044	1.2022	0.98938	0.96716	0.84412	1.045	1.2043	1.3296
		1311.2	1.6807	1.8614	1.2625	1.019	1.4699	1.5368	1.3926	1.5393	1.9048	1.5079	1.5952	1.5727	2.5932	1.5662	1.9261	0.84348	1.7823	1.1147	1.0096	1.0502	1.0206	1.1898	1.2772	0.96438	1.2026	0.9912	0.97267	0.84624	1.0472	1.1992	1.3268
		1313.2	1.6774	1.8553	1.2603	1.0198	1.4483	1.5121	1.3889	1.5252	1.8872	1.5047	1.6044	1.5696	2.5802	1.5735	1.9085	0.83692	1.7726	1.1139	1.0053	1.0495	1.0167	1.1909	1.2747	0.96526	1.1995	0.98674	0.96896	0.84608	1.0402	1.1993	1.3277
		1315.2	1.6898	1.8487	1.2414	1.0115	1.4415	1.5103	1.3849	1.5181	1.8812	1.5007	1.6097	1.5712	2.5785	1.5758	1.9281	0.82002	1.7649	1.1125	1.0064	1.0517	1.0158	1.1923	1.2763	0.96663	1.2019	0.98752	0.96915	0.84452	1.0423	1.2012	1.3258
		1317.2	1.7223	1.8442	1.2344	1.0191	1.4392	1.5074	1.3853	1.5131	1.8746	1.502	1.6095	1.571	2.5642	1.575	1.9633	0.81573	1.7625	1.1097	1.0071	1.0527	1.0165	1.1861	1.2739	0.96633	1.1996	0.98595	0.96341	0.8447	1.0354	1.2018	1.3211
		1319.2	1.7274	1.838	1.224	1.0207	1.4316	1.4997	1.3823	1.5114	1.8696	1.5003	1.6006	1.5642	2.5521	1.5786	1.9831	0.8126	1.7427	1.1131	1.0058	1.0539	1.0181	1.1925	1.2759	0.96613	1.2043	0.98734	0.97135	0.84789	1.0437	1.2071	1.3279
		1321.2	1.7326	1.8342	1.2188	1.0132	1.4448	1.4974	1.3826	1.5042	1.8675	1.4966	1.5822	1.5642	2.5471	1.583	1.9869	0.81675	1.7348	1.1111	1.0049	1.0492	1.0164	1.1867	1.2721	0.95986	1.1977	0.98252	0.96501	0.84608	1.0361	1.1985	1.319
		1323.2	1.7202	1.8281	1.2231	1.0153	1.4218	1.4855	1.3713	1.5054	1.869	1.4898	1.5658	1.5619	2.536	1.5825	1.9873	0.82162	1.7157	1.1122	1.006	1.0479	1.0176	1.1919	1.2731	0.9696	1.1991	0.98111	0.96425	0.84521	1.0357	1.2051	1.3232
		1325.3	1.7003	1.8219	1.2218	1.0119	1.4143	1.4721	1.3684	1.4957	1.8698	1.4822	1.5423	1.5611	2.5224	1.5839	1.9602	0.82105	1.716	1.1151	1.0059	1.0475	1.018	1.193	1.276	0.96644	1.2024	0.98687	0.96502	0.84801	1.0444	1.2006	1.3272
		1327.3	1.6858	1.8256	1.2208	1.0086	1.3851	1.4651	1.3634	1.4904	1.8668	1.4846	1.5355	1.5475	2.5125	1.5821	1.9356	0.82042	1.6991	1.117	1.0083	1.0488	1.0181	1.1869	1.2768	0.96195	1.202	0.99007	0.96239	0.84747	1.0427	1.2107	1.3317
		1329.3	1.6824	1.8153	1.2133	1.0203	1.381	1.4642	1.3524	1.4925	1.855	1.4751	1.5152	1.5616	2.5064	1.5782	1.9362	0.82414	1.7073	1.1188	1.0119	1.0497	1.0181	1.1953	1.2778	0.96548	1.2047	0.99093	0.967	0.84524	1.0434	1.2077	1.3315
		1331.3	1.6629	1.8128	1.2029	1.0238	1.3733	1.4699	1.3495	1.4898	1.8391	1.472	1.501	1.5419	2.498	1.5723	1.9183	0.82063	1.7074	1.1162	1.013	1.0472	1.0147	1.1909	1.2736	0.96149	1.2	0.98496	0.96181	0.84431	1.0365	1.2017	1.3267
		1333.3	1.6476	1.8158	1.1914	1.0217	1.374	1.4558	1.3422	1.4731	1.8247	1.4684	1.4948	1.5513	2.4924	1.5676	1.9089	0.82672	1.692	1.1191	1.0096	1.0483	1.0165	1.1945	1.2783	0.95761	1.2029	0.99061	0.96432	0.84516	1.045	1.2095	1.3283
		1335.3	1.6485	1.8237	1.1884	1.0226	1.378	1.4666	1.3299	1.4614	1.8154	1.4669	1.4751	1.5532	2.4961	1.5659	1.8952	0.84493	1.6947	1.1149	1.0112	1.0498	1.0166	1.1943	1.2772	0.95485	1.2028	0.98845	0.96041	0.84767	1.0455	1.2082	1.3321
		1337.3	1.6333	1.8231	1.1887	1.0114	1.3929	1.4553	1.317	1.4512	1.7988	1.4592	1.4462	1.5396	2.4924	1.5608	1.8824	0.84398	1.6842	1.1168	1.0114	1.0494	1.0151	1.1903	1.2778	0.95673	1.2009	0.98465	0.96274	0.85071	1.0427	1.2088	1.3259
		1339.4	1.6208	1.8315	1.183	1.0075	1.3852	1.4481	1.309	1.4502	1.7886	1.4496	1.4441	1.5362	2.4939	1.5594	1.8635	0.83641	1.6712	1.1154	1.0094	1.0512	1.0146	1.1921	1.2738	0.95876	1.1982	0.98912	0.95758	0.84774	1.0397	1.2061	1.3253
		1341.4	1.6016	1.8234	1.1756	1.0082	1.3701	1.4425	1.3069	1.4474	1.7817	1.4323	1.4214	1.5404	2.4887	1.5511	1.8345	0.82207	1.6618	1.1126	1.0109	1.0467	1.0116	1.188	1.2744	0.96118	1.1969	0.98271	0.95716	0.84936	1.0369	1.209	1.3225
		1343.4	1.5828	1.8219	1.175	1.012	1.3929	1.4467	1.3065	1.4424	1.7812	1.4329	1.4102	1.5489	2.4875	1.5464	1.8109	0.83168	1.6642	1.1181	1.0129	1.0521	1.0177	1.1939	1.2734	0.97009	1.2049	0.98415	0.96034	0.8561	1.0413	1.2083	1.3307
		1345.4	1.5685	1.8282	1.168	1.0098	1.4036	1.4277	1.3047	1.4312	1.7793	1.4231	1.3914	1.5516	2.4938	1.5419	1.7837	0.83202	1.6562	1.1239	1.0221	1.0603	1.0237	1.2061	1.286	0.97184	1.2085	0.99489	0.96956	0.86182	1.0512	1.2225	1.334
		1347.4	1.5636	1.8332	1.1706	1.0018	1.4005	1.4217	1.3068	1.4339	1.7676	1.4184	1.3843	1.5613	2.4822	1.5412	1.767	0.82934	1.6716	1.1259	1.0197	1.0633	1.0233	1.2025	1.2863	0.97115	1.212	0.99539	0.96622	0.86028	1.0503	1.2211	1.3425
		1349.4	1.5635	1.8306	1.1734	1.0055	1.3868	1.4219	1.2961	1.4302	1.7568	1.413	1.3961	1.5641	2.4774	1.5386	1.7621	0.83906	1.6707	1.1283	1.0239	1.0627	1.0228	1.2	1.2878	0.97144	1.2118	0.99472	0.96935	0.86058	1.052	1.2251	1.3478
		1351.4	1.5437	1.8203	1.168	1.0008	1.3681	1.4311	1.2863	1.4307	1.742	1.4002	1.3882	1.5555	2.4647	1.5455	1.7471	0.86529	1.6559	1.1279	1.0189	1.0596	1.02	1.2023	1.2844	0.96876	1.2075	0.99309	0.96574	0.8609	1.049	1.2167	1.3391
		1353.4	1.533	1.8042	1.1653	1.0097	1.3585	1.4297	1.2859	1.4253	1.7318	1.3902	1.3825	1.5544	2.4536	1.5491	1.7335	0.86123	1.6468	1.128	1.0227	1.0641	1.021	1.2088	1.2905	0.97314	1.2079	0.99907	0.96686	0.86291	1.0522	1.2271	1.3514
		1355.4	1.5121	1.8122	1.165	1.0082	1.3544	1.4312	1.2795	1.4096	1.6994	1.3797	1.3761	1.5556	2.4356	1.553	1.6993	0.8677	1.6385	1.1243	1.0172	1.0581	1.0154	1.2009	1.2842	0.96704	1.2023	0.98975	0.95789	0.85842	1.0435	1.2209	1.3404
		1357.5	1.5018	1.8145	1.1657	1.0017	1.3513	1.4334	1.2743	1.4065	1.6825	1.3813	1.3597	1.5614	2.4348	1.5542	1.6817	0.86971	1.6233	1.1227	1.02	1.0602	1.0166	1.199	1.285	0.95891	1.2011	0.9904	0.95906	0.86155	1.0435	1.2221	1.3461
		1359.5	1.5149	1.8164	1.1579	0.99237	1.3585	1.4273	1.2762	1.3982	1.6683	1.3722	1.3454	1.55	2.4225	1.554	1.6969	0.86093	1.622	1.122	1.0185	1.0581	1.0166	1.2	1.2868	0.95959	1.2026	0.98863	0.96116	0.86128	1.0413	1.2211	1.3388
		1361.5	1.5288	1.8075	1.143	0.99245	1.3529	1.4092	1.2743	1.3961	1.6646	1.3702	1.3251	1.5445	2.4221	1.5535	1.699	0.86474	1.5956	1.1246	1.0184	1.0599	1.0172	1.1974	1.2862	0.9634	1.2041	0.98969	0.96445	0.86503	1.0463	1.2204	1.3371
		1363.5	1.5164	1.801	1.1278	0.98738	1.3556	1.3995	1.2687	1.3962	1.6466	1.3642	1.3068	1.5204	2.4171	1.55	1.6925	0.85746	1.5751	1.1249	1.0212	1.0633	1.0185	1.204	1.2881	0.96145	1.2034	0.99298	0.9666	0.86464	1.0468	1.2249	1.3432
		1365.5	1.5152	1.7864	1.1256	0.99283	1.3538	1.3878	1.2616	1.3957	1.6527	1.356	1.3067	1.5142	2.4065	1.5494	1.6901	0.85764	1.5637	1.1259	1.0193	1.0644	1.02	1.2033	1.2858	0.96239	1.2031	0.99692	0.96507	0.86981	1.0524	1.2282	1.3505
		1367.5	1.5104	1.7791	1.1378	0.99092	1.365	1.3855	1.2599	1.3912	1.6567	1.3552	1.3095	1.5138	2.4061	1.5453	1.6982	0.84806	1.5564	1.1261	1.0194	1.0628	1.0201	1.2051	1.2874	0.96333	1.2028	0.99179	0.96831	0.87146	1.0504	1.2361	1.3518
		1369.5	1.4996	1.7699	1.1355	0.98146	1.3468	1.3695	1.2566	1.3779	1.645	1.3505	1.3028	1.5044	2.4018	1.5434	1.69	0.83671	1.5589	1.124	1.0185	1.0609	1.0184	1.2022	1.2801	0.96752	1.1982	0.98692	0.96444	0.86699	1.0461	1.2309	1.3466
		1371.5	1.4921	1.7645	1.1359	0.9796	1.336	1.3627	1.2484	1.3696	1.6395	1.3592	1.3055	1.503	2.4023	1.539	1.6892	0.82689	1.5619	1.1247	1.0183	1.0622	1.0202	1.2038	1.284	0.96717	1.1982	0.99053	0.96342	0.86828	1.0443	1.227	1.344
		1373.6	1.4757	1.764	1.1368	0.9776	1.3125	1.3603	1.2518	1.3692	1.6436	1.3622	1.3139	1.5049	2.3995	1.5517	1.683	0.81473	1.5566	1.123	1.0214	1.0607	1.0206	1.2073	1.2833	0.96944	1.2024	0.98975	0.96522	0.8742	1.0519	1.2313	1.3587
		1375.6	1.4714	1.7568	1.1334	0.97626	1.2991	1.3594	1.2504	1.3667	1.6519	1.3484	1.3144	1.5063	2.3889	1.5509	1.678	0.82643	1.5568	1.1224	1.0185	1.0603	1.0207	1.2092	1.2811	0.9659	1.2036	0.98958	0.95836	0.87357	1.0452	1.2309	1.3519
		1377.6	1.4955	1.7532	1.1384	0.97219	1.3025	1.3672	1.2459	1.3678	1.6455	1.3479	1.3034	1.5007	2.3891	1.5511	1.6957	0.8231	1.5506	1.1184	1.0212	1.06	1.019	1.2093	1.2807	0.96699	1.2028	0.98271	0.95333	0.87188	1.0501	1.228	1.3467
		1379.6	1.5317	1.751	1.1387	0.96586	1.2971	1.3669	1.2438	1.3607	1.6393	1.3467	1.3135	1.5059	2.3931	1.5528	1.7363	0.81847	1.5579	1.1186	1.0227	1.0611	1.0199	1.215	1.2829	0.96909	1.2014	0.9858	0.96003	0.8706	1.0486	1.2265	1.3493
		1381.6	1.5439	1.7551	1.1379	0.97345	1.301	1.3773	1.2509	1.3587	1.6515	1.345	1.313	1.5079	2.405	1.5567	1.753	0.8119	1.5537	1.1146	1.0175	1.0587	1.0143	1.2093	1.274	0.96499	1.2019	0.97683	0.95577	0.87289	1.0435	1.228	1.3436
		1383.6	1.5334	1.7554	1.1249	0.97613	1.287	1.3767	1.2505	1.3558	1.6531	1.3422	1.31	1.5009	2.4082	1.5608	1.753	0.80591	1.5476	1.1212	1.0248	1.0677	1.0211	1.219	1.2844	0.97521	1.2143	0.98966	0.9635	0.88302	1.0492	1.2325	1.3556
		1385.6	1.5301	1.749	1.13	0.98418	1.2611	1.3705	1.2543	1.37	1.6594	1.3322	1.3214	1.512	2.4044	1.5675	1.7362	0.80737	1.5593	1.1143	1.0159	1.0589	1.0122	1.208	1.2752	0.96966	1.205	0.97779	0.95286	0.87824	1.0433	1.2245	1.3342
		1387.6	1.5188	1.7565	1.1251	0.98744	1.2741	1.3758	1.2555	1.3727	1.6664	1.3338	1.3221	1.5333	2.4132	1.5724	1.7355	0.80142	1.548	1.1122	1.0166	1.06	1.0107	1.2062	1.2772	0.97022	1.2091	0.98167	0.95402	0.8796	1.0494	1.2296	1.3428
		1389.7	1.4936	1.7669	1.1238	0.98452	1.2802	1.3841	1.2449	1.3599	1.6562	1.3298	1.3209	1.5371	2.4065	1.5667	1.7052	0.79837	1.5516	1.1133	1.0148	1.0601	1.0106	1.2062	1.2762	0.96966	1.2055	0.97891	0.95004	0.87679	1.0393	1.2238	1.338
		1391.7	1.4754	1.7697	1.1264	0.98586	1.2649	1.3888	1.2514	1.3614	1.646	1.333	1.3207	1.5318	2.4129	1.5646	1.6785	0.79711	1.5594	1.1107	1.0101	1.06	1.0088	1.2041	1.2779	0.97128	1.2068	0.98347	0.9545	0.8852	1.0401	1.2327	1.3426
		1393.7	1.4689	1.7668	1.1243	0.98162	1.2458	1.3794	1.2518	1.3589	1.6422	1.3285	1.3288	1.5295	2.4036	1.5627	1.6617	0.79173	1.5597	1.1171	1.0175	1.0591	1.0119	1.2048	1.2791	0.96837	1.2036	0.97996	0.95026	0.88791	1.0455	1.225	1.3428
		1395.7	1.4614	1.7679	1.1226	0.97289	1.2417	1.3715	1.2511	1.357	1.6408	1.3262	1.3269	1.532	2.3913	1.5683	1.6451	0.7875	1.5597	1.1147	1.0148	1.0582	1.0094	1.2007	1.2789	0.96387	1.2086	0.97701	0.94892	0.88345	1.04	1.2255	1.3423
		1397.7	1.4489	1.7712	1.1123	0.97017	1.2394	1.3712	1.2444	1.3507	1.6383	1.3302	1.3267	1.5275	2.3799	1.5761	1.6332	0.79538	1.5528	1.116	1.0124	1.0606	1.0099	1.1989	1.2814	0.96258	1.2029	0.97969	0.9499	0.88659	1.0421	1.2307	1.3404
		1399.7	1.4506	1.7758	1.1115	0.9772	1.2293	1.377	1.2378	1.346	1.6346	1.327	1.3167	1.5349	2.3818	1.5821	1.6367	0.79326	1.5643	1.1161	1.0149	1.0597	1.0091	1.1974	1.2815	0.95889	1.2046	0.9814	0.95016	0.88427	1.04	1.2365	1.3371
		1401.7	1.46	1.7654	1.1087	0.98778	1.2093	1.3666	1.24	1.3447	1.6318	1.3215	1.3044	1.5388	2.3779	1.59	1.6431	0.79724	1.5606	1.1177	1.0183	1.0607	1.0117	1.1947	1.2823	0.96312	1.2061	0.98277	0.95822	0.88657	1.047	1.2381	1.3484
		1403.8	1.4778	1.7632	1.1052	0.99389	1.1951	1.3598	1.2382	1.3343	1.6215	1.3205	1.3078	1.5318	2.3713	1.5899	1.6464	0.79993	1.5582	1.1172	1.0152	1.0599	1.0081	1.195	1.2787	0.95981	1.201	0.97656	0.94664	0.88198	1.0437	1.226	1.346
		1405.8	1.4677	1.7538	1.1005	0.9969	1.1964	1.3532	1.2429	1.3383	1.6071	1.3183	1.3198	1.5384	2.3656	1.5964	1.6465	0.80479	1.5525	1.1193	1.0159	1.0614	1.0106	1.1957	1.2817	0.9605	1.1993	0.98101	0.95161	0.88502	1.0432	1.2401	1.349
		1407.8	1.4711	1.7454	1.0863	1.0005	1.1933	1.3464	1.2413	1.3346	1.6024	1.3192	1.3236	1.5381	2.365	1.5985	1.6566	0.80507	1.545	1.1159	1.0167	1.0605	1.0069	1.1969	1.2836	0.96382	1.1992	0.97865	0.9457	0.87839	1.0484	1.2316	1.3486
		1409.8	1.4828	1.7492	1.0903	1.0014	1.1909	1.3422	1.2428	1.3359	1.6035	1.3193	1.3083	1.546	2.3575	1.594	1.6654	0.81133	1.5594	1.1142	1.0183	1.0585	1.0079	1.197	1.2794	0.9558	1.1989	0.97695	0.94699	0.87804	1.0428	1.2269	1.3457
		1411.8	1.494	1.7523	1.0933	0.99879	1.1997	1.3407	1.2435	1.3411	1.6002	1.3151	1.3121	1.5518	2.3502	1.5958	1.6815	0.81911	1.5513
		1413.8	1.4821	1.751	1.082	1.0037	1.2072	1.3418	1.2465	1.3423	1.5906	1.3081	1.3128	1.5337	2.3576	1.5958	1.6751	0.81577	1.5465
		1415.8	1.466	1.7577	1.0793	1.0064	1.2058	1.3595	1.2433	1.3397	1.5949	1.3053	1.3217	1.5351	2.3649	1.5851	1.6589	0.81505	1.5484
		1417.8	1.44	1.7576	1.084	1.0129	1.2222	1.354	1.2394	1.3359	1.5873	1.3008	1.3177	1.5339	2.3703	1.5735	1.6459	0.80995	1.5536
		1419.9	1.4281	1.7528	1.0808	1.0177	1.2408	1.3453	1.2478	1.3393	1.5766	1.2969	1.3191	1.5476	2.3773	1.5715	1.6221	0.81337	1.5593
		1421.9	1.4252	1.7453	1.0844	1.0232	1.2469	1.348	1.2471	1.3433	1.5806	1.2924	1.3093	1.534	2.3694	1.575	1.6252	0.81208	1.5567
		1423.9	1.4415	1.7397	1.0787	1.034	1.2501	1.3501	1.2446	1.3446	1.5885	1.2975	1.3074	1.5464	2.3629	1.5779	1.6304	0.81369	1.5507
		1425.9	1.4331	1.7379	1.0721	1.0159	1.2675	1.3375	1.2426	1.3475	1.5777	1.2977	1.3076	1.5568	2.3559	1.5764	1.6261	0.80255	1.545
		1427.9	1.4425	1.75	1.0773	1.0111	1.2708	1.3292	1.2455	1.3467	1.5654	1.2955	1.299	1.5615	2.3584	1.5775	1.6286	0.80613	1.5557
		1429.9	1.4722	1.7648	1.0781	1.013	1.2709	1.3236	1.2488	1.343	1.569	1.2932	1.2932	1.5752	2.3605	1.5826	1.6713	0.80245	1.564
		1431.9	1.497	1.7743	1.091	1.014	1.2717	1.325	1.258	1.3476	1.5835	1.2962	1.2981	1.577	2.3554	1.586	1.7023	0.80037	1.5678
		1433.9	1.4921	1.772	1.0961	1.0206	1.2645	1.3306	1.2659	1.3461	1.585	1.2947	1.3081	1.578	2.3563	1.5873	1.6943	0.79597	1.583
		1436	1.4824	1.7831	1.088	1.0264	1.2655	1.3315	1.2696	1.345	1.583	1.3014	1.3163	1.58	2.35	1.586	1.673	0.79764	1.5656
		1438	1.4978	1.7839	1.073	1.0271	1.2646	1.3394	1.2681	1.3292	1.5822	1.3037	1.312	1.581	2.3512	1.5941	1.6886	0.80067	1.5631
		1440	1.4903	1.7791	1.0602	1.0409	1.2645	1.3401	1.2595	1.3285	1.5864	1.2983	1.3038	1.5807	2.3453	1.5956	1.6954	0.81084	1.5552
		1442	1.5072	1.7742	1.0521	1.037	1.2438	1.3335	1.2537	1.3257	1.5956	1.2976	1.2886	1.579	2.3428	1.5975	1.7045	0.80912	1.5574
		1444	1.5095	1.7754	1.047	1.0403	1.2445	1.3415	1.2511	1.3272	1.5928	1.2991	1.2775	1.5856	2.3491	1.5964	1.7229	0.80306	1.5661
		1446	1.5191	1.7805	1.0428	1.0545	1.2453	1.3418	1.2526	1.3259	1.5992	1.3005	1.2669	1.5765	2.3513	1.5945	1.7495	0.80127	1.57
		1448	1.5202	1.7782	1.0393	1.0582	1.2527	1.3386	1.2393	1.3153	1.5918	1.2987	1.2637	1.5916	2.348	1.594	1.7406	0.79851	1.5807
		1450	1.5264	1.7838	1.0461	1.0464	1.2601	1.3299	1.2422	1.3091	1.5906	1.3005	1.2634	1.6018	2.3577	1.5951	1.7386	0.79508	1.5893
		1452.1	1.5454	1.77	1.0849	1.0394	1.2654	1.3225	1.2375	1.3177	1.5809	1.3005	1.2642	1.6137	2.3623	1.5997	1.7569	0.79667	1.5887
		1454.1	1.5339	1.7702	1.0726	1.0443	1.255	1.3254	1.2344	1.3182	1.5818	1.309	1.2782	1.6068	2.3612	1.6007	1.7447	0.80427	1.5884
		1456.1	1.5489	1.7726	1.0636	1.0431	1.2429	1.3293	1.2289	1.3151	1.5833	1.3123	1.2886	1.6033	2.3564	1.6011	1.7603	0.79648	1.5932
		1458.1	1.5325	1.7688	1.0627	1.0449	1.2453	1.3357	1.2277	1.3089	1.5916	1.3128	1.2816	1.6178	2.3514	1.6014	1.7401	0.80081	1.588
		1460.1	1.5206	1.7751	1.0649	1.0536	1.2592	1.3391	1.2301	1.3067	1.5942	1.3091	1.2763	1.6336	2.3604	1.6046	1.7344	0.79637	1.5864
		1462.1	1.5109	1.7712	1.0608	1.0578	1.2694	1.3277	1.2478	1.3143	1.5931	1.3046	1.2632	1.6349	2.3715	1.6051	1.7266	0.7902	1.5866
		1464.1	1.5098	1.7646	1.0565	1.0607	1.268	1.3241	1.2532	1.3213	1.5889	1.3058	1.2633	1.6345	2.3819	1.6095	1.7312	0.78917	1.5839
		1466.1	1.4936	1.7592	1.0484	1.0663	1.2617	1.3329	1.2569	1.3298	1.5881	1.3088	1.2727	1.6374	2.3884	1.6174	1.7085	0.78373	1.5864
		1468.2	1.4811	1.7487	1.0388	1.077	1.2477	1.3369	1.2509	1.3276	1.5841	1.309	1.2893	1.6352	2.3984	1.6188	1.6923	0.775	1.5925
		1470.2	1.4695	1.7516	1.0379	1.0878	1.242	1.3392	1.249	1.3236	1.5777	1.307	1.2852	1.6411	2.3915	1.6225	1.6726	0.766	1.5904
		1472.2	1.4712	1.747	1.0411	1.0732	1.2357	1.3475	1.2485	1.3224	1.5754	1.3045	1.2853	1.6464	2.3824	1.6253	1.6661	0.77232	1.586
		1474.2	1.4891	1.7514	1.0384	1.0708	1.2273	1.3357	1.2427	1.3204	1.5807	1.3007	1.2813	1.6515	2.3738	1.6193	1.6819	0.77288	1.5865
		1476.2	1.514	1.7511	1.0332	1.0616	1.2181	1.326	1.2347	1.3082	1.5797	1.3042	1.286	1.6509	2.3641	1.6158	1.7075	0.77333	1.5901
		1478.2	1.5179	1.7508	1.0275	1.062	1.2156	1.326	1.2404	1.3026	1.574	1.3041	1.275	1.6687	2.363	1.6143	1.7095	0.77064	1.5964
		1482	1.5326	1.7473	1.0354	1.0674	1.2427	1.3225	1.2443	1.3187	1.5794	1.3027	1.263	1.6636	2.3808	1.6018	1.728	0.7688	1.6076
	Fig. 2c		LOCa3-WT
	Left panel	Time (sec)	Cell: 1	2	3	4	5	6	7	8	9	10	11	12	13	14	15	16	17	18	19	20	21	22	23	24	25	26	27	28	29	30	31	32	33	34	35	36	37	38	39	40	41	42	43	44	45	46	47
		0	1	1	1	1	1	1	1	1	1	1	1	1	1	1	1	1	1	1	1	1	1	1	1	1	1	1	1	1	1	1	1	1	1	1	1	1	1	1	1	1	1	1	1	1	1	1	1
		5.024	0.968949	0.963128	0.955575	0.961248	1.01618	1.01424	0.993258	0.951176	0.97807	0.950508	0.967451	0.987818	0.960028	0.969138	1.01081	0.988888	1.02583	0.995796	0.966161	1.00848	0.980167	1.01761	0.907054	0.950296	0.972717	0.960995	0.989217	0.989959	1.02549	0.999838	1.00156	1.00777	1.02874	1.01489	1.00185	0.976401	1.01123	1.00545	0.963763	0.971393	0.913052	0.96872	1.01204	0.967637	0.963282	0.933293	0.996667
		10.024	0.9915	0.983893	0.990501	0.983304	1.11218	1.06354	0.985151	0.957348	0.987188	1.0046	0.971803	1.04041	1.00691	1.02448	1.04119	1.0502	1.11102	0.989409	0.979897	1.03932	1.01968	1.02531	1.0374	0.971312	0.978945	0.978802	1.04422	1.00479	1.03969	1.0415	1.03976	1.04407	1.04797	1.03085	1.13638	0.963699	1.01978	1.20078	1.05158	1.11807	0.993912	1.04378	1.01126	1.01553	1.07431	1.0003	1.01512
		15.014	1.02008	0.98564	1.05114	1.13183	1.28294	1.1464	1.01076	0.988343	1.02528	1.05817	1.02921	1.1416	1.08608	1.05699	1.15484	1.21827	1.23627	1.09144	0.976606	1.18299	1.09804	1.05083	1.02133	0.981486	0.993839	1.03031	1.13097	1.05789	1.08845	1.13475	1.1171	1.10446	1.17901	1.15035	1.35439	1.06451	1.03134	1.50798	1.14781	1.31524	1.02259	1.0964	1.11976	1.10227	1.14995	1.05927	1.0938
		20.028	1.06429	1.00421	1.12292	1.27463	1.59551	1.31284	1.03205	1.04725	1.10511	1.20646	1.03873	1.31969	1.26605	1.16264	1.26978	1.35023	1.34831	1.23025	1.16497	1.37789	1.30201	1.10744	1.11947	1.04679	0.994178	1.05321	1.22347	1.08666	1.13464	1.25295	1.19573	1.15022	1.25992	1.31281	1.61034	1.03929	1.05852	1.89411	1.35159	1.51297	1.04775	1.19921	1.17154	1.24547	1.28085	1.17923	1.10775
		25.032	1.09761	1.06553	1.17013	1.54539	2.0149	1.44136	1.04038	1.03552	1.23365	1.33493	1.04491	1.47203	1.33837	1.38226	1.3812	1.55702	1.54458	1.41458	1.28116	1.61276	1.44422	1.14362	1.18124	1.18814	1.02112	1.13228	1.40344	1.14981	1.2475	1.52462	1.34122	1.20114	1.39321	1.58843	1.81714	1.11357	1.0341	2.23298	1.591	1.69364	1.09938	1.36666	1.3175	1.34601	1.4401	1.32202	1.1576
		30.038	1.21612	1.12187	1.23306	1.7006	2.53886	1.57796	1.11167	1.08654	1.34357	1.50048	1.08087	1.78091	1.54985	1.60896	1.54691	1.72048	1.81094	1.54281	1.43139	1.90164	1.71467	1.28677	1.35464	1.36686	1.04597	1.16521	1.70433	1.27333	1.42785	1.86024	1.56605	1.33046	1.49476	1.86932	2.05826	1.14558	1.14846	2.6064	1.95914	1.82829	1.09596	1.57589	1.44232	1.48188	1.72014	1.4943	1.20077
		35.013	1.34718	1.19574	1.35333	1.92776	3.09897	1.73961	1.11326	1.16478	1.39835	1.74904	1.04207	2.13728	1.77961	1.8431	1.72664	1.90258	1.98611	1.75633	1.62341	2.13271	2.08647	1.34736	1.42842	1.60395	1.08036	1.2712	2.68664	1.59573	1.69393	2.73236	1.76301	1.83043	1.72699	2.27319	2.41411	1.27933	1.14529	2.92106	2.3958	2.04665	1.13913	1.92639	1.6026	1.65491	2.01365	1.68779	1.37799
		40.041	1.65234	1.33282	1.48632	2.34765	3.80008	1.87256	1.1503	1.25708	1.52408	1.98839	1.16218	2.52508	2.08601	2.09642	1.83281	2.25016	2.48644	1.9253	2.0832	2.2899	2.60619	1.47359	1.52292	1.74839	1.10568	1.36009	3.75969	2.37139	1.94582	2.77781	2.07991	2.72498	1.98361	3.00028	2.44512	1.46164	1.28138	3.13544	2.86754	2.16115	1.23186	2.26219	1.82767	1.92547	2.36045	1.91611	1.60651
		45.013	2.23367	1.61822	1.63153	2.97222	4.21669	1.91957	1.24985	1.36899	1.73796	2.35747	1.23497	2.86429	2.35141	2.46986	2.13355	2.61529	2.6148	1.95537	2.19402	2.4305	2.80618	1.63138	1.65791	1.88858	1.1505	1.49802	3.98152	3.26673	2.23226	2.85621	2.43757	3.10439	2.59931	3.4529	2.54081	1.71781	1.28838	3.24073	3.37573	2.15318	1.23604	2.58155	2.16811	2.10948	2.69016	2.21821	1.70767
		50.021	2.86627	1.98473	1.85401	3.35745	4.38447	2.14655	1.35924	1.57272	1.91109	2.71432	1.32171	3.34117	2.97811	2.70564	2.41068	2.74264	2.74909	2.08699	2.29568	2.35896	2.84907	1.84214	1.88687	2.0005	1.22917	1.72209	4.1343	3.61177	2.51319	2.83481	2.85401	3.36253	3.27473	3.53905	2.54298	2.05853	1.30311	3.32576	3.76856	2.2546	1.3498	2.70556	2.31671	2.29996	3.07077	2.48023	1.77519
		55.033	3.12146	2.38832	1.99043	3.70647	4.52611	2.30018	1.55939	1.75725	2.05009	3.06589	1.44837	3.51716	3.42729	3.03231	2.79891	2.86273	2.71456	2.12491	2.36278	2.42232	3.00669	2.05338	2.09349	2.03528	1.3012	1.99838	4.06536	3.76043	3.00375	2.88301	3.18207	3.43075	3.23185	3.51568	2.53947	2.45318	1.3736	3.36788	4.18437	2.34182	1.3334	2.89435	2.46622	2.33374	3.63665	2.91782	2.11961
		60.039	3.14552	2.65806	1.99629	3.82028	4.46929	2.36372	1.76076	1.95118	2.19591	3.35085	1.47707	3.62647	3.62237	3.45206	3.0928	2.84102	2.74558	2.1815	2.46974	2.39236	2.88866	2.20182	2.24306	2.04495	1.40424	2.03137	4.06863	3.79985	3.31332	2.95608	3.50945	3.46896	3.22759	3.62035	2.58334	3.03885	1.36586	3.42683	4.65798	2.28321	1.29818	2.95539	2.64493	2.39816	4.22647	3.12312	2.32264
		65.011	3.24025	2.81512	2.00514	3.95471	4.53612	2.41252	1.91962	2.20579	2.41467	3.71326	1.60682	3.65326	3.64968	3.74906	3.44055	2.88692	2.76953	2.10785	2.51846	2.27916	2.88618	2.49773	2.44657	2.07806	1.47986	2.37154	4.09807	3.73401	3.8233	2.95027	3.83595	3.41564	3.30362	3.52309	2.54272	3.45884	1.4523	3.42536	5.10349	2.31762	1.3574	3.07603	2.69442	2.49661	4.49024	3.22254	2.4976
		70.039	3.34389	2.96358	2.05907	4.15578	4.53216	2.70998	2.23894	2.49832	2.59622	4.10699	1.86072	3.74083	3.75216	3.92028	3.82968	2.87164	2.72083	2.16444	2.50916	2.39755	2.94478	2.60435	2.57482	2.11183	1.61106	2.48862	4.12757	3.84669	4.07839	2.91038	4.17922	3.47164	3.29472	3.58052	2.54119	3.99371	1.54607	3.46929	5.36094	2.35301	1.42714	3.17069	3.05684	2.72013	4.51429	3.27871	2.32783
		75.011	3.37501	2.93014	2.06514	4.06745	4.57344	2.83091	2.73129	2.88823	2.91982	4.36668	2.14622	3.66079	3.77599	4.07314	3.97211	2.9046	2.7387	2.21214	2.50973	2.36598	3.07746	2.87185	2.68491	2.09165	1.72256	2.7346	4.14702	3.85046	4.26096	2.91192	4.61183	3.55569	3.28604	3.63204	2.60773	4.40249	1.67207	3.50778	5.43693	2.38099	1.45079	3.20695	3.36049	3.0262	4.656	3.26482	2.46139
		80.019	3.36678	2.9445	2.09335	4.16461	4.61914	2.93796	2.9228	3.17287	3.34895	4.51846	2.49612	3.71417	3.70974	4.25453	4.14455	2.91621	2.76744	2.17503	2.65381	2.4126	3.02036	3.02318	2.957	2.08531	1.86893	2.86617	4.19451	3.88085	4.22792	2.961	4.75208	3.57518	3.36267	3.58387	2.58322	4.71806	1.72359	3.55682	5.49681	2.40099	1.47303	3.20059	3.97983	3.41863	4.67999	3.29181	2.43705
		85.009	3.38529	2.93292	2.06364	4.1065	4.63591	3.00136	3.06197	3.21079	3.5227	4.70036	2.5093	3.70363	3.70599	4.19185	4.0055	2.87378	2.75799	2.14164	2.60295	2.37949	2.95575	3.10428	2.67715	2.1115	2.03466	2.85034	4.16586	3.81441	4.17379	2.96569	5.01126	3.50357	3.13598	3.59185	2.58595	4.80455	1.73132	3.53974	5.48053	2.40813	1.4921	3.25342	4.6931	3.83097	4.54764	3.32044	2.48062
		90.017	3.45157	3.02698	2.0575	4.12856	4.6447	3.00465	3.24826	3.24419	3.68502	4.7429	2.54337	3.80024	3.73182	4.16313	4.13476	2.90409	2.72096	2.08222	2.56582	2.38307	2.96394	3.2305	3.04522	2.08515	2.11482	3.14712	4.11316	3.83759	4.29996	2.93202	5.0779	3.54036	3.19196	3.57453	2.64479	4.86463	1.83331	3.53876	5.37435	2.38624	1.59681	3.26191	4.90908	3.95401	4.62079	3.30771	2.3186
		95.011	3.42272	2.95951	2.06699	4.13908	4.64103	3.04072	3.17689	3.25406	3.72776	4.7524	2.5093	3.81818	3.72685	4.16289	4.26204	2.91678	2.77506	2.1313	2.53813	2.36488	2.88085	3.2618	3.08525	2.12893	2.19782	3.07744	4.21923	3.81185	4.23345	2.87817	5.17248	3.53598	3.2668	3.57831	2.5964	4.92136	1.99723	3.48363	5.48345	2.3891	1.54201	3.22048	5.01355	4.0381	4.63345	3.23296	2.45295
		100.023	3.4147	3.00589	2.02721	4.05545	4.61844	3.07821	3.22515	3.31633	3.74292	4.76218	2.4731	3.7876	3.65717	4.09264	4.18132	2.8628	2.74632	2.15887	2.54357	2.32089	2.87379	3.1774	3.13041	2.10299	2.39679	3.18414	4.17046	3.80221	4.21323	2.96633	5.22662	3.52257	3.23387	3.52708	2.6083	4.97758	1.98445	3.50439	5.40487	2.3984	1.45582	3.23063	5.25355	4.0045	4.60841	3.23814	2.39682
		105.01	3.39242	3.03888	2.08285	4.0989	4.62182	3.09839	3.19167	3.28821	3.77789	4.72914	2.4753	3.77672	3.70735	4.13726	4.12344	2.89885	2.74686	2.14941	2.64952	2.35099	3.01938	3.21495	3.01303	2.12768	2.50626	3.10981	4.06142	3.7859	4.12276	2.9606	5.11047	3.5333	3.31777	3.61308	2.58736	4.94863	2.09181	3.51411	5.43682	2.35742	1.47887	3.25107	5.02836	4.08427	4.64461	3.18562	2.53302
		110.018	3.41682	2.93447	2.06057	4.06203	4.64645	3.08329	3.275	3.28376	3.80606	4.78391	2.43191	3.78091	3.6943	4.04632	4.21593	2.86368	2.69554	2.20155	2.65825	2.33579	3.00872	3.18304	3.06291	2.08506	2.60104	3.09864	4.13787	3.79749	4.22201	2.95317	5.18508	3.61848	3.18493	3.53491	2.55507	4.89894	1.9895	3.48711	5.37408	2.39015	1.52903	3.15226	4.90547	4.05776	4.60272	3.25982	2.43078
		115.022	3.44835	3.00692	2.08528	4.08608	4.56203	3.01145	3.29636	3.28643	3.77478	4.70463	2.56683	3.78707	3.77754	4.1567	4.16418	2.8436	2.76393	2.14803	2.61804	2.36283	3.0012	3.23291	3.0484	2.08848	2.60815	3.19594	4.14981	3.83328	4.29078	2.94453	5.23543	3.50427	3.17722	3.55807	2.57328	4.93337	2.1728	3.50164	5.40729	2.35637	1.5948	3.16745	4.92389	4.04432	4.70224	3.21359	2.3931
		120.054	3.38968	3.05828	2.05921	4.0531	4.60255	3.05374	3.30061	3.21587	3.74542	4.75993	2.57661	3.77915	3.69631	4.13063	4.03805	2.86665	2.75516	2.16396	2.65453	2.30079	2.9698	3.31916	3.10705	2.1502	2.78898	3.13334	4.15653	3.82532	4.2829	2.95648	5.26354	3.49043	3.2656	3.48717	2.56189	4.97323	2.10386	3.51716	5.42478	2.39064	1.54519	3.26923	5.07683	4.05696	4.63066	3.22218	2.46659
		125.052	3.50195	3.07031	2.08199	4.12054	4.65984	3.14519	3.2303	3.32552	3.8416	4.79139	2.48754	3.73153	3.68094	4.08266	4.19955	2.91363	2.74153	2.17673	2.68958	2.36627	2.81737	3.28057	3.1003	2.11717	2.82405	3.29487	4.1495	3.85228	4.22714	2.95422	5.343	3.48407	3.27713	3.56648	2.57456	4.91357	2.04029	3.54681	5.41395	2.44296	1.57115	3.26032	5.01891	4.03927	4.70933	3.22254	2.47473
		130.016	3.42594	3.09839	2.06292	4.07546	4.70012	3.10769	3.32629	3.25303	3.86261	4.78707	2.49303	3.85918	3.7264	4.18592	4.20512	2.93528	2.83171	2.13267	2.59386	2.38951	3.00518	3.28711	3.19271	2.13018	2.89926	3.32179	4.21432	3.85383	4.28768	2.96012	5.28941	3.59877	3.26538	3.61707	2.56876	4.98232	2.05616	3.5847	5.44171	2.41344	1.58911	3.23312	5.09652	4.12717	4.69103	3.2675	2.59767
		135.026	3.45377	3.11476	2.09192	4.13489	4.71089	3.09596	3.37386	3.25242	3.80959	4.81834	2.54261	3.82643	3.80486	4.18472	4.18414	2.90965	2.76325	2.16614	2.71105	2.30137	2.9867	3.29371	3.18542	2.12284	2.9321	3.13638	4.2142	3.83173	4.21994	2.95915	5.2216	3.49453	3.21606	3.57033	2.54597	4.9609	2.03598	3.58259	5.42109	2.37721	1.65563	3.1872	5.0124	4.07077	4.60597	3.21103	2.43078
		140.014	3.4975	3.02723	2.0665	4.02563	4.63637	3.10354	3.30356	3.35589	3.8356	4.8345	2.48521	3.87674	3.76798	4.1572	4.22622	2.88212	2.80973	2.1486	2.68415	2.39798	2.95192	3.28202	2.99642	2.08982	2.97279	3.22385	4.11364	3.84426	4.34147	3.00605	5.2912	3.41881	3.28319	3.56356	2.59302	4.85374	2.11387	3.56723	5.50957	2.40407	1.74177	3.26164	5.13915	4.09284	4.67546	3.15894	2.51899
		145.032	3.5086	3.026	2.07721	4.10952	4.69919	3.09374	3.29917	3.33546	3.76612	4.76357	2.55371	3.75203	3.76863	4.11732	4.14813	2.92164	2.82875	2.22888	2.71026	2.31928	2.93622	3.27349	2.98556	2.13177	2.97915	3.22788	4.11413	3.8229	4.28137	2.97416	5.13612	3.48845	3.17557	3.531	2.55024	4.91687	2.09727	3.56409	5.55433	2.37931	1.80603	3.26412	4.99843	4.06245	4.58889	3.20055	2.56256
		150.014	3.45411	3.0938	2.10721	4.00383	4.6734	3.13667	3.31311	3.2001	3.85203	4.75518	2.5698	3.80318	3.73389	4.12444	4.1173	2.89033	2.83792	2.18369	2.66948	2.30254	2.98971	3.23882	2.93878	2.113	3.12132	3.22555	4.15702	3.86488	4.34817	2.97917	5.23794	3.53959	3.29374	3.5694	2.5715	4.84987	2.1728	3.61391	5.53074	2.39022	1.89967	3.29941	5.16926	4.1252	4.71619	3.2745	2.50015
		155.024	3.48413	3.12614	2.10849	4.09905	4.72661	3.07821	3.26167	3.31029	3.89962	4.81129	2.59181	3.8618	3.86485	4.26998	4.32932	2.95669	2.80069	2.21691	2.69402	2.34025	3.06498	3.2728	3.02916	2.09691	3.19443	3.29353	4.18391	3.86198	4.38269	3.03472	5.22969	3.49989	3.373	3.587	2.53158	4.8688	2.0271	3.62383	5.54025	2.38519	1.99502	3.2905	5.02137	4.08846	4.68882	3.21194	2.54155
		160.014	3.52841	3.12536	2.15442	4.01624	4.6886	3.18046	3.36962	3.34259	3.95402	4.86582	2.49562	3.82021	3.76882	4.13013	4.20927	2.8407	2.78302	2.20099	2.66361	2.33265	3.00706	3.30499	3.01357	2.06005	3.21488	3.2676	4.20372	3.79978	4.31026	2.982	5.13818	3.48874	3.26785	3.52259	2.54221	4.73443	2.09914	3.62373	5.35324	2.41953	2.08967	3.35023	4.99434	4.05943	4.68011	3.22364	2.52566
		165.021	3.51025	3.10635	2.10578	4.11268	4.69937	3.11313	3.2875	3.34444	3.87812	4.85603	2.53195	3.78334	3.7437	4.06197	4.10822	2.8544	2.80413	2.17059	2.66884	2.30751	2.98633	3.17368	3.00992	2.12067	3.28806	3.1209	4.10122	3.80268	4.25164	2.91821	5.02392	3.42122	3.26538	3.50534	2.51152	4.59875	2.04257	3.6013	5.33113	2.42477	2.24333	3.27752	4.86091	4.09543	4.58308	3.23113	2.54667
		170.013	3.48893	3.11327	2.09749	4.03212	4.74058	3.0971	3.33583	3.33039	3.8433	4.76319	2.52179	3.79224	3.78891	3.9644	4.16226	2.82454	2.75779	2.21635	2.63171	2.33477	2.94042	3.19755	2.94452	2.07898	3.30824	3.08218	4.11037	3.78509	4.25189	2.90957	4.98885	3.55131	3.18815	3.50705	2.56233	4.52055	2.15457	3.57489	5.39178	2.40848	2.32922	3.23933	4.86543	4.01424	4.5298	3.1944	2.52791
		175.021	3.38584	3.10234	2.10249	4.0023	4.66013	3.12673	3.30705	3.26078	3.85607	4.76137	2.4753	3.79893	3.7532	3.98554	4.05021	2.89986	2.76366	2.14496	2.59751	2.28837	2.98948	3.08495	2.92528	2.02552	3.21651	3.09363	4.05094	3.83429	4.26628	2.94978	4.955	3.4042	3.34755	3.45696	2.53661	4.52123	2.0914	3.52752	5.32893	2.33469	2.30195	3.17366	4.89668	4.02534	4.5452	3.17508	2.53969
		180.027	3.48728	3.1143	2.07521	4.02538	4.67829	3.06691	3.33917	3.34554	3.82945	4.86452	2.5023	3.74882	3.67945	3.95134	4.11941	2.84209	2.79893	2.10066	2.57025	2.25322	2.86598	3.08151	2.91752	2.05221	3.05579	3.18987	4.07863	3.75147	4.34403	2.97392	4.88976	3.34183	3.35362	3.52016	2.4986	4.37179	2.05657	3.50847	5.27609	2.3221	2.33914	3.15129	4.89656	4.03452	4.54485	3.11617	2.45186
	Fig. 2c	LOCa3:WT	LOCa3:E106A	LOCa3:R91W
	Right panel	3.48728	1.03902	0.986322
		3.1143	1.04436	1.00534		`
		2.07521	1.03156	1.08911
		4.02538	1.04173	0.946519
		4.67829	0.979242	0.949152
		3.06691	1.05385	1.01347
		3.33917	1.03177	0.949196
		3.34554	1.02147	0.996458
		3.82945	0.956214	1.04863
		4.86452	1.01538	1.02616
		2.5023	0.984042	0.940365
		3.74882	0.997672	0.967563
		3.67945	0.95414	1.00381
		3.95134	1.04802	0.792844
		4.11941	0.982509	0.832449
		2.84209	1.00072	0.964929
		2.79893	1.00931	0.960698
		2.10066	1.0401	1.17717
		2.57025	1.02954	1.00563
		2.25322	0.991905	1.0395
		2.86598	1.01004	1.0911
		3.08151	0.986084	0.979101
		2.91752	1.06712	1.05141
		2.05221	0.989688	1.00897
		3.05579	1.032	1.08591
		3.18987	1.03681	1.04233
		4.07863	1.06096	1.03155
		3.75147	1.02786	0.986402
		4.34403	1.13596	1.00255
		2.97392	1.0202	1.01162
		4.88976	1.03758	0.997372
		3.34183	1.23547	0.98109
		3.35362	1.11611	1.01367
		3.52016	1.11081	0.975629
		2.4986	1.1851	0.970784
		4.37179	1.13578	1.06334
		2.05657	1.00721	0.99051
		3.50847	1.53419	0.994355
		5.27609	1.31863	1.07429
		2.3221	1.033	1.02392
		2.33914	1.02157	0.991922
		3.15129	1.21064	1.01457
		4.89656	1.04771	1.03848
		4.03452	0.986256	1.03227
		4.54485	1.00326	1.11363
		3.11617	1.03056	1.03307
		2.45186	1.03049	0.951755
		4.21009	1.04396	1.01084
		5.24145	1.1143
		4.60468	1.05259
		2.55143	1.12492
		3.34368	1.04445
	Fig. 2d	Time (sec)	Cell: 1	2	3	4	5	6	7	8	9	10
	Left panel	0	1	1	1	1	1	1	1	1	1	1
		5.018	1.06154	1.14137	1.15396	1.12317	1.01698	1.12653	1.06332	0.990082	0.990516	1.10835
		10.01	1.21547	1.14182	1.42615	1.34092	1.13416	1.48236	1.17911	1.10791	1.03448	1.3032
		15.018	1.49671	1.18783	2.1564	1.92512	1.26883	1.98698	1.33081	1.24466	1.07964	1.57861
		20.012	1.73687	1.2969	2.34995	2.07996	1.40724	2.55578	1.7451	1.372	1.17543	1.73969
		25.039	1.90192	1.60022	2.47281	2.17824	1.60387	3.2038	1.89821	1.60499	1.20112	1.82608
		30.009	2.18509	1.60996	2.12026	1.89621	1.92671	3.57303	2.24405	1.76498	1.28466	1.89416
		35.017	2.29961	1.90288	2.62611	2.30089	2.11935	3.80229	2.61112	1.89493	1.29521	1.92602
		40.009	2.35291	1.9031	2.7217	2.37736	2.37765	4.01492	2.65334	2.02142	1.47001	1.94702
		45.017	2.51832	1.96283	2.86573	2.49259	2.6463	4.22827	2.86602	2.17693	1.5435	1.98001
		50.009	2.80186	2.14757	2.9923	2.59384	2.76847	4.21088	3.00257	2.23497	1.56674	2.01366
		55.015	2.95976	2.2781	3.0757	2.66056	3.03604	4.32743	3.10833	2.26234	1.62207	2.08937
		60.009	3.08743	2.36659	3.21908	2.77526	3.30749	4.2714	3.30842	2.2556	1.74009	2.15118
		65.017	3.08957	2.33628	2.97191	2.57753	3.3544	4.41296	3.16068	2.30473	1.78412	2.12278
		70.034	3.14156	2.60797	3.23549	2.78839	3.433	4.41749	3.36859	2.26296	1.86866	2.10244
		75.014	3.184	2.83584	3.26634	2.81307	3.55535	4.27959	3.32719	2.28813	1.9061	2.11354
		80.034	3.26464	3.05863	3.61664	3.09331	3.7155	4.44288	3.29501	2.30655	1.86866	2.14892
		85.014	3.26433	2.96837	3.58738	3.0699	3.73528	4.5299	3.44356	2.36991	1.93656	2.1911
		90.034	3.31	2.96505	3.30036	2.84029	3.74729	4.32797	3.27355	2.39303	1.97532	2.11706
		95.014	3.37034	2.83938	3.19763	2.7581	3.82129	4.38704	3.40427	2.38152	2.00333	2.09003
		100.032	3.31183	2.82766	3.435	2.948	3.7939	4.50851	3.41989	2.42839	2.09585	2.14522
		105.014	3.2744	2.97854	3.30049	2.84039	3.86237	4.42766	3.63934	2.38515	2.06469	2.19187
		110.032	3.34675	3.01195	3.36854	2.89483	3.89525	4.32705	3.48601	2.41298	2.09553	2.20064
		115.018	3.28599	2.97721	3.55878	3.04703	4.00148	4.2939	3.34445	2.33086	2.14999	2.11055
		120.031	3.28797	3	3.5	3	3.91006	4.41152	3.34352	2.39943	2.08957	2.15608
		125.023	3.26469	2.84668	3.27494	2.81995	3.96114	4.25073	3.5	2.42029	2.07474	2.15733
		130.023	3.24987	2.88341	3.23761	2.79009	3.96036	4.34955	3.5077	2.40748	2.07173	2.12093
		135.021	3.15096	2.80597	3.35146	2.88117	3.90333	4.26653	3.45056	2.40062	2.04334	2.04576
		140.021	3.15675	2.8208	3.29493	2.83595	3.88018	4.18168	3.48438	2.41723	2.09082	2.10393
		145.013	3.07908	2.97411	3.13964	2.71172	3.8793	4.40284	3.42025	2.35047	2.16651	2.07792
		150.019	2.99133	2.82124	3.11793	2.69434	3.88503	4.33322	3.38211	2.44789	2.08793	2.06581
		155.013	2.9893	2.68053	3.23787	2.7903	3.9177	4.06007	3.34678	2.42074	1.98876	2.04045
		160.019	2.98392	2.56836	2.87923	2.50339	3.85284	4.02615	3.46467	2.39484	2.01193	2.08025
		165.022	2.82112	2.57367	2.96675	2.5734	3.86908	4.10902	3.40112	2.36945	1.87595	2.00072
		170.018	2.81162	2.67943	2.98832	2.59066	3.75413	3.87374	3.48309	2.33698	1.85686	1.98902
		175.02	2.62339	2.43296	2.85223	2.48178	3.81238	3.84652	3.4431	2.37994	1.92142	1.97769
		180.018	2.50355	2.29978	2.96979	2.57583	3.71941	3.80286	3.33326	2.41105	1.96627	2.00066
		185.02	2.43569	2.37124	2.80298	2.44238	3.68985	3.38506	3.43832	2.4064	1.94919	1.98168
		190.018	2.24663	2.31283	2.91194	2.52955	3.66805	3.26341	3.40182	2.33296	1.95748	1.95352
		195.02	2.07522	1.89513	2.70845	2.36676	3.63488	3.21902	3.36008	2.352	1.96451	1.88551
		200.016	1.97233	1.71106	2.46672	2.17337	3.45998	3.19074	3.26329	2.27005	1.83362	1.81952
		205.02	1.82978	1.82367	2.39523	2.11618	3.31432	2.93643	3.21455	2.17897	1.85265	1.7206
		210.017	1.73531	1.86151	2.50392	2.20314	3.19148	2.96018	3.19252	2.09266	1.82262	1.63594
		215.019	1.60304	1.55376	2.21942	1.97553	3.1681	2.79125	2.99673	2.00901	1.66723	1.53672
		220.019	1.56238	1.52589	2.17666	1.94133	2.93191	2.70405	2.86241	1.92803	1.64763	1.43756
		225.025	1.53967	1.46748	1.83033	1.66426	2.82885	2.57135	2.62768	1.77308	1.61397	1.4233
		230.015	1.62647	1.40288	1.63056	1.50445	2.68138	2.48019	2.71455	1.64166	1.45299	1.35433
		235.023	1.67972	1.34204	1.51869	1.41495	2.53479	2.36055	2.33536	1.67169	1.48433	1.26788
		240.015	1.42927	1.30155	1.39928	1.31942	2.50176	2.16353	2.09643	1.54372	1.48565	1.23352
		245.021	1.35139	1.14226	1.40855	1.32684	2.4295	2.00765	2.03533	1.57829	1.56284	1.28519
		250.015	1.32838	1.16991	1.46362	1.3709	2.30902	1.98607	2.05411	1.4242	1.48728	1.15405
		255.022	1.3647	1.22057	1.40828	1.32662	2.26428	1.95219	1.97645	1.36707	1.51473	1.14993
		260.014	1.42771	1.10708	1.27868	1.22294	2.24887	1.98226	1.7788	1.25033	1.44394	1.11079
		265.02	1.38939	0.972345	1.23274	1.18619	2.15156	2.06817	1.83839	1.26302	1.38999	1.06211
		270.014	1.28317	0.942478	1.19421	1.15537	2.14345	2.04065	1.60868	1.24715	1.25168	1.07589
		275.052	1.25363	0.932522	1.08433	1.06746	2.06118	1.96106	1.68878	1.26438	1.32284	1.04284
		280.034	1.19898	0.908849	1.28013	1.22411	2.13144	1.91504	1.5871	1.18867	1.29182	1.07529
		285.02	1.2067	0.980752	0.931953	0.945562	2.04135	1.98317	1.55714	1.20844	1.30117	1.09964
		290.012	1.14876	0.899336	1.08221	1.06577	2.03485	1.94458	1.44799	1.17659	1.28861	1.05817
		295.02	1.14391	0.942035	1.00914	1.00731	1.91441	1.8077	1.34305	1.21887	1.26581	1.08174
		300.01	1.11379	0.972345	0.930629	0.944503	1.90923	1.76404	1.38829	1.16826	1.27448	1.06074
		305.019	1.19089	1.05642	0.822998	0.858399	1.8566	1.69297	1.23111	1.19836	1.26933	1.0673
		310.013	1.17893	0.877876	0.921494	0.937196	1.92673	1.7742	1.2879	1.13273	1.30218	1.06766
		315.019	1.03575	0.763717	0.815585	0.852468	1.89165	1.87857	1.28358	1.11663	1.23661	1.08204
		320.035	1.05601	0.81792	1.14258	1.11406	1.85603	1.86753	1.06775	1.10768	1.26669	1.02846
		325.037	1.04463	0.868805	0.964871	0.977215	1.8523	1.78866	1.03813	1.11323	1.20727	1.04809
		330.011	1.08065	0.91438	0.922592	0.964871	1.8225	1.75913	0.950326	1.17642	1.17675	1.0167
		335.061	1.1188	0.886726	0.922592	0.922592	1.85976	1.89852	0.960238	1.23219	1.17116	1.04224
		340.035	1.13493	0.868584	0.933233	0.933233	1.77484	1.87168	0.901819	1.19275	1.09535	1.02846
		345.017	1.18467	0.884292	0.907894	0.907894	1.78944	1.77637	0.80562	1.19422	1.10854	1.02363
		350.01	1.21218	0.913496	0.884371	0.884371	1.77852	1.80263	0.762477	1.19671	1.07518	1.02697
		355.064	1.20258	0.909956	0.953862	0.953862	1.75221	1.8699	0.936217	1.23128	1.11262	1.0565
		360.008	1.23045	0.799557	0.960587	0.960587	1.7299	1.8021	0.965951	1.21066	1.0907	1.04361
		365.032	1.17267	0.838495	0.902219	0.902219	1.80492	1.82513	0.806786	1.21808	1.12091	1.03013
		370.034	1.16442	0.788053	0.884655	0.884655	1.83762	1.69697	0.989855	1.22086	1.09786	1.03198
		375.028	1.12052	0.875664	0.842801	0.842801	1.9309	1.69967	1.04676	1.24608	1.14026	0.998807
		380.034	1.11071	0.837611	0.836956	0.836956	1.86369	1.72178	1.04932	1.23882	1.11802	1.07189
		385.014	1.18159	0.930531	0.851371	0.851371	1.80858	1.79864	0.987174	1.1962	1.17003	1.03341
		390.032	1.16943	1.17965	0.872709	0.872709	1.82416	1.78722	0.855993	1.16656	1.09233	1.02738
		395.017	1.17914	0.961062	0.884655	0.884655	1.89062	1.56469	0.948811	1.12927	1.08398	1.06414
		400.023	1.17998	1.00287	0.873447	0.873447	1.74783	1.57751	1.09025	1.23077	1.01545	1.13311
		405.015	1.17444	1.07124	0.881959	0.881959	1.64175	1.52338	1.05877	1.14684	1.05986	1.09486
		410.021	1.15999	0.94469	0.914732	0.914732	1.63863	1.53772	0.958022	1.17991	1.01884	1.09886
	Fig. 2d
	right panel	BTP2-	BTP2+
		3.15096	1.15999
		2.80597	0.94469
		3.35146	0.914732
		2.88117	0.914732
		3.90333	1.63863
		4.26653	1.53772
		3.45056	0.958022
		2.40062	1.17991
		2.04334	1.01884
		2.04576	1.09886
	Fig. 2e		LOCa									Control
		Time (sec)	Cell: 1	2	3	4	5	6	7	8	9	Cell: 1	2	3	4	5	6	7	8
		0	-0.025304	-0.063671	0.084524	0.042395	-0.012739	0.10195	0.075566	-0.070684	0.015596	-0.09298	0.05517	0.22168	-0.05617	-0.12338	-0.04367	-0.02395	0.07667
		2	0.050564	-0.050103	-0.0041704	0.039142	-0.038573	-0.040772	0.0077933	0.081287	-0.029874	-0.030133	-0.059047	0.14754	-0.00194	-0.02082	-0.05538	-0.05465	0.08622
		4	-0.078564	-0.0097667	0.061532	-0.10771	0.010761	-0.031318	0.0040729	0.0065714	0.11825	0.042904	0.018191	-0.5188	-0.03575	0.04279	0.07141	0.02107	-0.02009
		6	-0.022208	0.035263	-0.011359	0.026169	0.059301	-0.14455	0.091625	-0.048111	-0.20352	0.000105	-0.039359	-0.24299	0.05428	0.01329	0.04355	0.04258	-0.16435
		8	-0.020136	0.16882	0.063937	-0.073944	0.070276	0.026795	0.093113	-0.056395	-0.043614	0.044231	-0.051222	0.18087	0.04873	0.09726	-0.03175	0.04231	-0.04644
		10	-0.062842	0.10874	-0.012623	0.041482	-0.029541	0.028223	0.1764	0.087331	0.02786	-0.0196115	0.002416	0.17632	-0.05702	0.00937	0.07889	0.0728	-0.06455
		12	0.049141	0.040687	0.0084113	0.081123	-0.030956	0.12724	0.022384	-0.039042	0.15513	-0.03947	0.117895	-0.11137	0.02474	-0.01014	0.02061	-0.09117	-0.00922
		14	-0.025457	0.028622	0.078595	-0.00023404	0.039478	-0.018719	0.015852	-0.08627	-0.10413	0.04807	0.0426124	0.02091	0.03684	0.07014	-0.01512	-0.15243	0.01038
		16	0.06341	-0.0090193	0.084556	-0.098533	0.014166	-0.10131	0.019487	-0.20858	0.064299	-0.028901	0.0453889	0.05329	-0.01703	0.05424	-0.01453	0.01935	0.03451
		18	-0.028695	0.083771	0.083933	-0.032065	-0.066627	0.052458	0.037702	0.0097488	-0.1927	-0.007905	-0.07097	-0.21245	0.01286	-0.02358	-0.1007	0.05279	0.06802
		20	-0.057932	0.10773	0.047136	-0.20529	0.027583	0.0096902	-0.062673	0.0033922	-0.068359	-0.0199906	-0.08997	-0.07665	-0.07574	-0.07436	-0.00616	-0.03197	-0.05278
		22	0.030139	0.11378	-0.041162	-0.11834	-0.043129	-0.12347	-0.013909	0.0013908	-0.049706	0.008494	-0.014685	0.00953	0.03414	0.02528	-0.0099	0.03703	0.0821
		24	-0.039999	-0.018125	0.042755	-0.035311	-0.10854	-0.0067118	-0.07748	-0.086774	-0.13247	0.008257	0.003615	0.09124	0.00624	-0.03242	-0.02457	0.03128	0.0602
		26	0.0093926	0.097021	0.085434	-0.10559	-0.020239	-0.076509	0.11636	-0.072268	-0.13628	0.01058	0.051636	0.14842	0.03976	-0.01221	0.01874	0.02545	0.02669
		28	-0.18779	0.18794	0.042815	-0.066476	-0.10445	-0.076298	0.027413	-0.099477	-0.23025	0.020865	-0.020428	0.02877	0.0547	-0.01836	0.14593	-0.00257	0.07156
		30	-0.063501	0.069505	0.018648	-0.01374	-0.048837	-0.028731	-0.059983	-0.25117	-0.097557	0.055037	0.009168	-0.00192	-0.06357	0.00546	0.03341	0.00585	-0.0163
		32	-0.035475	0.13519	0.01622	-0.13206	-0.14624	-0.16672	0.020313	0.0080647	-0.30227	0.034515	0.069242	-0.18316	0.06324	-0.07021	0.03361	0.01099	0.02702
		34	-0.0052383	0.01959	-0.02715	-0.090138	-0.17502	-0.19845	-0.036459	-0.066036	-0.1873	0.016646	0.019958	-0.02746	0.02311	-0.08527	0.08371	0.0149	0.01697
		36	-0.0093329	0.032336	-0.040806	-0.036967	-0.20295	-0.19642	-0.04267	-0.20083	-0.26302	0.007973	0.08079	-0.23844	-0.02187	0.0504	0.02268	0.01572	0.135793
		38	-0.050821	-0.018909	0.07677	-0.084554	-0.16188	-0.21072	0.032859	-0.12145	-0.19641	0.028069	0.064131	-0.12069	0.07178	-0.04287	-0.0037	-0.03992	0.05946
		40	-0.14058	-0.22674	-0.025034	-0.046968	-0.093681	-0.25926	-0.038102	-0.089749	-0.16388	0.071341	0.005571	0.12354	0.01435	-0.06345	-0.03894	0.03607	0.113972
		42	-0.12603	-0.11903	0.014937	-0.3745	-0.27805	-0.21589	-0.034043	-0.014299	-0.29497	-0.034399	0.0339673	0.1024	-0.04941	-0.04717	0.08647	0.05019	0.100879
		44	-0.16158	-0.19723	0.0040504	-0.18319	-0.16903	-0.20362	-0.073188	-0.19104	-0.35029	0.050914	0.0327683	0.06173	-0.00607	-0.02281	0.01431	0.03689	0.104173
		46	-0.10491	-0.14651	-0.072067	-0.1085	-0.19294	-0.084625	-0.020639	-0.023049	-0.22541	0.03788	0.018191	0.07311	-0.03632	-0.08627	0.07269	0.02066	0.08927
		48	-0.17559	-0.16774	-0.075091	0.056724	-0.20538	-0.1044	0.0577	-0.18192	-0.3903	-0.005345	0.052709	-0.11754	-0.0704	-0.03564	0.13766	0.0517	0.0453
		50	-0.15611	-0.15406	-0.072097	-0.16168	-0.16737	-0.14117	-0.11763	-0.31411	-0.44708	0.048449	-0.009322	0.02143	0.01585	-0.07152	0.11384	0.07705	0.07066
		52	-0.13073	-0.26877	-0.10824	-0.054765	-0.19209	-0.093192	0.065584	0.0046805	-0.20925	-0.005914	-0.0646	0.12075	0.089077	-0.03365	0.26248	0.06855	0.01368
		54	-0.19483	-0.20312	-0.044927	-0.072601	-0.22681	-0.17823	-0.082146	-0.2055	-0.5306	0.064279	0.015226	0.07707	-0.01312	-0.10217	0.07357	0.03861	0.07527
		56	-0.22924	-0.12527	-0.07173	-0.27902	-0.30245	-0.28478	-0.10059	-0.12696	-0.24214	-0.075681	0.019075	-0.05118	0.118255	-0.08996	0.17644	0.113296	-0.03565
		58	-0.21791	-0.35998	-0.043038	-0.16283	-0.31686	-0.27025	-0.05066	-0.15362	-0.41057	-0.0207016	0.027657	-0.01359	0.05499	-0.09925	0.13411	0.0506	0.08565
		60	-0.21515	-0.32055	-0.01543	-0.22155	-0.17043	-0.21849	-0.0053808	-0.14321	-0.45265	-0.085871	-0.09054	-0.12356	0.02659	-0.11592	0.12506	0.036	-0.00732
		62	-0.28	-0.3646	-0.14273	-0.24296	-0.20156	-0.29861	0.0016322	-0.12902	-0.19056	0.000674	0.0346614	-0.07966	0.12836	-0.02051	0.04158	0.07396	0.00132
		64	-0.31274	-0.43599	-0.056881	-0.20634	-0.13892	-0.26574	-0.047415	-0.11229	-0.18697	0.034799	0.07896	0.08125	0.04225	-0.02466	0.19682	0.05834	0.02842
		66	-0.28889	-0.32454	-0.091735	-0.1761	-0.13796	-0.24297	-0.080356	-0.27206	-0.40831	-0.050608	0.0294238	-0.10564	-0.00294	-0.0673	0.11443	0.07479	0.093797
		68	-0.30582	-0.54356	-0.072253	-0.21375	-0.13779	-0.18345	-0.16651	-0.22978	-0.34365	0.053757	0.0351662	-0.13919	0.08032	-0.14105	0.14593	0.08089	0.05724
		70	-0.36491	-0.3322	-0.11096	-0.31959	-0.10932	-0.19317	-0.12499	-0.24009	-0.18278	-0.031982	-0.010521	0.0455	0.0784	-0.09534	0.07515	0.09075	0.08227
		72	-0.33279	-0.42681	-0.055716	-0.29902	-0.20657	-0.30336	-0.10993	-0.15835	-0.2538	-0.0080943	0.0333993	0.08529	0.127364	-0.07283	0.09779	0.100346	0.099808
		74	-0.67887	-0.40297	-0.097851	-0.18238	-0.21936	-0.29866	-0.18985	-0.27919	-0.40091	-0.0121703	0.0377535	0.0204	0.07399	0.04694	0.0781	0.122615	-0.01358
		76	-0.2596	-0.42131	-0.037485	-0.24194	-0.17417	-0.19209	-0.2985	-0.26206	-0.36056	-0.056533	0.018949	0.00667	0.03741	-0.06561	0.07318	0.0591	0.02899
		78	-0.26787	-0.45486	-0.1412	-0.20665	-0.21709	-0.31822	-0.19481	-0.22605	-0.30977	-0.0219339	0.084576	0.07648	0.05969	-0.0421	0.04109	0.06012	0.06341
		80	-0.35986	-0.23715	-0.075824	-0.41803	-0.28194	-0.29382	-0.25053	-0.20194	-0.34293	-0.029659	-0.027117	-0.20783	0.04303	0.02589	0.09681	0.02531	-0.00757
		82	-0.34224	-0.29279	-0.075144	-0.32231	-0.24883	-0.23673	-0.21935	-0.20127	-0.78784	-0.085255	-0.015821	0.08595	-0.01354	-0.16932	0.05871	0.02655	0.0812
		84	-0.31542	-0.34727	-0.088212	-0.35448	-0.33495	-0.29525	-0.22475	-0.31381	-0.53996	-0.015488	0.022735	0.00102	0.102741	-0.21856	0.07771	0.08678	0.129453
		86	-0.31054	-0.33277	-0.113	-0.50017	-0.20394	-0.33943	-0.13288	-0.20644	-0.5359	-0.041508	0.008158	0.06753	-0.04728	-0.23331	0.00733	0.07534	0.110266
		88	-0.20214	-0.45785	-0.034348	-0.43858	-0.31208	-0.35309	-0.448	-0.22606	-0.19785	-0.0086156	-0.20482	-0.06432	0.01215	-0.05216	0.17585	0.07616	0.137028
		90	-0.35787	-0.38009	-0.12817	-0.27491	-0.29596	-0.31191	-0.27681	-0.30202	-0.35899	0.022192	-0.035573	0.12097	0.092849	-0.06399	0.11689	0.07444	0.07766
		92	-0.35532	-0.21261	-0.1202	-0.16788	-0.25637	-0.35561	-0.20448	-0.19349	-0.13836	-0.037717	-0.018345	0.16002	0.03442	-0.10471	0.08224	0.06547	0.103514
		94	-0.31674	-0.42961	-0.14535	-0.31954	-0.20872	-0.40196	-0.28411	-0.065433	-0.36237	-0.043641	0.008663	0.16171	0.06865	-0.00269	0.08115	0.0791	0.08334
		96	-0.30836	-0.56291	-0.037047	-0.21677	-0.32294	-0.21697	-0.31077	-0.18738	-0.35919	-0.030465	-0.052863	0.0582	0.00596	-0.28893	0.15469	0.0828	0.092315
		98	-0.26033	-0.52693	-0.1068	-0.28143	-0.3523	-0.38752	-0.22891	-0.17202	-0.33809	-0.037527	-0.022447	0.07421	0.02524	-0.11446	0.00614	0.05526	0.03047
		100	-0.21378	-0.5701	-0.12102	-0.31695	-0.26276	-0.26405	-0.29109	-0.22164	-0.33462	-0.007905	-0.028442	0.05813	0.03136	-0.0845	0.20843	0.189698	0.04628
		102	-0.32405	-0.49222	-0.14496	-0.44393	-0.2018	-0.26811	-0.2293	-0.055022	-0.41213	-0.12213	0.001911	0.08008	0.08011	-0.05324	0.17634	0.05176	0.03854
		104	-0.34371	-0.78329	-0.067702	-0.72809	-0.21856	-0.30995	-0.19888	-0.23453	-0.3686	-0.0137344	0.020842	0.20172	0.00887	0.00707	0.03361	0.097536	0.00289
		106	-0.35418	-1.3653	-0.14133	-0.27805	-0.31184	-0.35589	-0.24311	-0.10249	-0.22892	-0.0179052	0.020905	-0.06527	0.00503	-0.08696	0.08942	0.094796	0.04044
		108	-0.28269	-0.65039	-0.086762	-0.35594	-0.26443	-0.34456	-0.42142	-0.1676	-0.30321	-0.0227396	0.085523	-0.16283	-0.04656	-0.03173	0.01333	0.05039	-0.00469
		110	-0.32018	-0.43574	-0.11965	-0.28648	-0.1952	-0.35091	-0.24902	-0.28947	-0.20324	-0.0134026	0.0413503	0.16494	0.03264	-0.01767	0.07919	0.08109	0.0299
		112	-0.34391	-0.37561	-0.16215	-0.46653	-0.26488	-0.25076	-0.29951	-0.20679	-0.19262	0.010343	0.088552	-0.18375	-0.06905	-0.0517	0.25992	0.117613	-0.05352
		114	-0.34694	-0.54049	-0.19583	-0.17817	-0.24475	-0.41578	-0.33613	-0.22379	-0.2839	-0.046864	0.01491	0.02524	0.06531	-0.0285	0.06147	0.07999	0.06144
		116	-0.34366	-0.56597	-0.088909	-0.40603	-0.29505	-0.27816	-0.43951	-0.23643	-0.2315	0.004655	0.0434958	0.09784	0.05307	-0.00883	0.0339	0.03415	-0.07592
		118	-0.31725	-0.75052	-0.15142	-0.44007	-0.23371	-0.23387	-0.29003	-0.22951	-0.26008	0.009347	0.013774	0.06261	0.08061	0.00937	0.05723	0.03395	0.02734
		120	-0.2934	-0.6378	-0.20494	-0.34808	-0.27499	-0.40017	-0.39704	-0.26252	-0.39396	-0.047291	-0.007807	0.0422	-0.06677	-0.03603	0.1599	0.142692	0.07016
		122	-0.31134	-0.81337	-0.17511	-0.19097	-0.243	-0.27697	-0.23815	-0.076997	-0.3258	-0.075112	-0.012982	0.04961	0.0584	-0.02289	0.07761	0.11083	0.00626
		124	-0.32604	-0.62337	-0.092177	-0.15912	-0.37938	-0.47225	-0.40645	-0.20242	-0.41496	-0.050514	0.0320742	-0.02629	0.06424	-0.0136	0.12506	0.08171	0.04521
		126	-0.41467	-0.63382	-0.22756	-0.3245	-0.31188	-0.45693	-0.43089	-0.1689	-0.23125	-0.029043	0.001343	0.12515	-0.01902	-0.10094	0.25194	0.03182	-0.04512
		128	-0.32405	-0.58279	-0.084238	-0.35938	-0.28435	-0.44819	-0.42654	-0.26171	-0.36689	-0.0265313	0.01857	-0.11504	-0.04443	-0.01621	0.04867	0.02155	-0.00675
		130	-0.35879	-0.66381	-0.2296	-0.43064	-0.25516	-0.46921	-0.58766	-0.11446	-0.36085	-0.063263	-0.045227	0.15848	0.02417	0.03334	0.14258	0.07143	0.03813
		132	-0.5997	-0.48488	-0.26013	-0.47741	-0.26903	-0.31473	-0.2969	-0.10576	-0.56727	-0.094023	0.0291714	0.19966	-0.06485	0.0282	0.10616	0.08301	-0.01457
		134	-0.36001	-0.521	-0.19952	-0.32739	-0.40571	-0.41467	-0.30921	-0.093405	-0.56645	-0.076155	0.025827	0.22998	-0.00878	-0.11723	0.17949	0.04827	-0.01902
		136	-0.2879	-0.51075	-0.15478	-0.42005	-0.29731	-0.30621	-0.37059	-0.31264	-0.349	-0.058666	0.017182	0.16112	0.05641	-0.03027	0.17595	0.07814	0.02043
		138	-0.35515	-0.4569	-0.21603	-0.44772	-0.24984	-0.24464	-0.4256	-0.22113	-0.42938	-0.071747	0.018318	0.14945	0.06339	-0.08158	0.06619	0.104183	0.05106
		140	-0.35235	-0.61239	-0.14912	-0.44183	-0.46763	-0.37013	-0.35576	-0.18161	-0.34955	-0.039091	-0.011404	0.215	-0.14506	-0.04348	0.18038	0.129125	0.00511
		142	-0.42269	-0.60542	-0.18706	-0.35315	-0.4274	-0.32415	-0.38916	-0.25777	-0.70636	-0.018237	-0.000361	0.22814	-0.08606	-0.13352	0.11984	0.093836	-0.01235
		144	-0.71714	-0.57721	-0.16078	-0.36213	-0.42882	-0.32456	-0.51843	-0.20617	-0.2992	-0.081321	-0.005851	0.06518	0.04218	-0.12676	0.07663	0.07842	0.06004
		146	-0.37835	-0.55306	-0.13289	-0.38112	-0.32179	-0.35496	-0.38366	-0.2479	-0.38012	0.038828	0.005381	0.21104	-0.01632	-0.13221	-0.02486	0.094316	0.156791
		148	-0.39333	-0.6369	-0.23761	-0.44216	-0.2588	-0.28173	-0.32493	-0.30289	-0.36995	-0.065965	-0.026991	0.16208	0.0278	-0.06161	0.01638	0.02778	-0.03219
		150	-0.2834	-0.53514	-0.17502	-0.45124	-0.35396	-0.44672	-0.4618	-0.18977	-0.32077	-0.040371	-0.045354	0.10291	0.01514	0.01736	0.21267	0.06896	-0.03112
		152	-0.22736	-0.61796	-0.16626	-0.51885	-0.30505	-0.30746	-0.51631	-0.18962	-0.39351	-0.055538	-0.059489	0.21589	0.06146	-0.05554	0.05113	0.0837	-0.06826
		154	-0.27728	-0.52134	-0.16421	-0.28443	-0.37256	-0.27929	-0.49263	-0.3085	-0.42194	-0.034778	-0.012855	-0.15953	0.06182	-0.13444	0.10901	0.12748	0.00783
		156	-0.29312	-0.70149	-0.19988	-0.33225	-0.34894	-0.38859	-0.38709	-0.26315	-0.53707	-0.063168	-0.008754	0.16641	0.03741	-0.10263	0.23245	0.096235	-0.06711
		158	-0.31761	-0.5827	-0.23956	-0.4738	-0.38085	-0.36171	-0.57556	-0.24389	-0.33542	-0.076818	0.067917	0.22572	0.088935	-0.05447	0.12555	0.09226	-0.03071
		160	-0.38126	-0.54498	-0.15998	-0.59719	-0.34218	-0.42141	-0.42901	-0.30598	-0.28208	-0.056106	0.000523	0.18615	0.108861	-0.09318	0.03794	0.110761	-0.00213
		162	-0.19118	-0.60043	-0.22483	-0.42664	-0.35053	-0.31349	-0.40663	-0.2511	-0.35458	-0.077861	-0.06359	0.09733	0.07385	-0.02043	0.14455	0.00346	0.02216
		164	-0.35995	-0.54765	-0.17233	-0.61098	-0.36973	-0.38502	-0.58004	-0.30008	-0.40838	-0.04966	0.045452	0.15114	0.05371	-0.03918	0.05684	0.03039	0.0742
		166	-0.35921	-0.49936	-0.18388	-0.54223	-0.37755	-0.2266	-0.31241	-0.30054	-0.44963	-0.032361	0.0086	0.05409	0.0414	-0.11546	0.25283	0.153861	0.08433
		168	-0.41685	-0.4973	-0.21423	-0.51156	-0.41731	-0.36993	-0.46603	-0.20077	-0.35123	-0.083169	-0.06094	-0.02034	-0.0529	-0.11316	0.17309	0.06931	0.03113
		170	-0.27025	-0.82384	-0.30317	-0.40079	-0.4019	-0.46872	-0.48326	-0.27404	-0.39652	-0.0219813	0.058451	0.162	0.04382	-0.07728	0.16453	0.07026	0.05024
		172	-0.34134	-0.63631	-0.1968	-0.45226	-0.44607	-0.3669	-0.39427	-0.36393	-0.27923	-0.074922	0.015604	0.17522	0.02069	-0.06207	-0.02516	-0.00148	0.05245
		174	-0.30548	-0.59724	-0.14433	-0.44555	-0.4565	-0.275	-0.33166	-0.3064	-0.33108	-0.080278	0.008978	0.20267	-0.0203	0.00991	0.05743	0.05958	0.05855
		176	-0.38443	-0.72699	-0.20198	-0.50685	-0.55767	-0.36329	-0.49252	-0.3499	-0.40311	-0.056201	-0.059426	0.22007	-0.06742	-0.06115	0.12201	0.05012	-0.09815
		178	-0.31092	-0.45049	-0.21286	-0.45943	-0.4369	-0.35408	-0.4088	-0.13778	-0.46729	-0.044731	0.0369962	0.21346	-0.00052	-0.07682	0.04601	0.08424	0.04357
		180	-0.34905	-0.59949	-0.26333	-0.32284	-0.34086	-0.34581	-0.74948	-0.13654	-0.45324	-0.044779	0.016929	0.14093	0.123734	-0.03741	0.1919	0.094384	0.02916
		182	-0.34092	-0.4663	-0.11622	-0.41573	-0.58867	-0.19636	-0.60144	-0.24396	-0.26491	-0.0171469	-0.036456	0.18938	-0.00942	-0.0318	0.02711	0.09692	0.05493
		184	-0.34432	-0.68677	-0.19844	-0.42872	-0.40708	-0.43781	-0.49586	-0.30111	-0.23117	0.048639	0.0333993	0.18146	0.143162	-0.03826	-0.01236	0.07938	0.102526
		186	-0.32704	-0.46037	-0.18199	-0.44016	-0.51041	-0.38853	-0.38445	-0.20235	-0.41618	-0.0215547	-0.033048	0.11003	0.06182	-0.0368	0.18392	0.06156	0.02347
		188	-0.30439	-0.43933	-0.14709	-0.48545	-0.58212	-0.32052	-0.50791	-0.1452	-0.32717	-0.0135448	-0.041189	0.26837	0.08452	-0.03342	0.11019	0.126864	-0.02182
		190	-0.32186	-0.63369	-0.28269	-0.50983	-0.41428	-0.46055	-0.46641	-0.33285	-0.21059	-0.058097	-0.021248	0.31271	0.133911	-0.09034	0.26907	0.06382	0.095362
		192	-0.25923	-0.5127	-0.27484	-0.35319	-0.34256	-0.28812	-0.40147	-0.23127	-0.44458	-0.082932	0.050942	0.14321	0.06211	-0.01851	0.23452	0.03957	0.06366
		194	-0.2509	-0.66562	-0.1848	-0.55565	-0.59451	-0.25881	-0.81424	-0.23237	-0.27213	-0.14265	0.021157	-0.05631	0.096193	-0.0802	0.22891	0.125425	-0.01136
		196	-0.28491	-0.61024	-0.25632	-0.31338	-0.49758	-0.32212	-0.57189	-0.29744	-0.32309	-0.056959	0.0366807	-0.03965	0.00375	-0.03296	0.05999	0.07486	0.06119
		198	-0.31127	-0.61394	-0.16775	-0.38537	-0.47975	-0.28829	-0.70417	-0.20672	-0.31428	-0.11876	0.100163	-0.23293	0.06018	-0.15633	0.05851	0.05958	0.07634
		200	-0.25721	-0.74407	-0.13413	-0.28848	-0.4507	-0.54811	-0.46265	-0.27975	-0.59611	-0.057576	0.101425	-0.21803	-0.03027	0.08789	0.21798	0.123849	-0.00559
		202										-0.093265	0.057757	-0.21612	-0.01625	0.01022	0.03006	0.02545	-0.00271
		204										-0.001459	-0.055071	-0.22023	0.07826	-0.06038	0.14908	0.05361	0.07362
		206										-0.043878	-0.054945	-0.34077	-0.00664	-0.07552	0.06324	0.07314	-0.07262
		208										-0.117721	-0.01336	-0.27881	0.07314	0.00499	0.17969	0.04258	0.07362
		210										-0.059708	0.100857	-0.10469	0.13811	-0.05485	0.00191	0.02148	0.02224
		212										-0.0226448	-0.2512	-0.22222	0.133413	-0.09449	0.13529	0.03011	-0.06529
	Fig. 2f
		Voltage (mV)	Cell :1	2	3	4	5	6	7	8	ICARC(pA/pF)	Cell :1	2	3	4	5	6	7	8
		-90.52	-0.22361	-0.50106	-0.58813	-0.34958	-1.0519	-0.28097	-0.6153	-0.16686	-94.6	-0.018467	0.18878	-0.2526	0.095651	0.015181	-0.15445	-0.12993	0.044697
		-90.48	-0.22424	-0.50215	-0.58506	-0.34403	-1.0518	-0.27914	-0.60929	-0.16192	-94.4	-0.0021964	0.1548	-0.23419	0.086113	0.051611	-0.11646	-0.15366	0.05344
		-90.44	-0.22496	-0.5031	-0.58191	-0.33891	-1.0513	-0.27758	-0.60384	-0.15754	-94.2	-0.03783	0.029838	-0.2462	0.059447	0.10648	-0.062468	-0.16502	0.045375
		-90.4	-0.22582	-0.50398	-0.57884	-0.33437	-1.0502	-0.27637	-0.59906	-0.15375	-94	-0.085386	0.023339	-0.26722	0.050709	0.056969	-0.042704	-0.14501	-0.0030903
		-90.36	-0.22667	-0.50462	-0.5757	-0.33033	-1.0486	-0.27548	-0.59476	-0.15064	-93.8	-0.10735	0.013294	-0.27419	0.047517	0.062117	-0.058874	-0.12072	-0.042435
		-90.32	-0.22754	-0.50504	-0.57272	-0.32705	-1.0464	-0.27483	-0.59114	-0.14832	-93.6	-0.071895	0.066175	-0.25858	0.04033	0.068184	-0.035413	-0.10709	-0.028944
		-90.28	-0.2284	-0.50554	-0.56979	-0.32456	-1.0436	-0.27455	-0.58826	-0.14669	-93.4	-0.059076	0.17519	-0.25578	0.063265	0.065216	-0.024456	-0.091815	-0.015527
		-90.24	-0.22922	-0.50581	-0.56688	-0.32282	-1.0402	-0.27447	-0.58576	-0.14608	-93.2	-0.036351	0.2455	-0.2485	0.092189	0.10719	-0.049063	-0.026566	-0.030828
		-90.2	-0.2299	-0.50604	-0.56415	-0.32201	-1.0364	-0.27474	-0.58386	-0.14647	-93	0.0012999	0.2068	-0.22461	0.10338	0.11428	-0.052894	-0.0010728	-0.05148
		-90.16	-0.23063	-0.50613	-0.56132	-0.32178	-1.032	-0.27507	-0.5824	-0.14784	-92.8	0.019543	-0.010931	-0.21115	0.076464	0.060803	-0.084681	-0.0093393	-0.069042
		-90.12	-0.23125	-0.50624	-0.55872	-0.32229	-1.0272	-0.27562	-0.58126	-0.15051	-92.6	0.090854	-0.16101	-0.21562	0.059608	0.020592	-0.092051	0.012116	-0.082534
		-90.08	-0.23187	-0.50628	-0.55606	-0.32334	-1.0219	-0.27638	-0.58052	-0.15406	-92.4	0.17387	-0.11167	-0.21256	0.021947	0.015864	-0.040121	0.01382	-0.10613
		-90.04	-0.23245	-0.50644	-0.5535	-0.3252	-1.016	-0.2773	-0.58005	-0.15824	-92.2	0.17772	0.022452	-0.1997	0.0215	-0.0061985	-0.0088788	-0.016091	-0.11532
		-90	-0.23304	-0.5066	-0.55105	-0.3274	-1.0097	-0.27829	-0.57984	-0.16341	-92	0.15482	0.22068	-0.18107	0.080467	0.0017072	-0.032308	-0.026314	-0.028039
		-89.96	-0.23362	-0.50686	-0.54852	-0.3303	-1.0029	-0.27957	-0.57974	-0.16936	-91.8	0.16844	0.30636	-0.19807	0.12471	0.072833	-0.071631	-0.061652	0.031054
		-89.92	-0.23427	-0.50728	-0.54622	-0.33362	-0.99585	-0.28103	-0.57987	-0.17613	-91.6	0.19874	0.2263	-0.22665	0.11321	0.11365	-0.066836	-0.092762	0.048918
		-89.88	-0.23497	-0.50764	-0.5438	-0.33736	-0.9884	-0.28265	-0.58015	-0.18346	-91.4	0.19623	0.10015	-0.21624	0.051458	0.095841	-0.032292	-0.059633	0.030225
		-89.84	-0.23566	-0.50803	-0.54133	-0.34153	-0.98068	-0.28439	-0.58043	-0.19135	-91.2	0.15598	0.084491	-0.21596	0.024033	0.097679	-0.024085	0.02114	0.039044
		-89.8	-0.23638	-0.50868	-0.53911	-0.346	-0.97278	-0.28643	-0.58061	-0.19969	-91	0.13483	0.057017	-0.20184	0.028391	0.083916	-0.06118	0.058875	0.0655
		-89.76	-0.23716	-0.50936	-0.53692	-0.3509	-0.96461	-0.28876	-0.58078	-0.2083	-90.8	0.13846	0.0044314	-0.1753	0.068493	0.080108	-0.10489	0.02297	0.057284
		-89.72	-0.23788	-0.51022	-0.53488	-0.35604	-0.95632	-0.29132	-0.58052	-0.21704	-90.6	0.13568	0.057312	-0.16712	0.08904	0.072544	-0.12688	0.023664	0.013417
		-89.68	-0.2386	-0.51138	-0.53293	-0.36153	-0.94802	-0.29431	-0.58006	-0.22581	-90.4	0.14495	0.077697	-0.16407	0.07427	0.038426	-0.11234	0.051429	-0.0057284
		-89.64	-0.23927	-0.51278	-0.53105	-0.36729	-0.93975	-0.29774	-0.57925	-0.2344	-90.2	0.08189	-0.016248	-0.15739	0.06567	-0.040921	-0.064237	0.079321	0.038667
		-89.6	-0.23986	-0.51432	-0.52948	-0.37341	-0.93154	-0.30135	-0.57805	-0.24246	-90	0.04796	-0.023634	-0.15929	0.068758	-0.086149	-0.0086576	0.07036	0.051254
		-89.56	-0.24033	-0.51602	-0.52791	-0.37986	-0.92363	-0.30521	-0.57641	-0.25014	-89.8	0.024607	-0.041655	-0.16793	0.056184	-0.029968	0.027442	0.04676	0.022085
		-89.52	-0.24083	-0.51787	-0.52637	-0.38638	-0.91598	-0.30922	-0.57423	-0.25675	-89.6	0.01757	-0.033678	-0.10798	0.052079	0.080922	-0.019677	0.041711	0.011683
		-89.48	-0.24126	-0.51974	-0.52507	-0.39302	-0.90868	-0.31329	-0.57184	-0.26269	-89.4	0.086148	0.086855	-0.13736	0.018665	0.16423	-0.051867	0.069729	0.043189
		-89.44	-0.24174	-0.5216	-0.52363	-0.3996	-0.90172	-0.31728	-0.5689	-0.26777	-89.2	0.13568	0.18612	-0.185	0.016442	0.12053	-0.076323	0.098378	0.049219
		-89.4	-0.24222	-0.52352	-0.52231	-0.4061	-0.89529	-0.32114	-0.56545	-0.27216	-89	0.12071	0.10488	-0.19577	0.040156	0.07672	-0.097675	0.11188	0.03437
		-89.36	-0.24268	-0.52527	-0.52101	-0.41236	-0.88926	-0.32498	-0.56177	-0.27581	-88.8	0.10659	-0.018021	-0.17027	0.023825	0.020277	-0.097557	0.12652	0.034747
		-89.32	-0.24312	-0.5267	-0.51968	-0.41839	-0.88369	-0.32842	-0.55765	-0.27902	-88.6	0.06916	-0.11167	-0.13693	0.021966	-0.0057783	-0.073361	0.097116	0.055023
		-89.28	-0.24354	-0.52799	-0.51814	-0.42427	-0.87861	-0.33174	-0.55304	-0.28168	-88.4	0.01757	-0.047268	-0.12679	0.012545	-0.0079057	-0.031155	0.046002	0.061882
		-89.24	-0.24391	-0.52895	-0.5166	-0.42974	-0.87396	-0.33482	-0.54798	-0.28387	-88.2	-0.026624	0.0044314	-0.1323	-0.0096611	0.042786	-0.023856	0.027702	0.077937
		-89.2	-0.24426	-0.52968	-0.51485	-0.43473	-0.8698	-0.33778	-0.54264	-0.2858	-88	-0.020259	0.086855	-0.13356	0.00086325	0.080029	-0.030483	0.01016	0.13854
		-89.16	-0.24453	-0.53019	-0.51304	-0.43927	-0.86621	-0.34053	-0.53692	-0.28692	-87.8	0.030883	0.11374	-0.092866	-0.014141	0.10212	-0.060596	0.021644	0.14464
		-89.12	-0.24474	-0.53055	-0.51106	-0.4431	-0.8631	-0.34319	-0.53085	-0.28755	-87.6	0.037202	0.046382	-0.055313	-0.00043258	0.12943	-0.091174	0.016533	0.10673
		-89.08	-0.2449	-0.53067	-0.50885	-0.44637	-0.86038	-0.34577	-0.52449	-0.28714	-87.4	0.020708	-0.047268	-0.051515	0.01749	0.10853	-0.098955	0.014198	0.09678
		-89.04	-0.24493	-0.53081	-0.50646	-0.44894	-0.85813	-0.34821	-0.51785	-0.28576	-87.2	-0.010937	-0.13205	-0.090866	-0.0033242	0.055419	-0.065825	0.037105	0.076052
		-89	-0.24488	-0.53083	-0.5038	-0.45095	-0.85619	-0.3504	-0.51083	-0.28346	-87	-0.048587	-0.14978	-0.11399	-0.011822	0.065715	-0.058984	0.068467	0.059244
		-88.96	-0.24469	-0.53085	-0.50097	-0.45217	-0.85471	-0.35252	-0.50366	-0.28037	-86.8	-0.046481	-0.0032496	-0.097026	0.028849	0.059201	-0.053455	0.090238	0.074168
		-88.92	-0.24435	-0.53075	-0.49785	-0.45286	-0.85364	-0.35447	-0.49639	-0.27665	-86.6	-0.059748	0.099558	-0.079133	0.10064	0.041183	-0.041471	0.053701	0.05849
		-88.88	-0.24388	-0.53051	-0.4948	-0.45273	-0.85281	-0.3564	-0.48918	-0.27227	-86.4	-0.059882	0.2	-0.085821	0.087057	0.074908	-0.045761	0.022339	0.030753
		-88.84	-0.24325	-0.53031	-0.49176	-0.45188	-0.85214	-0.35826	-0.48191	-0.26752	-86.2	-0.032675	0.25259	-0.10339	0.034736	0.17393	-0.054237	-0.0010097	-0.034446
		-88.8	-0.24248	-0.52993	-0.48843	-0.45022	-0.85174	-0.35992	-0.47487	-0.26251	-86	-0.019094	0.09365	-0.10878	0.00044605	0.19909	-0.062033	-0.015713	-0.0756
		-88.76	-0.24165	-0.52952	-0.48505	-0.44792	-0.8515	-0.36141	-0.468	-0.25725	-85.8	-0.015329	0.021861	-0.11901	-0.027755	0.13458	-0.066441	-0.0051114	-0.061354
		-88.72	-0.24066	-0.52902	-0.48166	-0.44491	-0.85135	-0.36276	-0.46112	-0.25217	-85.6	-0.017436	0.028065	-0.12185	-0.024934	0.08213	-0.025973	0.025999	-0.015452
		-88.68	-0.23952	-0.52838	-0.47811	-0.44132	-0.85138	-0.36382	-0.4545	-0.247	-85.4	-0.031465	0.11078	-0.10565	0.0044643	0.089432	-0.011328	0.03944	0.0055777
		-88.64	-0.23828	-0.52761	-0.4745	-0.43717	-0.85151	-0.36456	-0.44809	-0.24188	-85.2	-0.035903	0.18819	-0.08634	0.05122	0.058833	-0.028208	0.052186	-0.049068
		-88.6	-0.23689	-0.52665	-0.47085	-0.43258	-0.85159	-0.36494	-0.44201	-0.23718	-85	-0.03644	0.20118	-0.089315	0.066326	0.080686	-0.064158	0.066763	-0.10168
		-88.56	-0.23539	-0.52569	-0.46722	-0.42753	-0.85181	-0.365	-0.43624	-0.23283	-84.8	-0.038233	0.060857	-0.095089	0.032034	0.12888	-0.062104	0.073326	-0.10311
		-88.52	-0.23382	-0.52465	-0.46352	-0.4223	-0.85198	-0.3649	-0.43068	-0.229	-84.6	-0.042805	-0.028065	-0.080293	0.00060562	0.12749	-0.031171	0.071622	-0.073791
		-88.48	-0.23212	-0.52364	-0.46006	-0.41668	-0.85214	-0.36458	-0.42558	-0.22584	-84.4	-0.036351	-0.065289	-0.054893	0.022791	0.1381	-0.05584	0.089796	-0.041606
		-88.44	-0.23034	-0.52257	-0.4566	-0.41104	-0.85218	-0.36408	-0.42104	-0.223	-84.2	0.0078887	-0.084196	-0.048312	0.064788	0.096156	-0.046495	0.096043	0.0022612
		-88.4	-0.22853	-0.52181	-0.45335	-0.40523	-0.85226	-0.36346	-0.41697	-0.22115	-84	0.0303	-0.05938	-0.062178	0.09793	0.080476	-0.024148	0.048085	-0.035501
		-88.36	-0.22667	-0.52111	-0.45032	-0.39952	-0.85223	-0.36268	-0.41352	-0.2197	-83.8	-0.012595	-0.085969	-0.054788	0.12416	0.13944	-0.077508	0.043226	-0.091504
		-88.32	-0.22478	-0.52049	-0.44733	-0.39387	-0.85196	-0.36167	-0.41076	-0.21895	-83.6	-0.062034	-0.16544	-0.051024	0.095525	0.16332	-0.096222	0.074209	-0.043038
		-88.28	-0.22281	-0.51994	-0.44466	-0.38842	-0.85143	-0.36062	-0.40852	-0.21872	-83.4	-0.054549	-0.1743	-0.059119	0.038304	0.10301	-0.075273	0.088218	0.040777
		-88.24	-0.22084	-0.51934	-0.442	-0.38311	-0.85062	-0.35938	-0.407	-0.21901	-83.2	-0.050022	-0.061448	-0.05632	-0.0091035	0.073174	-0.053218	0.075282	0.047184
		-88.2	-0.21886	-0.5188	-0.43941	-0.37811	-0.84949	-0.35794	-0.4062	-0.21933	-83	-0.056386	0.075333	-0.046318	0.010124	0.043521	0.0062563	0.07402	-0.0040702
		-88.16	-0.21684	-0.51799	-0.43701	-0.37346	-0.84792	-0.35627	-0.40593	-0.22001	-82.8	-0.037023	0.1356	-0.039488	0.017792	0.025923	0.051425	0.054963	-0.02623
		-88.12	-0.21481	-0.51719	-0.43442	-0.36913	-0.84601	-0.35448	-0.40636	-0.22097	-82.6	0.0074854	0.15864	-0.033727	0.0068791	-0.00099807	0.045113	0.00915	-0.0082911
		-88.08	-0.21279	-0.51655	-0.43175	-0.36514	-0.84368	-0.35249	-0.40726	-0.2219	-82.4	0.0026445	0.12821	-0.029579	-0.0090958	0.028366	0.044315	0.020761	-0.032109
		-88.04	-0.21089	-0.51592	-0.4289	-0.36164	-0.84093	-0.35044	-0.4087	-0.22319	-82.2	-0.029269	0.067061	-0.041978	0.0020629	0.045648	0.0044631	0.073389	-0.0453
		-88	-0.20904	-0.51534	-0.42575	-0.35863	-0.83787	-0.34829	-0.41064	-0.22476	-82	-0.070102	0.069129	-0.054236	-0.0033165	0.058597	-0.039054	0.086704	-0.043114
		-87.96	-0.20749	-0.51501	-0.42247	-0.35607	-0.8344	-0.34604	-0.41294	-0.22666	-81.8	-0.091348	0.066471	-0.030401	-0.00026532	0.11241	-0.066757	0.083486	-0.080876
		-87.92	-0.20616	-0.51502	-0.41906	-0.35422	-0.83063	-0.34372	-0.41557	-0.22883	-81.6	-0.10708	0.071197	0.059365	0.044801	0.089616	-0.069079	0.089922	-0.080424
		-87.88	-0.20512	-0.51544	-0.41558	-0.35299	-0.82666	-0.34119	-0.41821	-0.23165	-81.4	-0.096099	-0.0085673	0.0053027	0.071369	0.049667	-0.079586	0.10765	-0.030677
		-87.84	-0.2045	-0.51609	-0.41223	-0.35251	-0.82236	-0.3385	-0.42114	-0.23502	-81.2	-0.063782	-0.059676	-0.074769	0.07601	0.038321	-0.112	0.11693	-0.012964
		-87.8	-0.20424	-0.51715	-0.40889	-0.35279	-0.8177	-0.33547	-0.42407	-0.23898	-81	-0.050066	0.041655	-0.086154	0.083608	0.085046	-0.10194	0.088029	-0.037159
		-87.76	-0.20447	-0.51876	-0.40555	-0.35392	-0.81291	-0.33233	-0.427	-0.24353	-80.8	-0.065978	0.11138	-0.054215	0.083174	0.12155	-0.072445	0.079636	-0.067007
		-87.72	-0.20508	-0.52086	-0.40238	-0.35553	-0.80801	-0.32896	-0.42975	-0.24851	-80.6	-0.043388	0.1353	-0.032245	0.058259	0.089852	-0.061512	0.089985	-0.013567
		-87.68	-0.20619	-0.52334	-0.3991	-0.35792	-0.80285	-0.32553	-0.43252	-0.25395	-80.4	0.011968	0.13205	-0.047979	0.053875	0.023087	-0.061544	0.091563	0.02412
		-87.64	-0.20777	-0.52624	-0.39596	-0.36088	-0.79746	-0.32207	-0.43505	-0.25971	-80.2	0.020349	0.14771	-0.077279	0.07378	-0.062248	-0.081474	0.10399	0.057284
		-87.6	-0.20984	-0.5294	-0.39281	-0.36418	-0.79204	-0.31852	-0.43736	-0.26563	-80	-0.02138	0.2192	-0.058354	0.044303	-0.045176	-0.1211	0.111	0.075901
		-87.56	-0.21235	-0.53269	-0.38968	-0.36796	-0.78634	-0.31486	-0.4394	-0.27173	-79.8	-0.038054	0.22689	-0.044857	0.037931	0.03551	-0.13839	0.10816	0.058189
		-87.52	-0.21527	-0.53618	-0.38668	-0.37189	-0.7805	-0.31112	-0.44124	-0.27757	-79.6	-0.0057372	0.028952	-0.046639	0.051378	0.057678	-0.14175	0.092951	-0.0033918
		-87.48	-0.21859	-0.53971	-0.38369	-0.37607	-0.77445	-0.30719	-0.44281	-0.28346	-79.4	0.034065	-0.12437	-0.060714	0.053254	0.059175	-0.11489	0.086388	-0.018617
		-87.44	-0.22234	-0.54325	-0.38079	-0.38042	-0.76841	-0.30308	-0.444	-0.28896	-79.2	0.089062	-0.077401	-0.080854	0.062087	0.11824	-0.085668	0.098189	0.045526
		-87.4	-0.22637	-0.54673	-0.37791	-0.38469	-0.76225	-0.29875	-0.44501	-0.29428	-79	0.13545	-0.046677	-0.072222	0.055731	0.15394	-0.039181	0.10128	0.046807
		-87.36	-0.23078	-0.55006	-0.37492	-0.38913	-0.75611	-0.29438	-0.44568	-0.29908	-78.8	0.10367	0.059971	-0.050586	0.062537	0.091481	0.01504	0.111	-0.032637
		-87.32	-0.23536	-0.55326	-0.37182	-0.39347	-0.75008	-0.28994	-0.4464	-0.30327	-78.6	0.084579	0.11403	-0.029606	0.077552	0.055813	-0.02012	0.11964	-0.052385
		-87.28	-0.24023	-0.55629	-0.36876	-0.3977	-0.74401	-0.2854	-0.4471	-0.30682	-78.4	0.11362	0.041655	-0.015866	0.07438	0.03509	-0.10242	0.12778	-0.0036179
		-87.24	-0.24523	-0.55905	-0.36557	-0.40165	-0.73806	-0.28106	-0.44781	-0.30981	-78.2	0.11999	-0.020384	-0.028331	0.058364	-0.0071178	-0.15254	0.11245	0.084796
		-87.2	-0.25035	-0.5614	-0.36233	-0.40525	-0.73216	-0.27687	-0.44849	-0.31199	-78	0.086014	-0.095422	-0.024159	0.078358	-0.044414	-0.13738	0.092951	0.11615
		-87.16	-0.25551	-0.56362	-0.35916	-0.40849	-0.72639	-0.27302	-0.4493	-0.31341	-77.8	0.096009	0.010044	-0.025356	0.089912	-0.031781	-0.14912	0.086388	0.12241
		-87.12	-0.26071	-0.56537	-0.35607	-0.41117	-0.72078	-0.26957	-0.45003	-0.31409	-77.6	0.10179	0.1551	-0.062487	0.03468	0.03924	-0.13359	0.051114	0.089846
		-87.08	-0.26585	-0.5668	-0.35303	-0.41327	-0.71518	-0.26652	-0.45088	-0.31408	-77.4	0.11909	0.16928	-0.07197	-0.0064984	0.089274	-0.061393	0.053007	0.077937
		-87.04	-0.27099	-0.56785	-0.3503	-0.4148	-0.70969	-0.26396	-0.45192	-0.31329	-77.2	0.14989	0.16839	-0.051578	0.0011305	0.1271	-0.016541	0.10772	0.064822
		-87	-0.27597	-0.56855	-0.3477	-0.41559	-0.70456	-0.2619	-0.45319	-0.31187	-77	0.15993	0.15687	-0.036318	0.035407	0.11386	-0.0628	0.10715	0.0069344
		-86.96	-0.28084	-0.56899	-0.3452	-0.4157	-0.69958	-0.26035	-0.45472	-0.30982	-76.8	0.13133	-0.070311	-0.016799	0.093198	0.085913	-0.10001	0.088092	0.025929
		-86.92	-0.28554	-0.56931	-0.34285	-0.41519	-0.69498	-0.2592	-0.45639	-0.30706	-76.6	0.11676	-0.2517	-0.0087159	0.10194	0.085965	-0.11643	0.095601	0.07854
		-86.88	-0.28991	-0.56915	-0.34055	-0.41397	-0.69058	-0.25842	-0.45813	-0.30367	-76.4	0.090317	-0.19734	-0.01628	0.070388	0.062143	-0.10594	0.085316	0.06859
		-86.84	-0.29392	-0.56899	-0.33844	-0.41212	-0.68641	-0.25791	-0.46027	-0.29972	-76.2	0.050739	-0.034269	-0.025089	0.052135	0.060357	-0.13052	0.054774	0.034069
		-86.8	-0.29752	-0.56849	-0.3362	-0.40962	-0.68247	-0.25767	-0.46248	-0.29499	-76	0.021963	0.10428	-0.025359	0.038367	0.10488	-0.15344	0.076481	0.020125
		-86.76	-0.30062	-0.56768	-0.33419	-0.40659	-0.67869	-0.25768	-0.46478	-0.28972	-75.8	0.018467	0.17666	-0.0049488	0.047108	0.12266	-0.15269	0.091121	0.051857
		-86.72	-0.30325	-0.56645	-0.33219	-0.40293	-0.67525	-0.25791	-0.46714	-0.28394	-75.6	0.065844	0.14092	-0.0046189	0.072774	0.098415	-0.12701	0.093835	0.068138
		-86.68	-0.30538	-0.565	-0.33026	-0.39887	-0.67205	-0.25838	-0.46949	-0.27792	-75.4	0.079246	0.049336	-0.010344	0.045439	0.13723	-0.10126	0.1069	0.054118
		-86.64	-0.30701	-0.56304	-0.32853	-0.39422	-0.66909	-0.25919	-0.47179	-0.27144	-75.2	0.065933	0.0053176	-0.017885	0.021931	0.11357	-0.08803	0.10948	0.087509
		-86.6	-0.30822	-0.5607	-0.32696	-0.38908	-0.6664	-0.26011	-0.47392	-0.26481	-75	0.043119	0.098672	-0.0035211	0.028885	0.029522	-0.11615	0.10046	0.10379
		-86.56	-0.30889	-0.55805	-0.32565	-0.38359	-0.66406	-0.26133	-0.47587	-0.25821	-74.8	0.050963	0.18878	0.020497	0.0040586	-0.012581	-0.13742	0.084117	0.050727
		-86.52	-0.30916	-0.55477	-0.32453	-0.37765	-0.66208	-0.26267	-0.47772	-0.25179	-74.6	0.11322	0.092468	0.011982	-0.006533	0.019436	-0.13324	0.052123	-0.036707
		-86.48	-0.30894	-0.55109	-0.32378	-0.37111	-0.66044	-0.26436	-0.47943	-0.2455	-74.4	0.15508	-0.15598	-0.023313	0.035901	0.04536	-0.13492	0.035906	-0.12444
		-86.44	-0.30825	-0.54687	-0.32326	-0.36414	-0.65913	-0.26622	-0.48101	-0.23933	-74.2	0.1597	-0.2517	-0.016412	0.068993	0.031675	-0.13667	0.062031	-0.11125
		-86.4	-0.30705	-0.54221	-0.3231	-0.35674	-0.65803	-0.26826	-0.4827	-0.2332	-74	0.14935	-0.12703	0.0090878	0.038602	0.043679	-0.12843	0.10507	-0.045978
		-86.36	-0.30545	-0.53707	-0.32316	-0.34887	-0.65727	-0.27046	-0.48417	-0.22723	-73.8	0.13711	-0.12585	0.0075762	0.012141	0.10025	-0.091711	0.13195	-0.018843
		-86.32	-0.30336	-0.53149	-0.3235	-0.34088	-0.65666	-0.27259	-0.48581	-0.22117	-73.6	0.13357	-0.31315	0.015218	0.019288	0.077823	-0.05573	0.14141	-0.027135
		-86.28	-0.30091	-0.52551	-0.32395	-0.33277	-0.65619	-0.27485	-0.48742	-0.21519	-73.4	0.10515	-0.39026	0.028613	0.0042413	0.0030467	-0.055872	0.13069	-0.0089695
		-86.24	-0.298	-0.51939	-0.32469	-0.32471	-0.65594	-0.27697	-0.4889	-0.20938	-73.2	0.075077	-0.18553	0.070078	0.00018072	-0.0060672	-0.085668	0.11226	-0.048616
		-86.2	-0.29475	-0.51305	-0.32547	-0.31675	-0.6557	-0.27886	-0.49047	-0.20367	-73	0.071626	-0.04904	0.11862	0.0086036	0.026449	-0.095748	0.087966	-0.078163
		-86.16	-0.2912	-0.50653	-0.32625	-0.30898	-0.65557	-0.28066	-0.49208	-0.19841	-72.8	0.08812	0.11374	0.036933	0.027224	0.052687	-0.070952	0.091437	-0.063013
		-86.12	-0.28733	-0.50012	-0.32711	-0.30146	-0.65542	-0.28225	-0.49358	-0.19361	-72.6	0.097354	0.23841	-0.036279	0.046479	0.034538	-0.054987	0.086388	-0.001206
		-86.08	-0.28321	-0.49383	-0.32785	-0.29443	-0.65531	-0.28342	-0.49523	-0.18911	-72.4	0.087448	0.24254	-0.041786	0.044529	0.092584	-0.059529	0.07301	0.082007
		-86.04	-0.27886	-0.48757	-0.32873	-0.28787	-0.65525	-0.28433	-0.49652	-0.18514	-72.2	0.084535	0.18375	-0.026388	0.031089	0.13256	-0.071955	0.072443	0.10816
		-86	-0.27437	-0.4816	-0.32945	-0.28191	-0.65506	-0.28482	-0.49762	-0.18172	-72	0.085431	0.08006	-0.025128	0.014821	0.086175	-0.054687	0.075156	0.054948
		-85.96	-0.26973	-0.47591	-0.3302	-0.27667	-0.65489	-0.28499	-0.49842	-0.17865	-71.8	0.089734	-0.044609	1.4998e-05	-0.015494	0.047067	-0.058147	0.059254	0.013266
		-85.92	-0.26499	-0.47058	-0.33085	-0.27198	-0.65462	-0.28473	-0.49868	-0.17601	-71.6	0.14746	-0.084196	0.025215	-0.030098	0.015549	-0.10324	0.030163	0.006256
		-85.88	-0.26021	-0.46548	-0.3315	-0.26804	-0.65436	-0.28419	-0.49863	-0.17389	-71.4	0.18543	0.020384	0.12908	0.01893	0.041394	-0.13928	0.059443	0.040928
		-85.84	-0.25545	-0.46103	-0.33223	-0.26473	-0.6539	-0.28344	-0.49817	-0.17251	-71.2	0.17001	0.12319	0.21825	0.053446	0.098782	-0.10439	0.086704	0.055174
		-85.8	-0.25074	-0.45711	-0.33285	-0.26237	-0.65333	-0.28239	-0.49707	-0.17176	-71	0.1744	0.14358	-0.031063	0.0046431	0.064139	-0.046124	0.077869	0.0067836
		-85.76	-0.24619	-0.45381	-0.33363	-0.26065	-0.65273	-0.28129	-0.49566	-0.17191	-70.8	0.21976	0.20887	-0.18487	-0.024846	0.020776	-0.088457	0.070865	-0.013115
		-85.72	-0.24179	-0.45106	-0.3342	-0.25968	-0.65196	-0.27998	-0.49362	-0.17291	-70.6	0.26526	0.21684	-0.14521	-0.015231	0.04247	-0.15909	0.073263	0.068666
		-85.68	-0.2375	-0.44896	-0.33494	-0.25945	-0.65105	-0.27862	-0.49099	-0.1749	-70.4	0.25683	0.095127	-0.060099	0.057194	0.085702	-0.13	0.096106	0.15678
		-85.64	-0.23347	-0.44739	-0.33558	-0.26003	-0.65001	-0.27717	-0.48801	-0.17761	-70.2	0.22312	-0.012703	-0.016916	0.074411	0.07102	-0.093014	0.12804	0.17675
		-85.6	-0.2297	-0.44646	-0.33632	-0.26135	-0.64867	-0.27564	-0.48469	-0.18129	-70	0.18915	0.075038	-0.008311	-0.024604	0.058938	-0.063431	0.14735	0.12949
		-85.56	-0.22622	-0.44606	-0.33691	-0.26324	-0.64718	-0.27404	-0.48084	-0.18557	-69.8	0.15078	-0.0017725	-0.00832	-0.063509	0.026423	-0.066354	0.14659	0.052309
		-85.52	-0.22309	-0.44606	-0.33748	-0.26563	-0.64546	-0.2723	-0.47671	-0.19031	-69.6	0.11846	-0.19025	0.0048798	-0.05037	0.01589	-0.11236	0.11535	0.0071605
		-85.48	-0.22031	-0.44653	-0.33786	-0.26838	-0.64349	-0.27051	-0.47212	-0.1954	-69.4	0.09825	-0.13442	0.012903	-0.046942	-0.0040711	-0.12039	0.083612	0.061354
		-85.44	-0.21784	-0.44735	-0.33811	-0.27135	-0.64142	-0.26859	-0.4672	-0.20066	-69.2	0.15773	0.0029542	0.019936	-0.018472	-0.0031518	-0.11224	0.071433	0.1209
		-85.4	-0.2158	-0.44856	-0.3382	-0.27444	-0.63915	-0.26649	-0.46209	-0.20624	-69	0.1982	-0.015362	0.031786	0.10906	0.007039	-0.075083	0.086388	0.092936
		-85.36	-0.214	-0.45018	-0.3381	-0.27753	-0.63668	-0.26438	-0.45676	-0.21203	-68.8	0.21255	0.02068	0.035577	0.2743	0.022509	-0.041211	0.06304	0.021029
		-85.32	-0.21255	-0.45227	-0.33776	-0.28066	-0.63421	-0.26209	-0.45136	-0.21755	-68.6	0.20564	0.07681	0.021628	-0.0020091	0.11864	-0.068629	0.020509	-0.00037687
		-85.28	-0.21142	-0.45474	-0.33739	-0.28378	-0.63163	-0.25975	-0.44575	-0.22327	-68.4	0.18391	0.035451	0.017768	-0.17521	0.17372	-0.064806	0.032056	0.0042963
		-85.24	-0.21057	-0.45781	-0.33694	-0.2867	-0.62902	-0.25737	-0.44008	-0.22884	-68.2	0.15504	0.030429	0.003947	-0.15336	0.16521	-0.047973	0.079447	0.022461
		-85.2	-0.21008	-0.4614	-0.3365	-0.28979	-0.62639	-0.25497	-0.43451	-0.23426	-68	0.15262	0.032201	-0.0099366	-0.098618	0.12053	-0.029915	0.10784	0.021255
		-85.16	-0.20999	-0.46555	-0.33604	-0.29274	-0.62382	-0.25257	-0.42903	-0.23944	-67.8	0.12949	0.14239	0.0054047	-0.073401	0.074592	-0.01425	0.11005	0.0027135
		-85.12	-0.21023	-0.47008	-0.33578	-0.29569	-0.62129	-0.25035	-0.42363	-0.2443	-67.6	0.10417	0.13974	-0.0045049	-0.037597	0.036377	-0.052222	0.11075	0.036029
		-85.08	-0.21085	-0.47507	-0.33549	-0.2985	-0.61867	-0.24829	-0.41823	-0.24889	-67.4	0.12564	0.096013	-0.016403	-0.025888	0.040264	-0.069269	0.10538	0.029999
		-85.04	-0.21176	-0.48039	-0.33544	-0.30114	-0.61604	-0.24639	-0.41314	-0.253	-67.2	0.14343	0.10547	-0.018443	-0.0013477	0.037165	-0.032932	0.076355	0.0094971
		-85	-0.21288	-0.48583	-0.33532	-0.30354	-0.61342	-0.24482	-0.40818	-0.25639	-67	0.12519	0.17164	-0.027185	0.03941	-0.010007	-0.017134	0.05572	-0.033767
		-84.96	-0.21419	-0.49138	-0.3352	-0.30559	-0.61067	-0.2436	-0.4034	-0.25917	-66.8	0.10932	0.11374	-0.01203	0.041961	-0.068972	-0.040208	0.086388	-0.07364
		-84.92	-0.21563	-0.49702	-0.33505	-0.30719	-0.60791	-0.24299	-0.39889	-0.26131	-66.6	0.12833	-0.0050222	0.012204	0.024711	-0.083417	-0.062065	0.083927	-0.077786
		-84.88	-0.21721	-0.5025	-0.33485	-0.30848	-0.60522	-0.24268	-0.39449	-0.26275	-66.4	0.16212	0.0088627	0.020053	0.055838	0.022457	-0.045966	0.056793	-0.0082911
		-84.84	-0.21889	-0.50806	-0.33459	-0.30948	-0.60266	-0.24288	-0.39061	-0.26348	-66.2	0.19211	0.062335	0.0079601	0.079115	0.12812	-0.024978	0.083044	0.081931
		-84.8	-0.22061	-0.5135	-0.33432	-0.31012	-0.60003	-0.24362	-0.38701	-0.26331	-66	0.20107	0.12556	0.0049638	0.024377	0.072885	-0.037711	0.085505	0.11751
		-84.76	-0.2225	-0.51876	-0.33401	-0.31051	-0.59769	-0.24483	-0.38367	-0.26238	-65.8	0.17539	0.21064	-0.0015806	-0.028718	0.0023376	-0.051709	0.068846	0.084645
		-84.72	-0.22442	-0.52371	-0.33385	-0.31085	-0.59551	-0.24643	-0.38055	-0.26078	-65.6	0.1446	0.27386	-0.010818	-0.0074136	0.0046489	-0.043549	0.080835	0.082987
		-84.68	-0.22649	-0.52847	-0.33388	-0.31104	-0.59345	-0.24851	-0.37782	-0.25845	-65.4	0.16813	0.27593	-0.0062265	0.010357	0.012765	-0.034473	0.096548	0.078464
		-84.64	-0.22855	-0.53294	-0.33406	-0.31111	-0.59151	-0.2511	-0.37528	-0.25556	-65.2	0.18247	0.22925	0.0090518	0.017669	0.0038347	-0.030871	0.088849	0.057058
		-84.6	-0.23076	-0.53706	-0.33442	-0.31124	-0.5899	-0.2541	-0.37301	-0.25196	-65	0.13828	0.21418	0.026496	0.04462	0.072386	-0.067547	0.067836	0.024873
		-84.56	-0.23285	-0.54078	-0.33497	-0.31129	-0.58845	-0.25761	-0.37106	-0.24791	-64.8	0.063692	0.14417	0.038379	0.034616	0.12528	-0.09367	0.066258	0.03015
		-84.52	-0.235	-0.54405	-0.33556	-0.31147	-0.58732	-0.26143	-0.36933	-0.24329	-64.6	0.072522	0.038996	0.025617	-0.00067291	0.10262	-0.097138	0.070234	0.038591
		-84.48	-0.23701	-0.54679	-0.33619	-0.31184	-0.58644	-0.26574	-0.36764	-0.23859	-64.4	0.1169	-0.016248	0.012057	-0.005912	0.061118	-0.055532	0.071812	0.0055777
		-84.44	-0.2388	-0.54908	-0.33674	-0.31231	-0.58587	-0.27029	-0.36618	-0.23373	-64.2	0.14271	-0.01034	0.0027263	0.033786	0.026423	-0.030902	0.065754	0.025929
		-84.4	-0.24051	-0.55093	-0.33725	-0.31301	-0.58547	-0.27496	-0.36473	-0.22887	-64	0.13335	0.064993	0.0076181	0.068156	0.054894	-0.047838	0.057992	0.045375
		-84.36	-0.24199	-0.55227	-0.33786	-0.31386	-0.58537	-0.27966	-0.36313	-0.22425	-63.8	0.11268	0.0904	0.02059	0.070698	0.089957	-0.080952	0.08765	0.030828
		-84.32	-0.24325	-0.55337	-0.33823	-0.31493	-0.58572	-0.2842	-0.36167	-0.2196	-63.6	0.12357	0.077992	0.0016526	0.057405	0.11916	-0.10433	0.10267	-0.0091956
		-84.28	-0.24422	-0.55421	-0.33865	-0.31601	-0.58634	-0.28867	-0.36002	-0.2151	-63.4	0.15329	0.0011817	-0.16803	0.021885	0.12665	-0.099057	0.12065	0.034295
		-84.24	-0.245	-0.55474	-0.33905	-0.31723	-0.58731	-0.29276	-0.35825	-0.21069	-63.2	0.17584	0.014771	-0.27857	0.024596	0.057835	-0.056054	0.10545	0.046883
		-84.2	-0.24546	-0.55485	-0.3393	-0.31842	-0.58866	-0.29655	-0.35648	-0.20624	-63	0.17839	0.060857	-0.164	0.073603	0.016468	-0.055674	0.10368	0.010477
		-84.16	-0.24571	-0.55492	-0.33949	-0.31994	-0.59043	-0.30005	-0.35448	-0.20189	-62.8	0.18328	0.040769	0.021886	0.084348	0.033645	-0.047451	0.094024	-0.045375
		-84.12	-0.2457	-0.55465	-0.33954	-0.32166	-0.59232	-0.30321	-0.35254	-0.19755	-62.6	0.17422	-0.039882	0.11709	0.033824	0.046121	-0.034093	0.064428	-0.06158
		-84.08	-0.24552	-0.55409	-0.33937	-0.32379	-0.59455	-0.30609	-0.35047	-0.19336	-62.4	0.13039	-0.069425	0.1084	-0.0016323	0.063587	-0.015862	0.042847	-0.065726
		-84.04	-0.24507	-0.55309	-0.33905	-0.32631	-0.59686	-0.30872	-0.34838	-0.18934	-62.2	0.13057	-0.051699	0.060501	0.018801	0.066555	-0.027047	0.057992	-0.055098
		-84	-0.24448	-0.55186	-0.33871	-0.3293	-0.59929	-0.31116	-0.34623	-0.18559	-62	0.17265	-0.037814	0.022021	0.041069	0.062327	-0.044702	0.093077	-0.027587
		-83.96	-0.24373	-0.55035	-0.33822	-0.33267	-0.60183	-0.31366	-0.34405	-0.18221	-61.8	0.20053	-0.076219	0.0049128	0.027626	0.068972	-0.070967	0.090048	0.006256
		-83.92	-0.24292	-0.54859	-0.33745	-0.33639	-0.60431	-0.31603	-0.34186	-0.17899	-61.6	0.22326	-0.066471	0.0008278	-0.0040682	0.10396	-0.082572	0.045876	0.012587
		-83.88	-0.24198	-0.54681	-0.3363	-0.34031	-0.60687	-0.31849	-0.3396	-0.17639	-61.4	0.19811	-0.04195	0.0092258	-0.0025936	0.15115	-0.063811	0.02644	0.031054
		-83.84	-0.24108	-0.54486	-0.33503	-0.34448	-0.60921	-0.32089	-0.33758	-0.17404	-61.2	0.145	0.055244	0.017942	0.023917	0.17852	-0.071149	0.04657	0.02721
		-83.8	-0.24012	-0.54317	-0.33341	-0.34869	-0.61152	-0.32325	-0.33548	-0.17213	-61	0.12976	0.064403	0.020908	0.0072598	0.13406	-0.091111	0.071748	0.011608
		-83.76	-0.23915	-0.54137	-0.33162	-0.35304	-0.61379	-0.32542	-0.3334	-0.17077	-60.8	0.16929	-0.075924	0.010225	-0.044208	0.061092	-0.10465	0.078248	-0.0072359
		-83.72	-0.23822	-0.53974	-0.32945	-0.35717	-0.6159	-0.32733	-0.33144	-0.16963	-60.6	0.20331	-0.20296	-0.003926	-0.011243	0.094554	-0.13374	0.090238	-0.026984
		-83.68	-0.2373	-0.53814	-0.32692	-0.36117	-0.61798	-0.32882	-0.32935	-0.16886	-60.4	0.17216	-0.10872	-0.012087	0.026766	0.17127	-0.084412	0.099072	0.0003015
		-83.64	-0.23629	-0.53653	-0.32412	-0.36499	-0.61967	-0.32982	-0.32739	-0.16833	-60.2	0.11376	-0.01743	-0.011493	0.007329	0.15657	-0.013073	0.061904	0.029622
		-83.6	-0.23528	-0.53516	-0.32108	-0.36862	-0.62123	-0.3303	-0.32552	-0.16817	-60	0.073643	-0.041064	0.010261	-0.0035991	0.069497	-0.0040602	0.04209	0.043566
		-83.56	-0.23427	-0.53382	-0.31771	-0.37195	-0.62256	-0.33013	-0.32388	-0.16818	-59.8	0.07678	-0.038996	0.027746	0.019684	0.053344	-0.022497	0.043415	0.020502
		-83.52	-0.23322	-0.53254	-0.31432	-0.37492	-0.62361	-0.32954	-0.32251	-0.16868	-59.6	0.069071	0.049927	0.00832	0.01163	0.057757	-0.022663	0.070108	0.029396
		-83.48	-0.23212	-0.53123	-0.31064	-0.37736	-0.62443	-0.32867	-0.32151	-0.1696	-59.4	0.085834	-0.027474	-0.030425	-0.0064907	0.055366	-0.041558	0.10519	0.08977
		-83.44	-0.23108	-0.5299	-0.30694	-0.3795	-0.62487	-0.32751	-0.32096	-0.17081	-59.2	0.1095	-0.10606	-0.031384	-0.0083576	0.022141	-0.11637	0.13088	0.10922
		-83.4	-0.23024	-0.52856	-0.3031	-0.38115	-0.62502	-0.32618	-0.32083	-0.17237	-59	0.12815	-0.036042	-0.031885	0.0073059	0.027158	-0.11716	0.131	0.06354
		-83.36	-0.22948	-0.5272	-0.29924	-0.38244	-0.62489	-0.32461	-0.32102	-0.17454	-58.8	0.11551	0.029542	-0.038277	0.005812	0.1018	-0.086229	0.12633	0.039119
		-83.32	-0.22895	-0.52583	-0.29536	-0.38316	-0.62446	-0.3229	-0.32164	-0.17708	-58.6	0.11206	-0.052586	-0.018239	-0.017528	0.11919	-0.13137	0.14356	0.021029
		-83.28	-0.22854	-0.5246	-0.29143	-0.38354	-0.62349	-0.32117	-0.32263	-0.18012	-58.4	0.077587	-0.099853	0.0022045	-0.026645	0.051164	-0.13596	0.12873	0.034446
		-83.24	-0.22845	-0.52337	-0.28768	-0.38369	-0.62226	-0.31932	-0.32381	-0.18365	-58.2	0.074225	-0.056426	-0.014214	0.0054467	0.023665	-0.051037	0.10475	0.067309
		-83.2	-0.22848	-0.52231	-0.28398	-0.38338	-0.62078	-0.31744	-0.32525	-0.18759	-58	0.091392	-0.11728	-0.029954	0.056869	0.063692	0.014219	0.10021	0.091956
		-83.16	-0.22885	-0.52113	-0.28036	-0.38263	-0.61889	-0.31557	-0.32676	-0.19178	-57.8	0.083011	-0.13412	-0.044314	0.058389	0.084547	-0.0076623	0.08866	0.087509
		-83.12	-0.22944	-0.52009	-0.27677	-0.38148	-0.61681	-0.31388	-0.32862	-0.19612	-57.6	0.080411	0.0032497	-0.041822	0.0011785	0.035983	-0.061804	0.081529	0.089921
		-83.08	-0.23039	-0.51912	-0.27346	-0.37975	-0.61439	-0.31223	-0.33061	-0.20045	-57.4	0.071536	0.17962	-0.019081	0.014856	0.01589	-0.069814	0.069287	0.073339
		-83.04	-0.23166	-0.51817	-0.27015	-0.3775	-0.61175	-0.31075	-0.33282	-0.20444	-57.2	0.057507	0.213	-0.0050868	0.04994	0.06251	-0.049339	0.05307	0.048164
		-83	-0.23317	-0.51728	-0.26695	-0.37472	-0.60889	-0.30929	-0.33508	-0.2082	-57	0.070057	0.14653	-0.018191	0.037049	0.13537	-0.028137	0.054584	0.02314
		-82.96	-0.23493	-0.51628	-0.26395	-0.37133	-0.60594	-0.30797	-0.33746	-0.21167	-56.8	0.10654	0.13442	-0.027209	0.021441	0.17172	-0.10626	0.035716	0.0090449
		-82.92	-0.23699	-0.51527	-0.26101	-0.36757	-0.60286	-0.30661	-0.34012	-0.21475	-56.6	0.10134	0.0011817	-0.0092198	0.056415	0.12917	-0.18217	0.037546	-0.01809
		-82.88	-0.23913	-0.51412	-0.25829	-0.3636	-0.59977	-0.30534	-0.34283	-0.2175	-56.4	0.088569	-0.29779	0.0071623	0.078948	0.065242	-0.16106	0.049284	-0.055852
		-82.84	-0.24145	-0.51282	-0.2558	-0.35925	-0.59668	-0.30404	-0.34578	-0.22018	-56.2	0.085431	-0.33797	0.025644	0.059299	0.0092715	-0.068779	0.059759	-0.070248
		-82.8	-0.24387	-0.51128	-0.25328	-0.35474	-0.5935	-0.30271	-0.34883	-0.22261	-56	0.070505	-0.075924	0.025755	0.044295	0.001392	-0.0088314	0.079699	-0.054872
		-82.76	-0.24629	-0.50941	-0.25109	-0.35021	-0.59046	-0.30125	-0.35189	-0.2249	-55.8	0.06562	0.10753	0.046387	0.045077	0.038609	-0.057807	0.070739	-0.03015
		-82.72	-0.24872	-0.50726	-0.24903	-0.34557	-0.58737	-0.29957	-0.35527	-0.22689	-55.6	0.053114	0.13442	0.059359	0.047077	0.024479	-0.14517	0.092383	-0.014999
		-82.68	-0.25117	-0.50501	-0.24708	-0.34097	-0.58436	-0.29775	-0.35853	-0.22882	-55.4	0.035723	0.12349	0.0504	0.023396	-0.009219	-0.15433	0.14192	-0.0088941
		-82.64	-0.25358	-0.50247	-0.24551	-0.33637	-0.5815	-0.2956	-0.36194	-0.23059	-55.2	0.027117	0.098672	0.042857	-0.010495	0.0041236	-0.14112	0.13523	-0.012738
		-82.6	-0.25608	-0.49978	-0.24421	-0.33171	-0.57868	-0.29322	-0.36538	-0.23194	-55	0.03913	0.06972	0.04316	-0.018997	0.077534	-0.11426	0.10803	-0.010703
		-82.56	-0.25855	-0.49676	-0.24304	-0.32695	-0.57607	-0.2906	-0.36883	-0.23309	-54.8	0.040161	0.090104	0.051743	-0.00052486	0.12442	-0.099231	0.098315	0.048013
		-82.52	-0.26116	-0.49369	-0.2424	-0.32242	-0.57369	-0.28803	-0.37227	-0.23396	-54.6	0.072612	0.10783	0.054194	0.021441	0.12928	-0.10529	0.10298	0.10959
		-82.48	-0.26368	-0.49045	-0.24204	-0.31795	-0.57149	-0.28545	-0.37564	-0.23461	-54.4	0.094261	0.043427	0.025287	-0.00073444	0.083181	-0.099658	0.1252	0.11351
		-82.44	-0.26613	-0.48722	-0.24194	-0.31366	-0.56961	-0.28278	-0.37884	-0.23512	-54.2	0.10959	-0.058494	0.0050628	-0.012305	0.091743	-0.059284	0.1565	0.083062
		-82.4	-0.26851	-0.48391	-0.24198	-0.30975	-0.56808	-0.28017	-0.38186	-0.2354	-54	0.12514	-0.050222	0.018428	0.042853	0.11297	-0.040342	0.16438	0.077409
		-82.36	-0.27062	-0.48069	-0.24224	-0.30626	-0.56683	-0.27771	-0.38469	-0.23544	-53.8	0.10892	0.00088627	0.0086649	0.10588	0.082262	-0.067689	0.13618	0.068892
		-82.32	-0.27257	-0.47749	-0.24264	-0.30309	-0.56595	-0.27531	-0.38732	-0.23539	-53.6	0.049304	0.018021	-0.016013	0.11347	0.064691	-0.080178	0.11851	0.09369
		-82.28	-0.27425	-0.47441	-0.24313	-0.30027	-0.5653	-0.27295	-0.38967	-0.23514	-53.4	0.0053787	-0.06588	-0.015635	-9.9996e-05	0.10451	-0.082587	0.092888	0.083665
		-82.24	-0.27567	-0.47146	-0.24359	-0.29794	-0.56508	-0.27078	-0.39193	-0.23478	-53.2	0.016315	-0.045791	0.015734	-0.054098	0.1417	-0.072832	0.056541	-0.014924
		-82.2	-0.27678	-0.46869	-0.24416	-0.29595	-0.56527	-0.26852	-0.39368	-0.23419	-53	0.081397	0.11049	0.032416	0.018461	0.081736	-0.093093	0.055531	-0.14856
		-82.16	-0.27767	-0.46618	-0.24485	-0.29435	-0.56582	-0.26618	-0.39526	-0.23357	-52.8	0.15334	0.10576	0.037584	0.082805	0.046436	-0.13889	0.097936	-0.15896
		-82.12	-0.27825	-0.46388	-0.24551	-0.29301	-0.56672	-0.26372	-0.39645	-0.23278	-52.6	0.11582	0.04195	0.032446	0.097018	0.067974	-0.13825	0.10589	-0.079519
		-82.08	-0.27864	-0.46202	-0.24626	-0.292	-0.56793	-0.26124	-0.39703	-0.23213	-52.4	0.034379	0.01743	0.033103	0.088117	0.10994	-0.1465	0.11081	0.022085
		-82.04	-0.27877	-0.4604	-0.24694	-0.29129	-0.56943	-0.25859	-0.39708	-0.23151	-52.2	-0.0069474	-0.012703	0.037686	0.10318	0.093398	-0.18074	0.12034	0.073339
		-82	-0.27877	-0.45908	-0.24771	-0.29094	-0.57118	-0.25597	-0.39647	-0.23068	-52	0.022815	-0.013885	0.03941	0.084908	0.038583	-0.16168	0.12015	0.036858
		-81.96	-0.27847	-0.4582	-0.2484	-0.29066	-0.57309	-0.25323	-0.39529	-0.22986	-51.8	0.04276	-0.079174	0.035121	0.024965	0.025818	-0.14602	0.12722	-0.011306
		-81.92	-0.278	-0.45765	-0.24899	-0.29065	-0.57522	-0.25055	-0.39367	-0.22904	-51.6	0.06544	-0.094536	0.039629	-0.018722	0.019646	-0.165	0.096422	-0.066103
		-81.88	-0.27731	-0.45752	-0.24941	-0.29062	-0.57756	-0.24807	-0.39145	-0.22806	-51.4	0.06804	-0.068538	0.042248	-0.0047334	-0.014472	-0.15502	0.075976	-0.053214
		-81.84	-0.27641	-0.45759	-0.24963	-0.29072	-0.57984	-0.24583	-0.38881	-0.22677	-51.2	0.041236	-0.073265	0.035574	0.033057	0.0091402	-0.1056	0.10538	-0.0079143
		-81.8	-0.27528	-0.45808	-0.24973	-0.29087	-0.58215	-0.24369	-0.3858	-0.22531	-51	0.017525	-0.025997	0.030832	0.068683	0.030073	-0.099721	0.12021	0.031129
		-81.76	-0.27394	-0.45907	-0.2497	-0.29095	-0.58439	-0.24207	-0.38279	-0.22364	-50.8	0.054817	0.043427	-0.064034	0.068537	-0.039975	-0.082216	0.086073	0.090298
		-81.72	-0.27242	-0.46042	-0.24948	-0.29106	-0.58652	-0.2408	-0.37947	-0.22172	-50.6	0.06934	0.076515	0.0022914	0.048336	-0.071966	-0.063416	0.062283	0.088338
		-81.68	-0.27075	-0.46247	-0.24929	-0.29106	-0.58839	-0.23978	-0.37598	-0.21958	-50.4	0.056834	0.10458	0.080416	0.031033	-0.032017	-0.10448	0.060327	0.029848
		-81.64	-0.26892	-0.46512	-0.24907	-0.29099	-0.59011	-0.23921	-0.37248	-0.2175	-50.2	0.035723	0.12999	0.076664	0.046985	0.033777	-0.11902	0.072316	-0.011005
		-81.6	-0.26702	-0.46846	-0.24875	-0.2907	-0.59154	-0.23897	-0.36903	-0.21514	-50	0.012819	0.11994	0.050802	0.068504	0.065872	-0.08611	0.083612	0.049596
		-81.56	-0.26511	-0.47237	-0.24848	-0.29051	-0.59281	-0.2389	-0.36577	-0.21263	-49.8	0.0017481	0.061448	0.036342	0.078344	0.047881	-0.10453	0.089228	0.096026
		-81.52	-0.26322	-0.47684	-0.24818	-0.29028	-0.59377	-0.23906	-0.36272	-0.21008	-49.6	-0.018646	-0.090991	0.022812	0.080532	0.053764	-0.14122	0.09131	0.064445
		-81.48	-0.26141	-0.48183	-0.24775	-0.28995	-0.59447	-0.23929	-0.35996	-0.20722	-49.4	-0.039847	-0.36042	0.024636	0.065601	0.10887	-0.11396	0.07137	0.043114
		-81.44	-0.25968	-0.48709	-0.24749	-0.28978	-0.59488	-0.23972	-0.35779	-0.20449	-49.2	-0.04536	-0.24402	0.015794	0.035705	0.17976	-0.025681	0.056667	0.0453
		-81.4	-0.25809	-0.4927	-0.24712	-0.28952	-0.59494	-0.24029	-0.35594	-0.20184	-49	-0.0056924	0.15717	0.01637	0.079586	0.12838	-0.00015798	0.074273	0.038516
		-81.36	-0.25662	-0.4986	-0.24678	-0.28934	-0.5947	-0.24097	-0.35463	-0.1993	-48.8	0.041102	0.34742	0.019903	0.11289	0.08628	-0.021273	0.12324	0.084268
		-81.32	-0.25531	-0.5046	-0.24641	-0.28907	-0.59411	-0.24208	-0.35403	-0.19691	-48.6	0.032496	0.26795	0.016229	0.064146	0.035668	-0.0537	0.13378	0.10635
		-81.28	-0.25412	-0.51052	-0.24622	-0.28872	-0.59325	-0.24334	-0.3537	-0.19495	-48.4	0.010354	0.12703	0.0051827	0.0031415	0.035064	-0.075423	0.095538	0.091579
		-81.24	-0.25308	-0.51647	-0.24592	-0.28838	-0.59203	-0.24497	-0.35389	-0.19339	-48.2	0.028462	0.031315	0.0062445	-0.043547	0.032043	-0.10226	0.084432	0.066103
		-81.2	-0.25219	-0.52225	-0.24575	-0.2879	-0.59047	-0.24687	-0.35451	-0.19217	-48	0.045584	0.023929	0.0045349	-0.063515	-0.00013133	-0.10869	0.10185	0.023517
		-81.16	-0.25135	-0.52801	-0.24575	-0.28732	-0.58868	-0.24906	-0.35578	-0.19148	-47.8	0.041819	0.023634	0.0049698	-0.050647	0.0059359	-0.1079	0.1211	0.005653
		-81.12	-0.25058	-0.53353	-0.24574	-0.28664	-0.58658	-0.2515	-0.35727	-0.19112	-47.6	0.042805	-0.075333	0.0064904	0.0067272	0.058282	-0.11178	0.12627	0.052988
		-81.08	-0.2498	-0.53875	-0.24573	-0.28577	-0.58421	-0.25416	-0.35927	-0.19096	-47.4	0.065844	-0.0067948	0.013638	-0.0091535	0.10133	-0.10207	0.11409	0.073942
		-81.04	-0.24898	-0.54374	-0.2457	-0.28486	-0.58138	-0.25696	-0.36169	-0.19089	-47.2	0.11241	0.1421	0.011496	-0.051422	0.10246	-0.12606	0.10532	0.045752
		-81	-0.2481	-0.54853	-0.24576	-0.28391	-0.57832	-0.25977	-0.36434	-0.19088	-47	0.08691	0.052586	-0.008107	-0.033088	0.1048	-0.16422	0.13043	0.038516
		-80.96	-0.24721	-0.55294	-0.24571	-0.28305	-0.57506	-0.26248	-0.36744	-0.19106	-46.8	0.055131	-0.018316	-0.015527	0.023042	0.13445	-0.14831	0.13107	0.12708
		-80.92	-0.24634	-0.55714	-0.24569	-0.28235	-0.57158	-0.26513	-0.37086	-0.19133	-46.6	0.034692	-0.043427	-0.0067394	0.053508	0.094764	-0.10459	0.079889	0.1619
		-80.88	-0.2454	-0.56102	-0.24566	-0.2818	-0.56804	-0.26762	-0.37464	-0.19168	-46.4	0.038502	-0.10547	0.0050868	0.053031	0.037296	-0.057531	0.044235	0.12158
		-80.84	-0.24451	-0.56448	-0.2457	-0.28131	-0.56423	-0.27001	-0.37882	-0.19218	-46.2	0.048856	-0.065289	0.063195	0.013712	-0.014682	-0.031771	0.083423	0.074846
		-80.8	-0.24354	-0.56751	-0.24595	-0.28096	-0.56041	-0.27224	-0.38302	-0.19283	-46	0.042984	-0.077106	0.044752	-0.02762	0.015155	-0.012789	0.07951	0.037009
		-80.76	-0.24251	-0.57003	-0.2461	-0.28071	-0.55651	-0.27423	-0.38722	-0.19359	-45.8	0.059793	-0.007681	-0.017378	-0.032878	0.024085	-0.047593	0.072884	0.00097986
		-80.72	-0.24144	-0.57201	-0.24627	-0.28058	-0.55264	-0.27604	-0.39157	-0.1948	-45.6	0.031689	0.089809	-0.039242	-0.031961	0.013054	-0.087801	0.10734	-0.025476
		-80.68	-0.24026	-0.57336	-0.24644	-0.28062	-0.54886	-0.27772	-0.39541	-0.19652	-45.4	0.010399	0.060267	-0.038295	-0.038923	0.1079	-0.10734	0.11283	-0.044546
		-80.64	-0.23901	-0.57398	-0.24654	-0.28072	-0.5451	-0.27915	-0.39917	-0.19858	-45.2	0.007306	-0.11522	-0.049143	-0.019562	0.14953	-0.085107	0.10084	-0.037988
		-80.6	-0.23765	-0.57382	-0.24657	-0.28095	-0.54137	-0.2803	-0.40268	-0.20114	-45	-0.0029582	-0.1551	-0.040094	-0.0024667	0.10776	-0.067713	0.096864	-0.011683
		-80.56	-0.23618	-0.57286	-0.24645	-0.28132	-0.53778	-0.2811	-0.40592	-0.20438	-44.8	0.011699	-0.0011817	0.017795	-0.029758	0.083076	-0.074103	0.11169	-0.044847
		-80.52	-0.2346	-0.57129	-0.24625	-0.2818	-0.53442	-0.28156	-0.40883	-0.20793	-44.6	0.07557	0.082719	-0.018413	-0.053431	0.084626	-0.060074	0.09333	-0.040627
		-80.48	-0.23292	-0.569	-0.24583	-0.28246	-0.53119	-0.28166	-0.41138	-0.21192	-44.4	0.096323	-0.0020679	-0.058639	-0.068802	0.0109	-0.033999	0.073831	0.0081404
		-80.44	-0.23108	-0.56616	-0.24538	-0.28313	-0.52815	-0.28142	-0.41345	-0.21628	-44.2	0.045808	-0.053176	-0.070351	-0.05793	-0.075538	-0.056038	0.078248	0.090901
		-80.4	-0.22898	-0.56286	-0.24488	-0.28383	-0.5253	-0.28094	-0.41525	-0.22064	-44	-0.01636	-0.045791	-0.11768	-0.04053	-0.030888	-0.083306	0.086325	0.095649
		-80.36	-0.22684	-0.55918	-0.24426	-0.28454	-0.52271	-0.28012	-0.41651	-0.22518	-43.8	-0.02528	-0.0091582	-0.066644	-0.018259	0.11215	-0.060082	0.10179	0.045224
		-80.32	-0.22452	-0.55514	-0.24363	-0.28536	-0.52043	-0.27919	-0.41723	-0.22965	-43.6	0.011564	-0.085378	0.010276	-0.014379	0.15759	-0.015972	0.062157	0.058113
		-80.28	-0.22215	-0.55082	-0.2428	-0.28632	-0.51833	-0.27804	-0.41751	-0.23415	-43.4	0.0041685	-0.0904	0.037617	0.011618	0.16804	0.00030018	0.021329	0.11397
		-80.24	-0.2197	-0.54636	-0.24208	-0.28727	-0.5166	-0.27693	-0.41711	-0.23825	-43.2	0.011071	0.0038405	0.025809	0.041919	0.14094	-0.010095	0.016975	0.12942
		-80.2	-0.21714	-0.54176	-0.24117	-0.28827	-0.51503	-0.27565	-0.41659	-0.24204	-43	0.015195	0.07622	0.011469	0.038437	0.11945	-0.037443	0.016091	0.083137
		-80.16	-0.21452	-0.53709	-0.24014	-0.28929	-0.51366	-0.27433	-0.41554	-0.24527	-42.8	0.025549	0.071197	-0.0062805	-0.019557	0.050219	-0.05148	0.059443	0.02314
		-80.12	-0.21184	-0.53221	-0.23897	-0.29024	-0.51247	-0.27294	-0.41411	-0.24809	-42.6	0.0050201	0.0023634	-0.0068893	-0.043708	0.027841	-0.081624	0.11491	-0.0082911
		-80.08	-0.20907	-0.52734	-0.23739	-0.29099	-0.51158	-0.27151	-0.41247	-0.25047	-42.4	-0.0021515	-0.02452	-0.0062655	-0.039817	0.027237	-0.13761	0.16931	0.0018843
		-80.04	-0.20629	-0.52255	-0.23563	-0.29156	-0.5108	-0.26994	-0.41039	-0.25243	-42.2	0.00049305	0.098967	-0.013506	0.017211	-0.015496	-0.15009	0.18079	0.028114
		-80	-0.20361	-0.51796	-0.23344	-0.29172	-0.51025	-0.26839	-0.40797	-0.25387	-42	0.0090541	0.22482	-0.0090428	0.054588	-0.0033619	-0.093899	0.15448	-0.011306
		-79.96	-0.20094	-0.51346	-0.23091	-0.29171	-0.51006	-0.26676	-0.40513	-0.25491	-41.8	0.00089645	0.24077	0.022375	0.044526	0.0097968	-0.050721	0.11687	-0.074394
		-79.92	-0.19845	-0.50927	-0.22793	-0.29139	-0.50997	-0.26521	-0.40169	-0.25541	-41.6	-0.025414	0.1483	0.042572	0.0057736	0.037533	-0.059371	0.052439	-0.08163
		-79.88	-0.1961	-0.50559	-0.22486	-0.29076	-0.51013	-0.2636	-0.39792	-0.25524	-41.4	-0.038816	-0.0073856	0.048918	-0.016192	0.069208	-0.051346	0.037294	-0.038441
		-79.84	-0.19397	-0.50235	-0.22142	-0.28999	-0.51056	-0.2621	-0.39379	-0.25483	-41.2	-0.022949	-0.024225	0.041525	0.01127	0.14067	-0.054442	0.065501	0.011231
		-79.8	-0.19202	-0.49956	-0.21795	-0.28908	-0.51103	-0.26062	-0.38939	-0.25382	-41	-0.018556	0.01034	0.044818	-0.0086652	0.11698	-0.070328	0.11018	-0.0055777
		-79.76	-0.19033	-0.49723	-0.21429	-0.28795	-0.51155	-0.2592	-0.3848	-0.25243	-40.8	-0.0264	-0.053767	0.051336	-0.027651	0.049194	-0.098749	0.12381	-0.022914
		-79.72	-0.18891	-0.49543	-0.21059	-0.28686	-0.51224	-0.25793	-0.38031	-0.25065	-40.6	-0.053069	-0.028065	0.038178	-0.028233	0.010742	-0.096538	0.10986	0.0097232
		-79.68	-0.18775	-0.4942	-0.20694	-0.2855	-0.51298	-0.25684	-0.37566	-0.24838	-40.4	-0.021246	0.085673	0.032287	-0.020737	0.011714	-0.073021	0.10917	0.047109
		-79.64	-0.1869	-0.4934	-0.20316	-0.2842	-0.51373	-0.25598	-0.37115	-0.24563	-40.2	0.01125	0.16898	0.047679	-0.0046739	0.051821	-0.04595	0.10885	0.059018
		-79.6	-0.18628	-0.49309	-0.19942	-0.28297	-0.51428	-0.25541	-0.36683	-0.24248	-40	0.00013444	0.075038	0.052775	0.032392	0.076168	-0.047514	0.11018	0.063917
		-79.56	-0.18603	-0.49314	-0.19586	-0.28157	-0.51489	-0.25502	-0.36266	-0.23887	-39.8	-0.039712	-0.015067	0.025113	0.049882	0.087147	-0.058629	0.11497	0.080198
		-79.52	-0.18608	-0.49353	-0.19245	-0.28019	-0.51536	-0.25492	-0.35861	-0.2348	-39.6	-0.060241	0.044904	-0.004292	0.048113	0.08431	-0.073637	0.080078	0.041832
		-79.48	-0.18645	-0.49434	-0.18924	-0.27867	-0.51565	-0.25494	-0.35486	-0.23009	-39.4	-0.055983	0.075924	-0.028679	0.039686	0.10666	-0.095447	0.052628	-0.039194
		-79.44	-0.1872	-0.49537	-0.18615	-0.27717	-0.51582	-0.25502	-0.3514	-0.22505	-39.2	-0.014433	-0.0082719	-0.042791	0.019939	0.15854	-0.069593	0.070613	-0.078916
		-79.4	-0.1883	-0.49677	-0.18344	-0.2756	-0.51586	-0.25511	-0.34818	-0.21922	-39	0.0089644	0.093354	-0.05028	-0.010169	0.13857	-0.075091	0.12772	-0.074997
		-79.36	-0.1897	-0.49845	-0.18099	-0.274	-0.51567	-0.2552	-0.34537	-0.21293	-38.8	-0.014029	0.2	-0.037725	0.01405	0.054211	-0.11053	0.15694	-0.079595
		-79.32	-0.19137	-0.50026	-0.1787	-0.27248	-0.51538	-0.25525	-0.34282	-0.20621	-38.6	-0.01515	0.12526	-0.019765	0.067062	0.02855	-0.089934	0.12141	-0.10341
		-79.28	-0.19332	-0.50227	-0.17664	-0.27111	-0.51484	-0.25515	-0.34073	-0.19916	-38.4	0.038099	-0.029247	-0.0048198	0.076079	0.095473	-0.053613	0.069414	-0.12927
		-79.24	-0.19542	-0.50439	-0.17505	-0.26999	-0.51411	-0.25492	-0.33905	-0.19188	-38.2	0.070819	0.0044313	0.0079601	0.044601	0.10427	-0.072429	0.063987	-0.1252
		-79.2	-0.19761	-0.50647	-0.17367	-0.26908	-0.51315	-0.25471	-0.33788	-0.18471	-38	0.041505	0.10458	0.012	-0.021214	0.049089	-0.077713	0.072632	-0.091579
		-79.16	-0.19988	-0.50838	-0.17265	-0.26845	-0.51201	-0.25439	-0.33701	-0.17779	-37.8	0.020887	0.059676	0.017705	-0.040986	0.019095	-0.01286	0.10172	-0.083816
		-79.12	-0.2022	-0.51023	-0.17195	-0.26813	-0.51068	-0.25423	-0.3367	-0.17112	-37.6	0.022725	-0.057312	0.023322	-0.047934	0.007039	-0.015072	0.1187	-0.096252
		-79.08	-0.20457	-0.51169	-0.17156	-0.26826	-0.50911	-0.25415	-0.33654	-0.16511	-37.4	0.033213	-0.077106	0.00031192	-0.045487	-0.0054368	-0.082951	0.12766	-0.082082
		-79.04	-0.20699	-0.5129	-0.17147	-0.26885	-0.50733	-0.2542	-0.33705	-0.15984	-37.2	0.016719	-0.050813	-0.020875	-0.028032	0.02679	-0.096443	0.13586	-0.054872
		-79	-0.20952	-0.51361	-0.17182	-0.2698	-0.50538	-0.25431	-0.33786	-0.15524	-37	0.014881	0.05229	-0.047134	-0.025476	0.036035	-0.077469	0.11428	-0.06452
		-78.96	-0.21205	-0.51407	-0.17255	-0.27137	-0.50337	-0.25454	-0.33942	-0.1514	-36.8	0.043791	0.1226	-0.055067	0.0090266	0.038032	-0.086371	0.105	-0.086529
		-78.92	-0.21453	-0.51415	-0.17359	-0.27338	-0.50118	-0.25482	-0.34131	-0.14852	-36.6	0.069654	0.17607	-0.035337	0.078884	0.066319	-0.13511	0.096296	-0.11977
		-78.88	-0.21685	-0.51403	-0.17498	-0.27592	-0.49891	-0.25522	-0.34349	-0.14664	-36.4	0.093365	0.15096	-0.0084639	-0.017903	0.066976	-0.17484	0.073578	-0.091428
		-78.84	-0.219	-0.51342	-0.17663	-0.27866	-0.49636	-0.25551	-0.34602	-0.14563	-36.2	0.052397	0.036042	0.0060135	-0.089209	0.046752	-0.176	0.081782	-0.062259
		-78.8	-0.22099	-0.51261	-0.17865	-0.28192	-0.49377	-0.2559	-0.34904	-0.14538	-36	0.049439	-0.08331	-0.0031492	-0.059424	0.040501	-0.15448	0.094718	-0.066103
		-78.76	-0.22274	-0.51134	-0.18074	-0.28527	-0.49108	-0.25617	-0.35217	-0.14603	-35.8	0.085879	-0.14505	-0.040988	-0.018359	0.030494	-0.073922	0.10816	-0.024346
		-78.72	-0.22417	-0.50972	-0.18311	-0.28893	-0.48839	-0.25637	-0.35546	-0.14734	-35.6	0.093006	-0.057903	-0.031537	0.01147	0.054762	-0.045389	0.090048	0.024798
		-78.68	-0.22539	-0.50781	-0.18548	-0.2927	-0.48556	-0.2566	-0.35888	-0.14938	-35.4	0.1147	0.046972	0.0049458	-0.004918	0.10548	-0.10869	0.05572	0.020049
		-78.64	-0.22624	-0.50549	-0.18804	-0.29656	-0.48288	-0.25685	-0.36217	-0.15192	-35.2	0.12035	0.065289	0.0032512	0.021354	0.063115	-0.12912	0.058749	0.0045224
		-78.6	-0.22683	-0.50282	-0.19068	-0.30026	-0.48017	-0.2571	-0.36554	-0.15476	-35	0.072567	0.00029543	-0.022351	0.026384	-0.03354	-0.10949	0.10229	-0.005653
		-78.56	-0.22717	-0.4998	-0.19331	-0.30391	-0.47761	-0.25722	-0.36894	-0.15802	-34.8	0.031644	-0.02068	-0.048468	-0.0090766	-0.071519	-0.11957	0.12848	0.010025
		-78.52	-0.22721	-0.49658	-0.19604	-0.30736	-0.47513	-0.25722	-0.37206	-0.16154	-34.6	0.036933	0.027474	-0.059467	-0.036956	-0.06427	-0.11627	0.11876	0.014396
		-78.48	-0.22701	-0.49299	-0.19856	-0.31067	-0.47294	-0.25702	-0.37521	-0.16566	-34.4	0.050246	0.097785	-0.062268	-0.075726	0.041893	-0.10993	0.1045	-0.042511
		-78.44	-0.22659	-0.48918	-0.20138	-0.31363	-0.47098	-0.2567	-0.37821	-0.17001	-34.2	0.062885	0.056426	-0.068191	-0.078834	0.13135	-0.1187	0.092383	-0.060676
		-78.4	-0.22582	-0.48509	-0.20401	-0.31632	-0.46918	-0.25617	-0.38125	-0.17461	-34	0.083055	-0.051404	-0.054386	-0.093354	0.14396	-0.13653	0.096106	-0.023667
		-78.36	-0.22476	-0.48076	-0.20669	-0.3187	-0.46757	-0.25545	-0.3841	-0.1794	-33.8	0.10152	-0.086264	-0.019354	-0.1034	0.13322	-0.10361	0.099451	0.016808
		-78.32	-0.2234	-0.47635	-0.20929	-0.32057	-0.46622	-0.25458	-0.38676	-0.18425	-33.6	0.090182	-0.012999	0.0096726	-0.086861	0.15404	-0.028896	0.11491	-0.014849
		-78.28	-0.22164	-0.472	-0.2118	-0.32214	-0.46502	-0.2535	-0.38951	-0.18906	-33.4	0.079514	-0.018907	0.00092378	-0.067635	0.12232	-0.046985	0.12305	-0.022838
		-78.24	-0.21961	-0.46744	-0.2142	-0.32322	-0.4641	-0.25236	-0.39202	-0.19363	-33.2	0.06925	-0.023929	-0.0087669	-0.10392	0.075065	-0.13485	0.14306	0.0097232
		-78.2	-0.21724	-0.46321	-0.21656	-0.32373	-0.4634	-0.25116	-0.39451	-0.19805	-33	0.046346	0.026588	-0.0058366	-0.14816	0.091113	-0.17014	0.16729	0.015301
		-78.16	-0.21456	-0.45922	-0.21864	-0.32376	-0.46305	-0.25009	-0.39674	-0.2019	-32.8	0.056476	0.035451	-0.013458	-0.10219	0.10761	-0.16947	0.15088	-0.00030149
		-78.12	-0.21171	-0.45547	-0.22048	-0.32314	-0.46288	-0.24923	-0.39885	-0.20532	-32.6	0.068399	-0.027474	-0.042797	-0.053975	0.11588	-0.18399	0.12311	0.009874
		-78.08	-0.20858	-0.45219	-0.22213	-0.32186	-0.46311	-0.24851	-0.40073	-0.20804	-32.4	0.057955	-0.066175	-0.038511	-0.048129	0.13038	-0.1792	0.10021	0.018391
		-78.04	-0.2053	-0.44938	-0.22339	-0.32006	-0.46358	-0.24808	-0.40239	-0.20996	-32.2	0.069967	-0.059971	-0.026133	-0.057303	0.18477	-0.14696	0.087083	-0.013944
		-78	-0.20195	-0.44692	-0.2244	-0.31772	-0.46441	-0.24789	-0.40363	-0.21111	-32	0.098743	-0.12674	-0.0031732	-0.11213	0.17739	-0.12889	0.067268	-0.0088941
		-77.96	-0.19857	-0.44505	-0.22508	-0.31494	-0.4654	-0.24791	-0.40469	-0.21153	-31.8	0.09314	-0.14653	0.031618	-0.1485	0.11814	-0.12577	0.099072	0.027964
		-77.92	-0.19519	-0.44359	-0.2255	-0.31169	-0.4667	-0.24811	-0.40536	-0.2111	-31.6	0.068354	-0.11581	0.058705	-0.1852	0.074067	-0.14626	0.13921	0.034898
		-77.88	-0.19191	-0.44273	-0.22568	-0.30802	-0.46818	-0.24855	-0.40563	-0.21008	-31.4	0.053697	-0.099558	0.050985	-0.21782	0.042891	-0.14373	0.099703	0.0019597
		-77.84	-0.18872	-0.44229	-0.22564	-0.30398	-0.46983	-0.24919	-0.4055	-0.20834	-31.2	0.059255	0.021271	0.033481	-0.21242	0.060015	-0.12445	0.048148	-0.026305
		-77.8	-0.1857	-0.44237	-0.2255	-0.29968	-0.47153	-0.24995	-0.40516	-0.20634	-31	0.077497	-0.036337	0.035499	-0.17374	0.11588	-0.094657	0.02827	-0.014924
		-77.76	-0.18283	-0.44311	-0.22505	-0.29513	-0.47333	-0.25093	-0.40421	-0.20395	-30.8	0.076825	-0.12171	0.051755	-0.13886	0.17154	-0.065706	0.039566	0.0037687
		-77.72	-0.18014	-0.44428	-0.22474	-0.29031	-0.47527	-0.25204	-0.40325	-0.2015	-30.6	0.068399	-0.1551	-0.030955	-0.15714	0.12581	-0.057191	0.073768	0.0024873
		-77.68	-0.17765	-0.44598	-0.22426	-0.28522	-0.47731	-0.25322	-0.40182	-0.19867	-30.4	0.069026	-0.11374	-0.20918	-0.16921	0.055183	-0.068313	0.077238	0.0034672
		-77.64	-0.17536	-0.44806	-0.22385	-0.27997	-0.47936	-0.25467	-0.40015	-0.19565	-30.2	0.073015	-0.022157	0.14044	-0.10369	0.097023	-0.035942	0.028144	0.01907
		-77.6	-0.17332	-0.45077	-0.22338	-0.27456	-0.48159	-0.25604	-0.39843	-0.19225	-30	0.049349	-0.015362	0.25536	-0.10168	0.11396	-0.0071726	0.019814	0.0059545
		-77.56	-0.17166	-0.45397	-0.22315	-0.26896	-0.48369	-0.25743	-0.39645	-0.18872	-29.8	0.03904	0.056131	0.13539	-0.16335	0.075459	-0.030318	0.073768	-0.022386
		-77.52	-0.17023	-0.45758	-0.22308	-0.26325	-0.48589	-0.25873	-0.39421	-0.18472	-29.6	0.078304	0.14564	0.029357	-0.23407	0.08347	-0.13231	0.13517	-0.078087
		-77.48	-0.16918	-0.46156	-0.22324	-0.25735	-0.48804	-0.26001	-0.39188	-0.18047	-29.4	0.12192	0.069129	-0.0029723	-0.38506	0.078243	-0.21909	0.14955	-0.041003
		-77.44	-0.16845	-0.46588	-0.22364	-0.25134	-0.49016	-0.26113	-0.38936	-0.17581	-29.2	0.10663	-0.06263	0.0091298	-0.2337	0.015575	-0.21534	0.14577	0.049973
		-77.4	-0.16811	-0.47023	-0.22424	-0.24537	-0.49229	-0.26214	-0.38681	-0.1708	-29	0.06414	-0.031315	0.031762	-0.046444	0.010217	-0.19071	0.15025	0.055249
		-77.36	-0.16808	-0.47483	-0.22503	-0.23955	-0.49435	-0.26298	-0.3842	-0.16586	-28.8	0.086238	0.12378	0.036564	-0.0074616	0.05337	-0.19231	0.14659	-0.014246
		-77.32	-0.16838	-0.47945	-0.22598	-0.23393	-0.49638	-0.26374	-0.38168	-0.16099	-28.6	0.10784	0.16573	0.040715	0.00033262	0.045333	-0.17261	0.131	-0.01402
		-77.28	-0.169	-0.48406	-0.2272	-0.2288	-0.49836	-0.2642	-0.37922	-0.15626	-28.4	0.09574	0.12821	0.055319	0.036057	0.040658	-0.13181	0.099072	-0.015226
		-77.24	-0.16991	-0.48859	-0.22866	-0.2242	-0.50032	-0.2646	-0.37659	-0.1519	-28.2	0.059255	0.19439	0.071737	0.042984	0.051716	-0.10827	0.079005	-0.022461
		-77.2	-0.17108	-0.49314	-0.23043	-0.22012	-0.5021	-0.26469	-0.3738	-0.14819	-28	0.035813	0.28627	0.076961	-0.025009	0.097417	-0.12761	0.06304	-0.026305
		-77.16	-0.17254	-0.49745	-0.23254	-0.2168	-0.50384	-0.26457	-0.3711	-0.1451	-27.8	0.066023	0.20827	0.055208	-0.096073	0.11105	-0.14474	0.033003	-0.054194
		-77.12	-0.17424	-0.50161	-0.23505	-0.2141	-0.5054	-0.26416	-0.36823	-0.14288	-27.6	0.12375	0.11374	0.031726	-0.1201	0.061092	-0.16051	0.024358	-0.08261
		-77.08	-0.17605	-0.50556	-0.23779	-0.21198	-0.50676	-0.26344	-0.36532	-0.14164	-27.4	0.16055	0.12644	0.034339	-0.12856	-0.0070127	-0.13975	0.05124	-0.091278
		-77.04	-0.17805	-0.50927	-0.24076	-0.21043	-0.50789	-0.26245	-0.3623	-0.14131	-27.2	0.16154	0.15805	0.053648	-0.11358	-0.046174	-0.069364	0.072758	-0.099117
		-77	-0.18007	-0.51267	-0.2439	-0.20946	-0.50883	-0.26107	-0.35938	-0.14196	-27	0.14684	0.055244	0.055439	-0.074764	-0.064297	-0.070343	0.09333	-0.099418
		-76.96	-0.18208	-0.51571	-0.24707	-0.209	-0.5096	-0.25943	-0.35641	-0.14346	-26.8	0.1255	-0.01359	0.074415	-0.078881	0.013474	-0.15957	0.11952	-0.12595
		-76.92	-0.18409	-0.51851	-0.25037	-0.20911	-0.51017	-0.25743	-0.35342	-0.14585	-26.6	0.093454	0.064698	0.07554	-0.070156	0.093818	-0.15223	0.14192	-0.11894
		-76.88	-0.18598	-0.52099	-0.2537	-0.20975	-0.51039	-0.25519	-0.35034	-0.1492	-26.4	0.096771	0.15539	0.067942	-0.03637	0.1153	-0.08916	0.11302	-0.1001
		-76.84	-0.18785	-0.52304	-0.25709	-0.21079	-0.51033	-0.2527	-0.34731	-0.15329	-26.2	0.084266	0.13265	0.047781	-0.046746	0.061644	-0.10915	0.067899	-0.091956
		-76.8	-0.18963	-0.52489	-0.26039	-0.21237	-0.51008	-0.24991	-0.34453	-0.15799	-26	0.0554	0.040769	0.033148	-0.033223	0.036482	-0.16269	0.037231	-0.055023
		-76.76	-0.19129	-0.5263	-0.26361	-0.2144	-0.50952	-0.24699	-0.34185	-0.16343	-25.8	0.069116	0.079174	0.028694	-0.0044028	0.069208	-0.13616	0.044614	-0.022537
		-76.72	-0.19297	-0.52723	-0.26668	-0.21692	-0.50878	-0.2441	-0.3393	-0.16928	-25.6	0.11497	0.13442	0.032986	-0.012235	0.036246	-0.081545	0.10456	-0.060224
		-76.68	-0.1945	-0.52778	-0.2696	-0.21982	-0.50778	-0.24113	-0.3372	-0.1757	-25.4	0.10058	0.10842	0.052256	-0.046531	-0.059175	-0.083954	0.16943	-0.096252
		-76.64	-0.19597	-0.52796	-0.27216	-0.22307	-0.50657	-0.23834	-0.33532	-0.18241	-25.2	0.047153	0.030724	0.061356	-0.073915	-0.084678	-0.14094	0.15858	-0.11977
		-76.6	-0.19722	-0.52777	-0.27457	-0.22644	-0.50519	-0.23571	-0.33371	-0.18926	-25	0.020663	-0.0020679	0.042296	-0.068406	-0.081054	-0.16161	0.11441	-0.10228
		-76.56	-0.1983	-0.52711	-0.27664	-0.22993	-0.50384	-0.23328	-0.33236	-0.19654	-24.8	0.027073	0.081833	0.026388	-0.07507	-0.074671	-0.13398	0.13233	-0.03829
		-76.52	-0.19907	-0.526	-0.27848	-0.23342	-0.50241	-0.231	-0.33135	-0.2039	-24.6	0.033751	0.1743	0.039491	-0.098426	-0.045622	-0.12435	0.15138	-0.020803
		-76.48	-0.19965	-0.5243	-0.27985	-0.23688	-0.5011	-0.22886	-0.33062	-0.21132	-24.4	0.035813	0.14151	0.05982	-0.092721	0.031859	-0.098449	0.12659	-0.0020351
		-76.44	-0.19993	-0.52218	-0.28098	-0.2401	-0.4997	-0.22686	-0.32982	-0.2188	-24.2	0.038278	0.09424	0.069094	-0.09132	0.053029	-0.086024	0.10185	-0.012437
		-76.4	-0.19998	-0.51965	-0.28153	-0.24304	-0.49833	-0.22495	-0.32923	-0.22613	-24	0.047108	0.033088	0.060075	-0.046565	0.03446	-0.12872	0.10052	-0.036632
		-76.36	-0.19984	-0.51679	-0.2815	-0.24561	-0.49693	-0.223	-0.32881	-0.23335	-23.8	0.078753	-0.067652	0.032044	-0.014362	0.04163	-0.15859	0.12419	-0.055626
		-76.32	-0.19955	-0.51355	-0.28113	-0.24788	-0.49555	-0.22108	-0.32841	-0.24046	-23.6	0.1147	-0.04845	0.040313	-0.040573	-0.0021274	-0.11161	0.12854	-0.031732
		-76.28	-0.19911	-0.51018	-0.28018	-0.24972	-0.49418	-0.21905	-0.32822	-0.24718	-23.4	0.12371	0.0088627	0.053357	-0.096855	-0.034906	-0.055177	0.11731	-0.03633
		-76.24	-0.19858	-0.50677	-0.27878	-0.25106	-0.49275	-0.21708	-0.32802	-0.25393	-23.2	0.13483	0.040473	0.035592	-0.16018	-0.014209	-0.0070936	0.12621	-0.029547
		-76.2	-0.19807	-0.50315	-0.27691	-0.25197	-0.4914	-0.21518	-0.32789	-0.26017	-23	0.11026	0.05938	0.022354	-0.13384	0.029837	-0.017189	0.13334	0.0013567
		-76.16	-0.19749	-0.49941	-0.27449	-0.25236	-0.49017	-0.2135	-0.3278	-0.26578	-22.8	0.065709	0.089218	0.042623	-0.087603	0.088276	-0.054363	0.13277	0.042511
		-76.12	-0.19686	-0.4956	-0.27162	-0.25241	-0.48902	-0.2121	-0.32779	-0.27066	-22.6	0.012954	0.065289	0.056302	-0.076291	0.11126	-0.08743	0.13649	0.06746
		-76.08	-0.19633	-0.49174	-0.26821	-0.25203	-0.48787	-0.21097	-0.32793	-0.27464	-22.4	-0.033796	-0.11315	0.051378	-0.10422	0.048826	-0.080857	0.11138	0.063691
		-76.04	-0.19579	-0.48773	-0.26444	-0.25142	-0.48686	-0.21028	-0.32816	-0.27777	-22.2	-0.0035858	-0.16367	0.049293	-0.1108	-0.034249	-0.070343	0.078627	0.0024873
		-76	-0.19526	-0.48358	-0.26016	-0.25056	-0.48608	-0.20992	-0.32845	-0.28007	-22	0.087672	-0.081833	0.039314	-0.099166	-0.054972	-0.080154	0.075345	-0.019748
		-75.96	-0.19465	-0.47941	-0.25559	-0.24938	-0.48541	-0.20988	-0.32891	-0.28146	-21.8	0.1519	-0.036928	0.032851	-0.10243	-0.001287	-0.071039	0.11037	-0.024346
		-75.92	-0.19408	-0.47536	-0.25071	-0.24786	-0.48494	-0.21024	-0.32941	-0.28205	-21.6	0.10632	-0.13028	0.030242	-0.095769	0.063797	-0.041432	0.12463	0.011532
		-75.88	-0.19349	-0.47138	-0.24552	-0.24604	-0.48444	-0.21104	-0.33014	-0.28156	-21.4	0.05419	-0.18848	0.028982	-0.055684	0.051794	-0.058344	0.13586	0.039345
		-75.84	-0.19286	-0.46763	-0.23995	-0.24373	-0.48415	-0.21236	-0.33097	-0.28038	-21.2	0.033975	-0.092763	0.047083	-0.045823	-0.021511	-0.092493	0.1505	0.049219
		-75.8	-0.19224	-0.46415	-0.23444	-0.24108	-0.4837	-0.21412	-0.33194	-0.27815	-21	0.049977	0.078287	0.065861	-0.052672	-0.099649	-0.10162	0.14615	0.075525
		-75.76	-0.19158	-0.46109	-0.22876	-0.23802	-0.48342	-0.21625	-0.33295	-0.27519	-20.8	0.077453	0.24786	0.046912	-0.057997	-0.096524	-0.089863	0.13088	0.046807
		-75.72	-0.19083	-0.45819	-0.22326	-0.235	-0.48311	-0.2186	-0.334	-0.27155	-20.6	0.083638	0.1418	0.011874	-0.064088	0.0029417	-0.057191	0.10122	0.0021105
		-75.68	-0.19003	-0.4556	-0.218	-0.23164	-0.48285	-0.22106	-0.3352	-0.2672	-20.4	0.074046	0.06588	-0.0007918	-0.073645	0.055708	-0.026297	0.093519	-0.076052
		-75.64	-0.18922	-0.45314	-0.21283	-0.22828	-0.48272	-0.22342	-0.33622	-0.26236	-20.2	0.045494	0.020975	0.012705	-0.097059	0.069602	-0.01493	0.11012	-0.099343
		-75.6	-0.18834	-0.45085	-0.20797	-0.22485	-0.48263	-0.2258	-0.33722	-0.25695	-20	0.052666	0.00088625	0.017501	-0.12866	0.036535	-0.016991	0.1204	-0.10108
		-75.56	-0.18738	-0.44889	-0.20363	-0.22161	-0.48258	-0.22798	-0.33817	-0.25109	-19.8	0.087269	0.096308	0.03759	-0.14255	0.040185	-0.043454	0.13542	-0.068213
		-75.52	-0.18646	-0.4472	-0.19962	-0.21838	-0.48257	-0.23003	-0.33905	-0.24485	-19.6	0.1047	0.18612	0.057427	-0.11336	0.1349	-0.051148	0.11403	-0.048465
		-75.48	-0.18552	-0.44572	-0.19616	-0.21535	-0.48268	-0.2319	-0.33982	-0.23838	-19.4	0.10246	0.09749	0.037308	-0.12134	0.21908	-0.061646	0.07301	-0.0756
		-75.44	-0.1846	-0.44432	-0.19303	-0.21234	-0.48284	-0.23373	-0.3407	-0.23166	-19.2	0.061765	-0.05938	-0.0013947	-0.16515	0.21842	-0.069482	0.067773	-0.076354
		-75.4	-0.18382	-0.44329	-0.19067	-0.20951	-0.48304	-0.23544	-0.34146	-0.22492	-19	0.031734	-0.14299	-0.023619	-0.15523	0.10661	-0.084712	0.060201	-0.076881
		-75.36	-0.18329	-0.44236	-0.18891	-0.20702	-0.48324	-0.23701	-0.34217	-0.21801	-18.8	0.022321	-0.088627	-0.013455	-0.097903	0.013054	-0.056749	0.076039	-0.11917
		-75.32	-0.18292	-0.44165	-0.18784	-0.20488	-0.48339	-0.23851	-0.3428	-0.21136	-18.6	0.037785	0.039291	-0.019261	-0.056377	0.04859	-0.035247	0.10336	-0.069193
		-75.28	-0.18283	-0.44119	-0.18742	-0.20307	-0.48352	-0.23986	-0.34346	-0.20485	-18.4	0.069385	0.053767	-0.013428	-0.018974	0.14377	-0.069609	0.082791	0.027964
		-75.24	-0.183	-0.44084	-0.18765	-0.2018	-0.48344	-0.24116	-0.34395	-0.19866	-18.2	0.066113	0.048745	-0.019231	-0.022885	0.13876	-0.097264	0.050609	0.083364
		-75.2	-0.18342	-0.44073	-0.18863	-0.20117	-0.48323	-0.24236	-0.34425	-0.1928	-18	0.046705	-0.018021	-0.033322	-0.045485	0.10096	-0.073969	0.068846	0.054194
		-75.16	-0.18392	-0.44084	-0.19011	-0.20108	-0.48281	-0.24337	-0.34435	-0.18719	-17.8	0.056297	-0.1359	-0.034537	-0.093758	0.083916	-0.081521	0.075282	0.0028642
		-75.12	-0.18464	-0.44103	-0.19216	-0.20158	-0.48206	-0.24419	-0.34405	-0.18189	-17.6	0.061451	-0.26588	-0.021394	-0.13884	0.12825	-0.10276	0.068152	0.013115
		-75.08	-0.18544	-0.44154	-0.19462	-0.20269	-0.48123	-0.24474	-0.34342	-0.17675	-17.4	0.061182	-0.27711	-0.021574	-0.14431	0.15964	-0.083227	0.090932	0.038742
		-75.04	-0.18643	-0.44218	-0.19759	-0.20419	-0.4802	-0.2451	-0.34241	-0.1719	-17.2	0.08319	-0.10458	-0.015794	-0.17173	0.11034	-0.047728	0.09699	-0.0057284
		-75	-0.18751	-0.44298	-0.20095	-0.20621	-0.47894	-0.2452	-0.34095	-0.16723	-17	0.099998	0.0053177	-0.0035301	-0.16196	0.027342	-0.050903	0.080961	-0.044923
		-74.96	-0.18856	-0.44382	-0.20481	-0.20867	-0.47757	-0.24501	-0.33915	-0.16279	-16.8	0.091751	0.027474	-0.014642	-0.11041	-0.012108	-0.091047	0.065438	-0.085399
		-74.92	-0.18976	-0.44472	-0.20902	-0.21149	-0.47613	-0.24463	-0.33692	-0.15853	-16.6	0.087538	0.066175	-0.028358	-0.081374	-0.020539	-0.10687	0.07219	-0.10025
		-74.88	-0.19097	-0.44567	-0.21346	-0.21492	-0.47445	-0.24408	-0.33479	-0.15459	-16.4	0.092558	0.16573	-0.037632	-0.079109	0.048564	-0.10021	0.075282	-0.1053
		-74.84	-0.1921	-0.44661	-0.21834	-0.21879	-0.47278	-0.24353	-0.33238	-0.15092	-16.2	0.071671	0.077106	-0.024414	-0.10731	0.10537	-0.12246	0.13668	-0.10236
		-74.8	-0.19321	-0.44752	-0.22349	-0.22301	-0.471	-0.24291	-0.33007	-0.14784	-16	0.042043	-0.057017	-0.0055966	-0.12861	0.075853	-0.12998	0.17732	-0.069645
		-74.76	-0.19421	-0.44833	-0.22858	-0.22754	-0.46917	-0.24222	-0.32772	-0.14518	-15.8	0.025593	-0.19528	-0.014034	-0.12099	0.0013132	-0.087619	0.13264	-0.052309
		-74.72	-0.19503	-0.44927	-0.23378	-0.23235	-0.4673	-0.24162	-0.32545	-0.14321	-15.6	0.064992	-0.26765	-0.019126	-0.12519	-0.016678	-0.09228	0.074967	-0.036255
		-74.68	-0.19576	-0.45031	-0.23867	-0.23742	-0.46534	-0.24101	-0.32325	-0.14172	-15.4	0.077453	-0.13974	-0.011049	-0.10366	0.0031781	-0.14865	0.042847	-0.0026381
		-74.64	-0.19638	-0.45165	-0.24317	-0.24256	-0.46323	-0.24034	-0.32121	-0.14109	-15.2	0.086596	-0.03486	-0.0066644	-0.096792	-0.030126	-0.15668	0.040071	-0.0057284
		-74.6	-0.1969	-0.45317	-0.24732	-0.24784	-0.46101	-0.2398	-0.31925	-0.14096	-15	0.095695	0.079469	-0.013338	-0.121	-0.030546	-0.13616	0.060768	-0.052686
		-74.56	-0.19745	-0.45508	-0.25103	-0.25292	-0.45859	-0.23933	-0.31731	-0.14141	-14.8	0.083728	0.08331	-0.008185	-0.14518	0.062747	-0.12153	0.091752	-0.064369
		-74.52	-0.19797	-0.45688	-0.25408	-0.25791	-0.4561	-0.23893	-0.31538	-0.14235	-14.6	0.05549	-0.037814	0.0096217	-0.13024	0.19179	-0.081126	0.11327	-0.12369
		-74.48	-0.19868	-0.45902	-0.25681	-0.26281	-0.45364	-0.23883	-0.31355	-0.1436	-14.4	0.033841	-0.18907	0.017525	-0.095461	0.11517	-0.055738	0.10059	-0.14947
		-74.44	-0.19945	-0.46129	-0.25912	-0.26744	-0.45107	-0.2389	-0.31179	-0.14524	-14.2	0.063244	-0.1746	0.021694	-0.072771	-0.055393	-0.063337	0.073957	-0.084419
		-74.4	-0.20033	-0.46373	-0.26089	-0.27178	-0.44859	-0.23919	-0.31011	-0.14715	-14	0.085207	-0.019203	0.021607	-0.045635	-0.092137	-0.063495	0.072379	-0.035426
		-74.36	-0.20138	-0.46612	-0.26197	-0.27589	-0.4462	-0.23966	-0.30861	-0.14924	-13.8	0.03904	0.077697	0.032509	-0.044524	-0.0020487	-0.084775	0.061084	-0.028944
		-74.32	-0.20236	-0.46854	-0.26249	-0.27969	-0.44392	-0.24036	-0.30737	-0.15157	-13.6	0.034423	0.1548	0.038136	-0.027845	0.061145	-0.12862	0.047895	-0.003618
		-74.28	-0.20354	-0.47084	-0.26233	-0.28341	-0.44182	-0.24119	-0.30649	-0.15395	-13.4	0.050918	0.042837	0.035886	0.016502	0.082341	-0.15492	0.020067	0.0038441
		-74.24	-0.20466	-0.4731	-0.26132	-0.28671	-0.43986	-0.24216	-0.30599	-0.15627	-13.2	0.054145	-0.058789	0.010578	0.03041	0.055971	-0.13689	-0.0080141	-0.0084419
		-74.2	-0.20578	-0.47531	-0.25943	-0.2897	-0.43815	-0.24356	-0.30609	-0.15888	-13	0.036665	0.045495	0.00044689	-0.014187	0.030677	-0.095242	-0.0045435	-0.035878
		-74.16	-0.20687	-0.47732	-0.25707	-0.29235	-0.43677	-0.24496	-0.30641	-0.16158	-12.8	0.02026	0.12792	0.0069643	-0.050884	-0.0091927	-0.10651	0.042658	-0.045074
		-74.12	-0.20795	-0.4793	-0.25396	-0.29455	-0.43567	-0.24644	-0.30728	-0.16455	-12.6	0.0034513	0.14003	0.011652	-0.027278	-0.010348	-0.11078	0.085316	-0.10658
		-74.08	-0.20895	-0.48099	-0.25038	-0.29632	-0.43491	-0.2481	-0.30831	-0.1678	-12.4	0.012281	0.082128	0.014235	-0.028749	0.010637	-0.077461	0.10248	-0.13839
		-74.04	-0.21001	-0.48248	-0.24613	-0.29774	-0.43447	-0.24977	-0.30958	-0.17135	-12.2	0.023442	0.075629	0.016883	-0.051978	0.034959	-0.058692	0.10614	-0.10869
		-74	-0.21102	-0.48357	-0.24151	-0.29871	-0.43435	-0.25144	-0.31091	-0.17526	-12	0.029986	0.046086	0.033511	-0.032634	0.019672	-0.070027	0.11958	-0.042812
		-73.96	-0.21197	-0.48424	-0.23645	-0.29919	-0.43464	-0.25322	-0.31226	-0.17942	-11.8	0.044777	-0.078583	0.046066	-0.023821	0.020513	-0.084459	0.1411	-0.0063314
		-73.92	-0.21278	-0.48448	-0.23087	-0.29909	-0.43506	-0.25496	-0.31374	-0.18359	-11.6	0.052352	-0.021566	0.042704	-0.012608	0.013789	-0.067737	0.15227	0.029848
		-73.88	-0.21357	-0.48416	-0.22512	-0.29842	-0.43585	-0.25678	-0.31527	-0.18775	-11.4	0.079694	0.15214	0.047829	-0.01173	-0.0013132	-0.058336	0.14955	0.0015828
		-73.84	-0.21427	-0.48335	-0.21884	-0.29718	-0.4368	-0.25869	-0.31688	-0.19181	-11.2	0.091303	0.30517	0.04124	-0.01268	0.0045964	-0.058431	0.10494	-0.056154
		-73.8	-0.21489	-0.48219	-0.2124	-0.29544	-0.43795	-0.26065	-0.31865	-0.19557	-11	0.098922	0.15687	0.004307	-0.002657	0.033462	-0.076023	0.089165	-0.099493
		-73.76	-0.21543	-0.48071	-0.20581	-0.29321	-0.4393	-0.2625	-0.32057	-0.19896	-10.8	0.12357	-0.081242	-0.023859	-0.029987	-0.001681	-0.098568	0.10803	-0.081027
		-73.72	-0.2159	-0.47907	-0.1994	-0.29063	-0.44081	-0.26437	-0.32287	-0.20214	-10.6	0.10972	-0.092172	-0.023856	-0.044531	-0.098704	-0.11632	0.12103	-0.053666
		-73.68	-0.21636	-0.47709	-0.19318	-0.28767	-0.44252	-0.26597	-0.32513	-0.20503	-10.4	0.067771	0.0094536	0.0049758	-0.058159	-0.1039	-0.13237	0.12248	-0.008668
		-73.64	-0.2168	-0.47514	-0.18725	-0.28439	-0.4443	-0.26708	-0.32777	-0.20744	-10.2	0.048991	-0.099558	0.020719	-0.082009	-0.061801	-0.094681	0.12999	0.023667
		-73.6	-0.21724	-0.47302	-0.18177	-0.28086	-0.446	-0.2678	-0.33051	-0.20998	-10	0.027117	-0.09749	0.0037341	-0.054569	-0.0046489	-0.10487	0.12375	0.033617
		-73.56	-0.21781	-0.47093	-0.17677	-0.27693	-0.44778	-0.26788	-0.33349	-0.21201	-9.8	0.023621	0.0011817	-0.014483	-0.022912	0.0021537	-0.13806	0.12299	-0.012663
		-73.52	-0.2185	-0.46864	-0.17239	-0.2729	-0.44969	-0.26733	-0.33665	-0.21409	-9.6	0.0554	0.041655	-0.011109	-0.038269	-0.030546	-0.17502	0.13662	-0.024873
		-73.48	-0.21929	-0.46624	-0.16852	-0.26869	-0.4516	-0.26612	-0.33996	-0.21612	-9.4	0.082383	0.08715	0.010276	-0.068883	-0.0044913	-0.193	0.12501	-0.021105
		-73.44	-0.22017	-0.46382	-0.16537	-0.26438	-0.45352	-0.26417	-0.34326	-0.21816	-9.2	0.097443	0.1229	0.02831	-0.12144	0.011268	-0.16799	0.10513	-0.022386
		-73.4	-0.22113	-0.4613	-0.16297	-0.26005	-0.45547	-0.26174	-0.34667	-0.22039	-9	0.08579	0.14712	0.012504	-0.15531	0.010375	-0.10651	0.088155	-0.013341
		-73.36	-0.22211	-0.45879	-0.16142	-0.25589	-0.45738	-0.25866	-0.34983	-0.22277	-8.8	0.070595	0.094831	-0.008419	-0.12421	0.066319	-0.055208	0.092068	-0.020426
		-73.32	-0.22315	-0.45632	-0.16038	-0.25167	-0.45922	-0.25516	-0.35288	-0.22515	-8.6	0.078439	-0.084491	-0.0054737	-0.051045	0.12767	-0.056859	0.094024	-0.045601
		-73.28	-0.22414	-0.45393	-0.16028	-0.2476	-0.46094	-0.25129	-0.3558	-0.22749	-8.4	0.073284	-0.22718	0.021418	-0.01639	0.14146	-0.078543	0.10519	-0.047033
		-73.24	-0.2251	-0.45155	-0.16092	-0.24357	-0.46257	-0.24695	-0.35806	-0.22964	-8.2	0.043298	-0.2192	0.029939	-0.050828	0.058938	-0.12393	0.11611	-0.026984
		-73.2	-0.22604	-0.44922	-0.16221	-0.23954	-0.46407	-0.24244	-0.35994	-0.23176	-8	0.029269	-0.14712	0.010545	-0.096774	-0.00068287	-0.11231	0.11018	-0.015678
		-73.16	-0.22705	-0.44683	-0.16401	-0.23558	-0.46545	-0.23759	-0.36134	-0.23363	-7.8	0.038009	-0.061744	-0.0077021	-0.12243	0.03509	-0.10691	0.097873	-0.013567
		-73.12	-0.22796	-0.44462	-0.16643	-0.23183	-0.46655	-0.23246	-0.36237	-0.23526	-7.6	0.074225	0.025111	0.00012297	-0.14366	0.048879	-0.14459	0.087272	-0.01108
		-73.08	-0.2289	-0.44254	-0.16912	-0.22823	-0.46748	-0.22706	-0.36281	-0.23654	-7.4	0.081711	0.043723	0.026193	-0.1167	0.032857	-0.16341	0.12091	-0.033014
		-73.04	-0.22971	-0.4405	-0.17217	-0.22486	-0.4681	-0.22149	-0.36271	-0.23735	-7.2	0.076825	-0.021861	0.019021	-0.079056	0.019988	-0.17292	0.16697	-0.030602
		-73	-0.23048	-0.43881	-0.17555	-0.22166	-0.46844	-0.21576	-0.36212	-0.23777	-7	0.068443	-0.082423	0.028514	-0.030319	0.034381	-0.098828	0.17827	0.019296
		-72.96	-0.23113	-0.43736	-0.17922	-0.21876	-0.46854	-0.20999	-0.3609	-0.23775	-6.8	0.062617	0.08331	0.036972	-0.051483	0.095184	-0.0087366	0.16053	0.046958
		-72.92	-0.23178	-0.43615	-0.18296	-0.21601	-0.46843	-0.20438	-0.35937	-0.23745	-6.6	0.057148	0.1938	0.021925	-0.064646	0.11207	-0.03328	0.12564	0.022311
		-72.88	-0.23237	-0.43523	-0.18694	-0.21353	-0.46811	-0.19885	-0.35747	-0.23674	-6.4	0.053249	-0.049336	-0.010123	0.010719	0.066582	-0.087983	0.09699	0.010402
		-72.84	-0.23292	-0.43477	-0.19103	-0.21111	-0.46758	-0.19365	-0.35526	-0.23551	-6.2	0.039443	0.0064994	-0.017999	-0.02733	0.051295	-0.075573	0.10097	-0.022914
		-72.8	-0.2335	-0.43462	-0.19509	-0.20882	-0.46683	-0.18886	-0.35274	-0.23406	-6	0.034737	0.11994	0.0003899	-0.084581	0.09873	-0.046993	0.11434	-0.035878
		-72.76	-0.234	-0.43476	-0.19938	-0.20666	-0.46591	-0.18448	-0.34995	-0.23227	-5.8	0.022725	0.12496	0.038118	-0.086025	0.16429	-0.064845	0.11485	-0.054646
		-72.72	-0.23445	-0.4352	-0.20355	-0.20463	-0.46479	-0.18061	-0.34683	-0.23004	-5.6	0.069205	-0.0017725	0.057724	-0.080597	0.0732	-0.05836	0.048274	-0.072434
		-72.68	-0.23489	-0.43579	-0.20761	-0.20272	-0.46361	-0.17732	-0.34361	-0.22791	-5.4	0.12389	-0.048745	0.04477	-0.066847	-0.054368	-0.052143	0.034076	-0.072133
		-72.64	-0.23526	-0.43675	-0.21151	-0.20119	-0.46224	-0.17466	-0.33997	-0.22554	-5.2	0.15078	-0.040178	0.025134	-0.025384	-0.037848	-0.066512	0.1074	-0.029697
		-72.6	-0.23562	-0.43786	-0.21526	-0.19973	-0.46071	-0.17261	-0.33615	-0.22313	-5	0.1359	-0.070902	0.022483	-0.00059984	0.022483	-0.089878	0.1298	0.047787
		-72.56	-0.2359	-0.43918	-0.2187	-0.19843	-0.45903	-0.17134	-0.33224	-0.22097	-4.8	0.10542	0.012408	0.030865	-0.025942	0.069444	-0.12194	0.096548	0.085625
		-72.52	-0.23613	-0.44077	-0.22177	-0.19735	-0.45739	-0.17079	-0.32813	-0.21887	-4.6	0.077811	0.061448	0.031879	-0.050726	0.08565	-0.15696	0.064428	0.0655
		-72.48	-0.23626	-0.4426	-0.22436	-0.19641	-0.45577	-0.17101	-0.32388	-0.21668	-4.4	0.05047	-3.2709e-08	0.024366	-0.047436	0.02553	-0.15358	0.061147	0.0046732
		-72.44	-0.23622	-0.44462	-0.22653	-0.19554	-0.45415	-0.17198	-0.31946	-0.21467	-4.2	0.032406	0.069129	0.0057196	-0.082908	-0.014945	-0.10246	0.05225	0.0085926
		-72.4	-0.23599	-0.44688	-0.2281	-0.1948	-0.45252	-0.17365	-0.3147	-0.21264	-4	0.03402	0.10015	-0.0047598	-0.11755	-0.017755	-0.044212	0.056414	0.036858
		-72.36	-0.23551	-0.44935	-0.22919	-0.19404	-0.45105	-0.17619	-0.30986	-0.21054	-3.8	0.059389	0.083014	-0.0061095	-0.12294	0.013185	-0.0043209	0.066195	0.027135
		-72.32	-0.2349	-0.45201	-0.22963	-0.19336	-0.44967	-0.17942	-0.30473	-0.20819	-3.6	0.053607	0.088923	-0.004214	-0.094971	0.077376	-0.0031755	0.0549	-0.0055777
		-72.28	-0.23413	-0.45469	-0.22951	-0.19269	-0.44838	-0.18346	-0.29961	-0.20585	-3.4	0.022546	0.074447	0.0076721	-0.033188	0.092137	-0.049552	0.050735	-0.0039948
		-72.24	-0.23321	-0.45751	-0.22884	-0.19212	-0.44716	-0.18821	-0.29434	-0.2035	-3.2	0.028686	0.015362	0.013089	-0.010003	0.057415	-0.098915	0.10153	0.022763
		-72.2	-0.23211	-0.46036	-0.22771	-0.19163	-0.44618	-0.19369	-0.28897	-0.2009	-3	0.044867	-0.0062039	0.015602	-0.031996	-0.0090877	-0.12896	0.12564	0.033541
		-72.16	-0.23083	-0.46312	-0.22599	-0.19132	-0.44526	-0.19975	-0.28395	-0.19823	-2.8	0.03281	0.066175	0.018083	-0.049161	0.0030204	-0.13435	0.12438	0.0202
		-72.12	-0.22946	-0.46561	-0.22393	-0.19101	-0.44445	-0.20636	-0.27886	-0.19548	-2.6	0.032944	0.057903	0.0017126	-0.064069	0.058965	-0.11669	0.10185	0.020803
		-72.08	-0.22796	-0.46792	-0.22133	-0.19091	-0.44382	-0.21338	-0.2741	-0.19286	-2.4	0.051635	0.067061	-0.0019345	-0.086531	0.094685	-0.081805	0.12198	-0.011683
		-72.04	-0.22635	-0.4699	-0.21838	-0.19083	-0.44339	-0.22065	-0.26953	-0.19018	-2.2	0.019991	0.042837	0.025623	-0.092721	0.075118	-0.060193	0.15807	-0.066404
		-72	-0.22464	-0.47153	-0.21492	-0.19093	-0.44313	-0.22809	-0.26515	-0.1877	-2	0.028372	0.040769	0.049863	-0.10242	0.040737	-0.079791	0.16161	-0.073263
		-71.96	-0.22287	-0.47279	-0.21104	-0.19104	-0.44311	-0.2357	-0.26097	-0.1852	-1.8	0.064947	0.13737	0.062769	-0.10443	0.026895	-0.075083	0.14949	-0.070399
		-71.92	-0.22101	-0.47356	-0.20681	-0.19129	-0.44336	-0.24325	-0.25703	-0.18276	-1.6	0.054907	0.21123	0.029402	-0.073828	0.030362	-0.03016	0.1806	-0.048013
		-71.88	-0.21903	-0.47387	-0.20221	-0.19164	-0.44376	-0.25087	-0.25324	-0.18038	-1.4	0.035141	0.19114	-0.0092468	-0.067285	0.013579	-0.0061378	0.18262	-0.034747
		-71.84	-0.217	-0.47379	-0.19751	-0.19202	-0.4444	-0.25816	-0.24971	-0.17811	-1.2	-0.019229	0.11344	-0.0080291	-0.069146	-0.018202	-0.055453	0.15631	-0.00022612
		-71.8	-0.21481	-0.47312	-0.19265	-0.19266	-0.44519	-0.26534	-0.24663	-0.17596	-1	-0.010892	0.026293	0.0048348	-0.043116	-0.031886	-0.086103	0.1606	0.0069344
		-71.76	-0.21246	-0.47193	-0.18787	-0.1935	-0.44613	-0.27206	-0.24379	-0.1739	-0.8	0.044688	0.02452	0.00413	0.0057409	-0.014104	-0.058463	0.13075	0.01402
		-71.72	-0.2099	-0.47019	-0.18328	-0.19452	-0.44726	-0.27842	-0.2415	-0.17199	-0.6	0.051321	0.089809	0.0089528	0.013172	-0.043574	-0.032711	0.099072	0.025175
		-71.68	-0.20714	-0.46794	-0.17897	-0.19582	-0.44863	-0.28428	-0.23977	-0.17001	-0.4	0.049708	0.076515	0.008134	-0.013283	-0.052609	-0.036131	0.076734	-0.012211
		-71.64	-0.20424	-0.46521	-0.17522	-0.19739	-0.45007	-0.28967	-0.23835	-0.16836	-0.2	0.038995	0.050518	0.015509	-0.002411	-0.019436	-0.081545	0.070802	-0.019597
		-71.6	-0.20115	-0.46207	-0.17179	-0.19921	-0.45163	-0.29459	-0.2376	-0.1667	0	0.025593	0.13796	0.0077291	0.010396	0.048354	-0.063771	0.1004	-0.0090449
		-71.56	-0.19795	-0.45855	-0.16894	-0.20131	-0.45321	-0.29898	-0.23735	-0.16514	0.2	0.01134	0.1421	0.0014067	-0.010753	0.079399	-0.030689	0.10475	-0.013567
		-71.52	-0.19463	-0.45462	-0.16678	-0.2035	-0.45488	-0.30269	-0.23768	-0.16372	0.4	0.0034065	0.0050222	0.016844	-0.037001	0.069129	-0.05573	0.092383	-0.030753
		-71.48	-0.19127	-0.45038	-0.16527	-0.20569	-0.4566	-0.30586	-0.2386	-0.1624	0.6	0.017839	-0.058494	0.054005	-0.042499	0.013999	-0.094989	0.093456	-0.014396
		-71.44	-0.18789	-0.446	-0.16453	-0.20782	-0.45837	-0.30819	-0.24012	-0.16132	0.8	0.058179	0.055835	0.04758	-0.01918	0.0016284	-0.12124	0.081466	-0.014472
		-71.4	-0.18452	-0.44131	-0.16442	-0.20988	-0.45999	-0.30976	-0.24212	-0.16022	1	0.084221	0.23427	0.026397	-0.0060985	0.075853	-0.11391	0.071117	0.015828
		-71.36	-0.18125	-0.43654	-0.16515	-0.21182	-0.46153	-0.31057	-0.24458	-0.15893	1.2	0.10072	0.413	0.0061065	-0.017726	0.037506	-0.090337	0.082918	-0.0029396
		-71.32	-0.17806	-0.43188	-0.16655	-0.21363	-0.46284	-0.31057	-0.2477	-0.15749	1.4	0.10798	0.28715	0.010446	-0.012922	-0.0016022	-0.043541	0.081025	-0.073565
		-71.28	-0.17495	-0.4272	-0.16866	-0.2153	-0.4642	-0.30985	-0.25108	-0.15595	1.6	0.091796	-0.0032497	0.02262	0.0029435	0.0058045	-0.037775	0.064744	-0.090298
		-71.24	-0.17199	-0.42269	-0.17138	-0.21707	-0.46514	-0.30827	-0.25475	-0.15425	1.8	0.052307	-0.15155	0.031579	-0.020978	0.025372	-0.039054	0.074525	-0.05344
		-71.2	-0.16902	-0.41843	-0.1748	-0.21885	-0.46589	-0.30602	-0.25872	-0.1525	2	0.029224	0.021861	0.036141	-0.032886	0.022903	-0.050958	0.090553	-0.014547
		-71.16	-0.16607	-0.41454	-0.1787	-0.22076	-0.46628	-0.30326	-0.26301	-0.15098	2.2	-0.012774	0.30133	0.022411	-0.0021591	0.027447	-0.084839	0.10084	-0.042511
		-71.12	-0.16315	-0.41112	-0.18306	-0.22286	-0.46628	-0.29988	-0.26731	-0.14944	2.4	-0.029448	0.21861	0.012861	0.0078711	0.08762	-0.11933	0.076355	-0.058415
		-71.08	-0.16032	-0.40813	-0.18804	-0.22508	-0.46603	-0.29613	-0.27189	-0.14786	2.6	3.4818e-08	-0.079469	0.017831	0.020874	0.066319	-0.13972	0.061589	-0.090825
		-71.04	-0.15753	-0.40562	-0.19328	-0.22749	-0.46532	-0.29201	-0.27647	-0.14653	2.8	0.0026445	-0.19882	0.014489	0.0081153	-0.023139	-0.14366	0.057803	-0.13447
		-71	-0.15477	-0.4037	-0.19898	-0.23002	-0.46437	-0.28753	-0.28148	-0.14525	3	0.0303	-0.051404	0.02014	-0.00019803	-0.075774	-0.10835	0.039818	-0.12798
		-70.96	-0.15228	-0.40214	-0.20489	-0.23263	-0.46317	-0.28272	-0.2865	-0.14404	3.2	0.09202	0.12171	0.0093277	0.024158	-0.04662	-0.085992	0.041396	-0.13537
		-70.92	-0.14986	-0.40109	-0.21114	-0.23544	-0.46182	-0.27761	-0.29194	-0.14309	3.4	0.096502	0.14624	0.0021565	0.060397	-0.0043863	-0.059371	0.073642	-0.13537
		-70.88	-0.14751	-0.40041	-0.21753	-0.23816	-0.46015	-0.27234	-0.29751	-0.14228	3.6	0.056566	0.040473	0.012264	0.049257	0.061565	-0.070446	0.10014	-0.10175
		-70.84	-0.14531	-0.40033	-0.22384	-0.24077	-0.45832	-0.267	-0.3033	-0.14171	3.8	-0.0019722	0.053176	0.014675	-0.016765	0.16129	-0.10016	0.10765	-0.069947
		-70.8	-0.14325	-0.40067	-0.23001	-0.24305	-0.45616	-0.26154	-0.30919	-0.14135	4	-0.032003	0.1226	-0.004007	-0.061258	0.15368	-0.094642	0.11586	-0.068967
		-70.76	-0.1414	-0.4016	-0.2361	-0.24515	-0.45382	-0.2562	-0.31513	-0.14123	4.2	0.0091885	0.21359	-0.022893	-0.043368	0.066056	-0.043588	0.10141	-0.087886
		-70.72	-0.13975	-0.40298	-0.24164	-0.24689	-0.45134	-0.25091	-0.32108	-0.14152	4.4	0.043209	0.19528	-0.0037311	0.01361	0.029023	-0.01534	0.084811	-0.12165
		-70.68	-0.13832	-0.40502	-0.24674	-0.24845	-0.44861	-0.24577	-0.32677	-0.14184	4.6	0.040295	0.0059085	0.0064214	0.025499	0.041761	0.002978	0.10955	-0.13793
		-70.64	-0.13721	-0.40772	-0.25128	-0.24974	-0.44562	-0.24088	-0.33244	-0.14244	4.8	0.024652	-0.064403	-0.017363	-0.024811	0.062011	-0.031297	0.1428	-0.10334
		-70.6	-0.13629	-0.41085	-0.2551	-0.25081	-0.44262	-0.23622	-0.33754	-0.14325	5	0.059972	-0.080355	-0.031603	-0.018242	0.058781	-0.12171	0.14022	-0.041757
		-70.56	-0.13566	-0.4145	-0.25811	-0.25154	-0.43942	-0.23181	-0.34256	-0.14409	5.2	0.034199	-0.062925	-0.021103	0.024996	0.0043075	-0.149	0.093898	-0.052912
		-70.52	-0.13535	-0.41858	-0.26042	-0.25224	-0.43628	-0.22761	-0.34726	-0.14524	5.4	0.00098608	-0.12319	0.019357	0.008769	0.082367	-0.083346	0.088786	-0.11381
		-70.48	-0.13532	-0.42293	-0.26193	-0.25252	-0.43313	-0.2237	-0.3515	-0.14672	5.6	0.020349	-0.15362	0.041333	-0.016752	0.16681	-0.070928	0.1028	-0.089092
		-70.44	-0.13557	-0.4276	-0.26251	-0.25276	-0.43009	-0.22003	-0.35554	-0.14858	5.8	0.04406	-0.14801	0.036972	-0.047369	0.18057	-0.085012	0.13157	-0.046581
		-70.4	-0.1361	-0.43245	-0.26246	-0.25281	-0.42714	-0.21667	-0.35916	-0.15079	6	0.042312	-0.087741	0.034234	-0.041709	0.10033	-0.095771	0.12741	-0.050274
		-70.36	-0.13692	-0.43732	-0.26149	-0.25293	-0.42427	-0.21347	-0.36242	-0.15357	6.2	0.061182	-0.1161	0.032038	-0.0077269	0.02876	-0.11883	0.10986	-0.074545
		-70.32	-0.13799	-0.44226	-0.2597	-0.25285	-0.4216	-0.21075	-0.36507	-0.15682	6.4	0.090272	-0.11049	0.0073032	-0.025876	0.051873	-0.13155	0.1086	-0.11412
		-70.28	-0.13931	-0.44719	-0.25702	-0.25271	-0.41905	-0.20835	-0.36718	-0.16059	6.6	0.11708	0.0085673	-0.0086469	-0.04755	0.064848	-0.12048	0.11258	-0.17215
		-70.24	-0.14086	-0.45213	-0.25338	-0.25246	-0.41668	-0.20642	-0.36879	-0.16464	6.8	0.094037	0.03102	0.0030053	-0.037764	0.042155	-0.098054	0.12457	-0.26434
		-70.2	-0.14259	-0.45666	-0.24924	-0.25202	-0.41456	-0.20498	-0.36964	-0.16885	7	0.066785	0.019793	0.025014	-0.039106	0.034749	-0.097636	0.14766	-0.2819
		-70.16	-0.14443	-0.46115	-0.24405	-0.25131	-0.41258	-0.20407	-0.37011	-0.17357	7.2	0.066023	-0.095718	0.043336	-0.063769	0.050691	-0.13821	0.13851	-0.19507
		-70.12	-0.14643	-0.4655	-0.23826	-0.2505	-0.41093	-0.20375	-0.36977	-0.17826	7.4	0.072702	-0.15746	0.038943	-0.058003	0.095237	-0.13077	0.12936	-0.11397
		-70.08	-0.14859	-0.46957	-0.23173	-0.24937	-0.40938	-0.20401	-0.36892	-0.18299	7.6	0.091841	-0.12762	0.029057	-0.0081134	0.074172	-0.093172	0.096296	-0.10221
		-70.04	-0.15077	-0.47337	-0.22463	-0.2481	-0.4083	-0.20476	-0.36734	-0.18777	7.8	0.15177	-0.14801	0.02337	0.01879	0.041341	-0.080502	0.073641	-0.097308
		-70	-0.15317	-0.47677	-0.21702	-0.24664	-0.40745	-0.206	-0.36534	-0.19229	8	0.13774	-0.19291	0.010749	0.0050853	0.078558	-0.058913	0.089607	-0.081705
		-69.96	-0.15569	-0.47979	-0.2089	-0.24521	-0.40708	-0.20773	-0.36268	-0.1967	8.2	0.056879	-0.10281	-0.00075282	-0.015348	0.093608	-0.09585	0.08418	-0.098061
		-69.92	-0.1584	-0.48221	-0.20071	-0.24376	-0.40693	-0.20972	-0.35962	-0.20107	8.4	0.0031375	-0.020089	-0.0052637	-0.07168	0.054736	-0.14302	0.080583	-0.082987
		-69.88	-0.16123	-0.48408	-0.1923	-0.24237	-0.40719	-0.21187	-0.35616	-0.20568	8.6	0.0038995	0.070016	-0.0073662	-0.075976	-0.0061985	-0.14813	0.054837	-0.012211
		-69.84	-0.16421	-0.48533	-0.18385	-0.24105	-0.4078	-0.2142	-0.35237	-0.21037	8.8	0.05298	0.085378	0.0068623	-0.037024	0.011031	-0.15627	0.051618	0.015979
		-69.8	-0.16729	-0.48591	-0.17545	-0.24003	-0.4087	-0.21653	-0.34806	-0.21528	9	0.10349	0.046677	0.0072282	-0.0046335	0.085834	-0.14387	0.069729	-0.043943
		-69.76	-0.17044	-0.48569	-0.16716	-0.23913	-0.40985	-0.21888	-0.34363	-0.22014	9.2	0.066202	0.016248	0.010335	-0.008	0.1219	-0.085257	0.073263	-0.066103
		-69.72	-0.17363	-0.48489	-0.15914	-0.23852	-0.41132	-0.22119	-0.33868	-0.22525	9.4	-0.014388	0.078583	0.020371	0.010171	0.10149	-0.074404	0.08948	-0.016356
		-69.68	-0.17684	-0.48344	-0.15153	-0.23811	-0.41296	-0.22327	-0.33377	-0.23017	9.6	-0.022725	0.14505	0.008407	-0.02842	0.079688	-0.0948	0.10835	0.040024
		-69.64	-0.18005	-0.48144	-0.1443	-0.2377	-0.41486	-0.22529	-0.32847	-0.23463	9.8	0.0081576	0.10163	0.0062175	-0.09111	0.10798	-0.08987	0.10052	0.032637
		-69.6	-0.18337	-0.47892	-0.13765	-0.23744	-0.41686	-0.22723	-0.323	-0.23865	10	0.050201	0.019793	0.0047059	-0.044337	0.12121	-0.097122	0.066953	0.0053515
		-69.56	-0.18667	-0.47607	-0.13159	-0.23714	-0.41902	-0.22891	-0.31748	-0.24168	10.2	0.094664	-0.071788	0.016778	0.01561	0.086228	-0.17061	0.02297	-0.051254
		-69.52	-0.19002	-0.47284	-0.12614	-0.23674	-0.42126	-0.23031	-0.31175	-0.24413	10.4	0.11376	-0.12467	0.021949	0.051295	0.079268	-0.18853	0.029848	-0.09776
		-69.48	-0.19332	-0.46927	-0.1215	-0.23626	-0.42362	-0.23142	-0.30596	-0.24554	10.6	0.10251	-0.063221	0.044689	0.074605	0.072701	-0.13214	0.089165	-0.11751
		-69.44	-0.19655	-0.46555	-0.11771	-0.23556	-0.42609	-0.23237	-0.30021	-0.24624	10.8	0.08821	-0.01743	0.074136	0.027797	0.043337	-0.078353	0.12766	-0.11072
		-69.4	-0.19961	-0.46161	-0.11483	-0.23459	-0.42855	-0.23318	-0.29459	-0.24577	11	0.073867	0.025702	0.051207	-0.042555	-0.02335	-0.080707	0.13971	-0.075298
		-69.36	-0.20263	-0.45731	-0.11291	-0.23343	-0.43104	-0.23393	-0.28913	-0.24439	11.2	0.079156	0.090695	0.019567	-0.059608	-0.026317	-0.10841	0.13952	-0.057812
		-69.32	-0.20531	-0.45294	-0.11181	-0.23216	-0.43364	-0.23459	-0.28386	-0.242	11.4	0.087314	-0.0056131	0.035256	-0.0089459	0.0098756	-0.14289	0.13037	-0.077786
		-69.28	-0.20784	-0.44837	-0.11175	-0.23066	-0.43616	-0.2353	-0.279	-0.23883	11.6	0.069564	-0.17607	0.040841	0.0045854	0.068236	-0.13169	0.12905	-0.086002
		-69.24	-0.21018	-0.44376	-0.1126	-0.22924	-0.43873	-0.23586	-0.27444	-0.23486	11.8	0.052038	-0.15687	0.036072	-0.0074636	0.12825	-0.10602	0.14154	-0.087132
		-69.2	-0.21215	-0.43907	-0.1144	-0.22777	-0.44133	-0.23643	-0.27014	-0.23015	12	0.019811	-0.038405	0.033622	-0.034174	0.1335	-0.12732	0.13845	-0.10221
		-69.16	-0.2139	-0.43434	-0.11707	-0.22625	-0.44368	-0.23672	-0.26625	-0.22505	12.2	0.029672	0.016544	0.029369	-0.0059447	0.050928	-0.14038	0.1452	-0.096629
		-69.12	-0.21531	-0.42957	-0.1206	-0.22477	-0.44597	-0.23671	-0.26274	-0.21966	12.4	0.083011	0.0038405	0.036858	0.041488	-0.061171	-0.15734	0.17568	-0.11555
		-69.08	-0.21638	-0.42482	-0.12488	-0.22337	-0.44807	-0.23629	-0.25964	-0.21419	12.6	0.11367	-0.05554	0.03735	0.062686	-0.069392	-0.16563	0.15012	-0.15369
		-69.04	-0.21706	-0.42025	-0.12991	-0.22186	-0.44996	-0.2354	-0.25696	-0.20864	12.8	0.11179	-0.041655	0.034168	0.050995	-0.026606	-0.14352	0.087146	-0.095499
		-69	-0.2174	-0.41568	-0.1357	-0.22042	-0.45169	-0.23413	-0.25456	-0.2031	13	0.089734	-0.047563	0.011697	0.018999	0.060593	-0.11307	0.054774	-0.036858
		-68.96	-0.21728	-0.41143	-0.14212	-0.219	-0.45321	-0.23249	-0.25254	-0.19745	13.2	0.086462	-0.10015	0.00046789	0.019149	0.14658	-0.10959	0.080709	-0.032486
		-68.92	-0.21678	-0.4074	-0.14901	-0.21759	-0.45452	-0.2304	-0.25092	-0.19181	13.4	0.089106	0.055244	0.025632	0.034711	0.14637	-0.1148	0.099892	-0.049822
		-68.88	-0.21586	-0.40366	-0.15652	-0.21631	-0.45569	-0.22817	-0.24949	-0.18596	13.6	0.063647	0.22157	0.037902	0.031217	0.064533	-0.10925	0.087461	-0.075449
		-68.84	-0.21457	-0.40027	-0.16446	-0.21515	-0.4565	-0.22559	-0.2484	-0.17996	13.8	0.036978	0.23723	0.013236	0.0095457	0.014761	-0.14549	0.081908	-0.084645
		-68.8	-0.21283	-0.39726	-0.17273	-0.21388	-0.45695	-0.22297	-0.24765	-0.17373	14	0.038009	0.23723	0.011919	-0.0053564	0.0028104	-0.18061	0.089039	-0.059922
		-68.76	-0.21074	-0.39464	-0.18133	-0.21285	-0.45717	-0.22031	-0.24724	-0.16725	14.2	0.082876	0.24166	0.019126	0.013114	0.0014971	-0.18213	0.11945	-0.043566
		-68.72	-0.20827	-0.39233	-0.19001	-0.21198	-0.45709	-0.21778	-0.24721	-0.16074	14.4	0.11627	0.0904	0.034897	0.013345	-0.048905	-0.13776	0.13271	-0.033391
		-68.68	-0.20563	-0.39029	-0.19862	-0.21132	-0.4567	-0.21559	-0.24754	-0.15418	14.6	0.093723	-0.11965	0.030689	0.010253	-0.070758	-0.095305	0.11352	-0.029396
		-68.64	-0.20268	-0.3885	-0.20713	-0.21079	-0.45603	-0.21372	-0.24854	-0.14766	14.8	0.092289	-0.1486	0.014612	0.0072386	0.036272	-0.14796	0.10437	-0.049144
		-68.6	-0.19958	-0.38692	-0.21531	-0.21042	-0.45517	-0.21218	-0.24997	-0.14128	15	0.08821	-0.010044	0.02451	0.036358	0.10761	-0.19056	0.10608	-0.046883
		-68.56	-0.19629	-0.38559	-0.22326	-0.21023	-0.45408	-0.21096	-0.2518	-0.13467	15.2	0.090048	0.064403	0.031057	0.03587	0.094212	-0.15083	0.11838	-0.03633
		-68.52	-0.19281	-0.38426	-0.23082	-0.21016	-0.45282	-0.21012	-0.25409	-0.12858	15.4	0.10296	0.13885	0.020509	0.016133	0.11157	-0.13047	0.14028	-0.065274
		-68.48	-0.18923	-0.38307	-0.23812	-0.21019	-0.45155	-0.20951	-0.25678	-0.12279	15.6	0.097533	0.080651	0.011502	-0.014666	0.099597	-0.14084	0.14583	-0.076278
		-68.44	-0.18553	-0.3819	-0.2448	-0.21035	-0.45014	-0.20921	-0.25977	-0.11724	15.8	0.074091	-0.028952	0.014471	-0.038081	0.0065663	-0.12064	0.16224	-0.097232
		-68.4	-0.18173	-0.38087	-0.25111	-0.21034	-0.44864	-0.20917	-0.26302	-0.11234	16	0.077587	0.046677	0.018077	0.013875	-0.056837	-0.11479	0.15315	-0.12685
		-68.36	-0.17803	-0.37992	-0.25675	-0.21018	-0.44725	-0.20941	-0.26638	-0.10769	16.2	0.078887	0.11669	0.012864	0.07671	-0.11583	-0.15577	0.14892	-0.14185
		-68.32	-0.17441	-0.37901	-0.26176	-0.20984	-0.44577	-0.20983	-0.26996	-0.1038	16.4	0.068175	0.051699	0.0055876	0.045718	-0.11769	-0.19257	0.14356	-0.12957
		-68.28	-0.17098	-0.37823	-0.26604	-0.20934	-0.44444	-0.21041	-0.27362	-0.10077	16.6	0.056297	-0.0032497	0.00033894	0.018815	-0.062353	-0.18509	0.11302	-0.093916
		-68.24	-0.16775	-0.37751	-0.26965	-0.20864	-0.443	-0.21117	-0.27736	-0.098666	16.8	0.072477	0.031315	0.015722	0.016963	-0.054158	-0.15833	0.080141	-0.02118
		-68.2	-0.16486	-0.37682	-0.27242	-0.20799	-0.44156	-0.21219	-0.2811	-0.097468	17	0.089555	0.090991	0.05378	0.021618	-0.0013395	-0.12164	0.06121	-0.0040702
		-68.16	-0.16233	-0.37602	-0.27452	-0.20727	-0.44026	-0.21358	-0.28482	-0.097216	17.2	0.078394	0.05554	0.047889	0.00018648	0.041735	-0.092217	0.082539	-0.069042
		-68.12	-0.16024	-0.37526	-0.27577	-0.20656	-0.43909	-0.21539	-0.28842	-0.0976	17.4	0.062661	0.097195	0.0085749	-0.00055565	0.029154	-0.099271	0.10078	-0.11577
		-68.08	-0.15854	-0.37443	-0.2762	-0.20591	-0.43808	-0.21761	-0.2919	-0.09864	17.6	0.083011	-0.0067948	0.013362	0.0026859	0.037953	-0.12305	0.078564	-0.10364
		-68.04	-0.15739	-0.37354	-0.27578	-0.20541	-0.43718	-0.22015	-0.29529	-0.10024	17.8	0.095202	-0.15835	0.010968	-0.11011	0.049509	-0.14709	0.061778	-0.084193
		-68	-0.15661	-0.37264	-0.27474	-0.20505	-0.4364	-0.22303	-0.2987	-0.10235	18	0.071895	-0.075629	0.0044089	-0.13997	0.006251	-0.13267	0.1038	-0.082534
		-67.96	-0.15628	-0.37178	-0.27275	-0.20481	-0.43596	-0.22593	-0.30199	-0.10491	18.2	0.098295	0.046086	0.0036861	-0.064721	-0.026081	-0.10674	0.11674	-0.051556
		-67.92	-0.15628	-0.37088	-0.2703	-0.20464	-0.43569	-0.22869	-0.3053	-0.10804	18.4	0.135	0.1294	0.017987	-0.0017188	-0.049457	-0.088907	0.10406	0.0087434
		-67.88	-0.15662	-0.37006	-0.26717	-0.20448	-0.43559	-0.23114	-0.30851	-0.11159	18.6	0.13846	0.18996	0.024699	-0.0024609	-0.039397	-0.10556	0.078374	0.015301
		-67.84	-0.15726	-0.36949	-0.26358	-0.20418	-0.43555	-0.23335	-0.31172	-0.11551	18.8	0.11739	-0.00059087	0.0048798	-0.021441	0.020697	-0.10349	0.080772	-0.010929
		-67.8	-0.15826	-0.36892	-0.25953	-0.20375	-0.43561	-0.23519	-0.31492	-0.1201	19	0.078797	-0.15126	-0.0016046	0.006981	0.038268	-0.12213	0.091878	0.020954
		-67.76	-0.15959	-0.36841	-0.25513	-0.20319	-0.43566	-0.23667	-0.31813	-0.12521	19.2	0.0896	-0.034269	0.0013227	0.029341	0.026002	-0.11738	0.084306	0.024497
		-67.72	-0.16125	-0.36795	-0.25045	-0.20246	-0.43581	-0.23777	-0.32099	-0.13079	19.4	0.11214	0.13442	0.01182	0.007527	0.028629	-0.11064	0.092762	-0.011457
		-67.68	-0.16324	-0.36741	-0.24565	-0.20191	-0.43596	-0.23863	-0.32376	-0.13699	19.6	0.11703	0.11492	0.022681	-0.012387	0.049562	-0.098662	0.11062	-0.053139
		-67.64	-0.16561	-0.36686	-0.24085	-0.20121	-0.43615	-0.23926	-0.32642	-0.14345	19.8	0.11945	-0.014771	0.0091148	-0.020831	0.061906	-0.086948	0.12406	-0.078615
		-67.6	-0.16842	-0.36626	-0.23603	-0.20062	-0.43636	-0.23971	-0.32885	-0.15029	20	0.091437	-0.099558	-0.020608	-0.033478	0.048117	-0.10232	0.12002	-0.09678
		-67.56	-0.1717	-0.36574	-0.23109	-0.20003	-0.43655	-0.24008	-0.33097	-0.1572	20.2	0.076915	-0.12615	-0.013755	-0.057486	0.0571	-0.10832	0.11207	-0.083514
		-67.52	-0.17531	-0.36545	-0.22629	-0.19952	-0.43672	-0.24014	-0.33265	-0.16407	20.4	0.07427	-0.17282	0.013392	-0.04413	0.037296	-0.12723	0.095791	-0.06143
		-67.48	-0.17931	-0.36539	-0.22143	-0.19895	-0.43685	-0.24001	-0.33394	-0.17076	20.6	0.10618	-0.13412	0.020698	-0.033307	0.034223	-0.14992	0.079131	-0.062786
		-67.44	-0.18357	-0.36565	-0.2167	-0.19858	-0.43697	-0.23955	-0.33479	-0.17716	20.8	0.11223	-0.030429	0.030461	-0.041809	0.040054	-0.16441	0.094339	-0.044697
		-67.4	-0.18811	-0.36602	-0.2121	-0.19804	-0.43696	-0.23879	-0.33531	-0.18318	21	0.084804	-0.02452	0.034552	-0.06463	0.057757	-0.18399	0.11258	-0.0045978
		-67.36	-0.19291	-0.36667	-0.20784	-0.19751	-0.437	-0.23772	-0.33543	-0.18872	21.2	0.098205	0.0064994	0.042797	-0.071357	0.040028	-0.15911	0.1233	0.024195
		-67.32	-0.19786	-0.36749	-0.20397	-0.19692	-0.4369	-0.23629	-0.33511	-0.19382	21.4	0.15495	0.071788	0.031522	-0.060958	0.031938	-0.11547	0.15183	0.045978
		-67.28	-0.20293	-0.36846	-0.20062	-0.1964	-0.43684	-0.23454	-0.33431	-0.19845	21.6	0.15701	0.10753	0.0020605	-0.075195	0.049825	-0.10033	0.1712	0.046581
		-67.24	-0.20804	-0.36951	-0.19777	-0.19585	-0.43674	-0.23241	-0.33302	-0.20295	21.8	0.10681	0.012703	-0.01248	-0.063902	0.06905	-0.10606	0.16072	0.0065575
		-67.2	-0.21317	-0.37061	-0.1954	-0.19536	-0.43655	-0.23004	-0.33119	-0.20704	22	0.069385	-0.10428	-0.010791	-0.039988	0.081448	-0.11125	0.11396	-0.027964
		-67.16	-0.21822	-0.37196	-0.19352	-0.19517	-0.43627	-0.22733	-0.32898	-0.21064	22.2	0.079425	-0.06647	0.024837	-0.060452	0.039791	-0.099207	0.10033	-0.051857
		-67.12	-0.22304	-0.37346	-0.19216	-0.19511	-0.43584	-0.22428	-0.32602	-0.21361	22.4	0.097174	0.00029542	0.056347	-0.059683	-0.052714	-0.085984	0.099072	-0.060224
		-67.08	-0.22772	-0.37521	-0.19111	-0.19527	-0.43525	-0.22097	-0.3227	-0.21594	22.6	0.076287	-0.036042	0.061731	-0.046885	-0.033225	-0.094105	0.068152	-0.093765
		-67.04	-0.23198	-0.37735	-0.19047	-0.19563	-0.43454	-0.2174	-0.31871	-0.21759	22.8	0.070684	-0.12142	0.063387	-0.0472	0.066949	-0.13875	0.071496	-0.13808
		-67	-0.23586	-0.37962	-0.19028	-0.19616	-0.43373	-0.21363	-0.31417	-0.21855	23	0.070012	-0.10842	0.042605	-0.017978	0.14777	-0.13704	0.10519	-0.14743
		-66.96	-0.23933	-0.38222	-0.1906	-0.19677	-0.43276	-0.20979	-0.30906	-0.21894	23.2	0.12187	0.028361	0.014477	-0.009713	0.12791	-0.10807	0.098883	-0.11751
		-66.92	-0.24221	-0.38494	-0.19134	-0.19755	-0.43162	-0.20605	-0.3035	-0.21874	23.4	0.15123	0.20414	0.012609	0.010253	0.0080896	-0.11178	0.067899	-0.11585
		-66.88	-0.24475	-0.38775	-0.19251	-0.19845	-0.43044	-0.20232	-0.29763	-0.21801	23.6	0.10748	0.16721	0.017957	0.02122	-0.052346	-0.10973	0.060011	-0.15384
		-66.84	-0.24669	-0.39068	-0.19414	-0.19967	-0.429	-0.19884	-0.29177	-0.2171	23.8	0.096054	0.11019	0.015692	0.028187	-0.010375	-0.08367	0.086325	-0.15075
		-66.8	-0.24811	-0.39374	-0.19622	-0.20093	-0.42749	-0.19557	-0.28559	-0.21597	24	0.11528	0.035451	0.027185	0.016656	0.016888	-0.06588	0.10223	-0.12293
		-66.76	-0.24898	-0.39675	-0.19861	-0.20233	-0.4258	-0.19287	-0.27943	-0.215	24.2	0.1212	0.025702	0.042083	-0.0098476	0.056154	-0.064577	0.1033	-0.1307
		-66.72	-0.24926	-0.39989	-0.20126	-0.20385	-0.42398	-0.19042	-0.27334	-0.21418	24.4	0.10273	0.025702	0.038031	-0.025463	0.081763	-0.09089	0.10847	-0.12263
		-66.68	-0.24892	-0.40326	-0.20417	-0.20523	-0.42209	-0.18868	-0.26727	-0.21351	24.6	0.074225	-0.013885	0.014615	-0.039106	0.053764	-0.13607	0.094213	-0.10251
		-66.64	-0.248	-0.40668	-0.20708	-0.20671	-0.42009	-0.1873	-0.26135	-0.21258	24.8	0.063961	-0.089218	0.020482	-0.073784	0.019147	-0.13787	0.10986	-0.096705
		-66.6	-0.24647	-0.41028	-0.21023	-0.20804	-0.41802	-0.18633	-0.25554	-0.21168	25	0.066964	-0.027179	0.02879	-0.049542	-0.0045438	-0.080178	0.11857	-0.07349
		-66.56	-0.2444	-0.41398	-0.2136	-0.20926	-0.41568	-0.18588	-0.24994	-0.21041	25.2	0.052532	-0.0017726	0.020791	0.0036914	-0.047566	-0.04678	0.118	-0.06045
		-66.52	-0.24182	-0.41786	-0.21699	-0.21039	-0.41334	-0.18576	-0.24445	-0.20883	25.4	0.064678	-0.0011817	0.036456	0.043643	-0.081763	-0.070162	0.131	-0.022386
		-66.48	-0.2388	-0.42143	-0.22045	-0.21139	-0.41098	-0.18593	-0.23921	-0.20685	25.6	0.066516	-0.026884	0.075672	-0.0066368	-0.048144	-0.1057	0.14735	0.013718
		-66.44	-0.2355	-0.42506	-0.22422	-0.21235	-0.40866	-0.18641	-0.23416	-0.20452	25.8	0.10027	-0.021861	0.071464	-0.047402	0.03572	-0.09679	0.15934	-0.0021105
		-66.4	-0.23184	-0.42832	-0.2281	-0.21313	-0.4063	-0.18702	-0.22968	-0.20181	26	0.13958	0.086855	0.054578	-0.015738	0.065925	-0.077879	0.14444	-0.043943
		-66.36	-0.22795	-0.43144	-0.23218	-0.21397	-0.4041	-0.18763	-0.22562	-0.19893	26.2	0.12963	0.14948	0.020977	0.040061	0.034171	-0.11225	0.14085	-0.054194
		-66.32	-0.22383	-0.43405	-0.23624	-0.21494	-0.40186	-0.1884	-0.22221	-0.19563	26.4	0.081173	0.094536	-0.022848	0.068041	0.016337	-0.14351	0.11687	-0.079595
		-66.28	-0.21936	-0.43647	-0.2404	-0.21596	-0.39984	-0.18919	-0.21946	-0.19221	26.6	0.054862	0.085969	-0.024864	0.027891	0.016783	-0.14054	0.082413	-0.06354
		-66.24	-0.21479	-0.4385	-0.24454	-0.21744	-0.39791	-0.19004	-0.21746	-0.18858	26.8	0.036485	0.067357	-0.018787	0.015856	0.074356	-0.14141	0.10204	0.0015075
		-66.2	-0.20995	-0.44022	-0.24856	-0.21891	-0.39621	-0.19102	-0.21634	-0.18472	27	0.045494	0.10222	-0.035703	0.030296	0.05358	-0.13735	0.11157	0.067836
		-66.16	-0.20493	-0.44172	-0.25239	-0.22031	-0.39466	-0.19225	-0.21596	-0.18115	27.2	0.054549	0.18464	-0.041003	0.0063504	-0.015706	-0.12467	0.10866	0.086906
		-66.12	-0.19974	-0.44293	-0.25627	-0.22162	-0.3933	-0.19365	-0.21633	-0.17785	27.4	0.043298	0.13146	-0.052949	-0.02942	-0.037296	-0.12332	0.13233	0.046053
		-66.08	-0.19443	-0.44394	-0.25987	-0.22294	-0.39213	-0.19526	-0.21752	-0.17464	27.6	0.039757	0.053472	-0.056101	-0.0033684	-0.032358	-0.14818	0.1045	-0.0061806
		-66.04	-0.18916	-0.44463	-0.26334	-0.2239	-0.39128	-0.19721	-0.21921	-0.17201	27.8	0.053518	0.05554	-0.027398	-0.0039894	-0.0068552	-0.12328	0.063861	-0.0061053
		-66	-0.18394	-0.44505	-0.26654	-0.22461	-0.39061	-0.19937	-0.22164	-0.16959	28	0.061451	0.024225	-0.022576	-0.024532	0.072517	-0.031621	0.036537	0.029773
		-65.96	-0.17887	-0.44514	-0.26952	-0.22497	-0.39029	-0.20179	-0.2244	-0.16761	28.2	0.059389	0.010635	-0.023787	0.036449	0.15375	-0.0047712	0.044993	0.021858
		-65.92	-0.17395	-0.44484	-0.27211	-0.22493	-0.39018	-0.20443	-0.2278	-0.16595	28.4	0.03662	-0.021271	-0.03112	0.1628	0.13048	-0.041851	0.045876	-0.047184
		-65.88	-0.16927	-0.44419	-0.27425	-0.22443	-0.39019	-0.20721	-0.2318	-0.16443	28.6	0.022008	-0.053767	-0.015752	0.040386	-0.00097179	-0.070399	0.059191	-0.079143
		-65.84	-0.16496	-0.44309	-0.27606	-0.22341	-0.39043	-0.21017	-0.23615	-0.16309	28.8	0.047287	-0.036042	0.016664	-0.095557	-0.036666	-0.095676	0.1127	-0.11902
		-65.8	-0.16098	-0.44163	-0.2772	-0.22185	-0.39086	-0.21321	-0.241	-0.16183	29	0.02909	-0.025702	0.027722	-0.10964	0.014918	-0.10847	0.15858	-0.13937
		-65.76	-0.15742	-0.43997	-0.27799	-0.21978	-0.39144	-0.21623	-0.24638	-0.16053	29.2	0.0081577	-0.049336	0.032515	-0.068037	0.024137	-0.12833	0.16464	-0.12942
		-65.72	-0.15435	-0.43816	-0.27822	-0.21722	-0.39222	-0.21918	-0.25227	-0.15917	29.4	0.019408	-0.085082	0.027629	-0.018922	-0.0029942	-0.14933	0.14634	-0.13876
		-65.68	-0.15168	-0.43629	-0.27831	-0.21438	-0.3933	-0.22194	-0.25854	-0.15762	29.6	0.035589	0.015067	0.016001	0.015129	0.025529	-0.16564	0.13384	-0.16394
		-65.64	-0.14949	-0.43429	-0.27818	-0.21119	-0.39457	-0.22447	-0.26523	-0.15596	29.8	0.077722	-0.00029542	0.01431	0.020689	0.053239	-0.15543	0.11365	-0.11389
		-65.6	-0.14773	-0.43234	-0.27776	-0.20767	-0.39603	-0.22656	-0.27232	-0.15397	30	0.10273	-0.1291	0.014468	0.01883	0.042392	-0.11262	0.071054	-0.031129
		-65.56	-0.14636	-0.43028	-0.27712	-0.20392	-0.39762	-0.2282	-0.27993	-0.15209	30.2	0.090586	-0.095422	0.0047718	-0.0053045	-0.016311	-0.063463	0.061021	-0.0059545
		-65.52	-0.14541	-0.42829	-0.2763	-0.19998	-0.39954	-0.22932	-0.2879	-0.14975	30.4	0.073912	-0.015953	-0.0023454	-0.030494	-0.055865	-0.057144	0.086325	-0.037385
		-65.48	-0.14485	-0.42612	-0.27523	-0.1959	-0.40163	-0.22993	-0.29619	-0.14721	30.6	0.028372	-0.010044	-0.015149	-0.031919	-0.050901	-0.081782	0.12343	-0.081705
		-65.44	-0.14457	-0.42385	-0.27399	-0.19174	-0.40411	-0.23005	-0.30457	-0.14473	30.8	0.032944	-0.066766	-0.022665	-0.0093765	0.0064874	-0.099223	0.12286	-0.10545
		-65.4	-0.14459	-0.42164	-0.27265	-0.18753	-0.40676	-0.22948	-0.31289	-0.14219	31	0.045763	-0.072084	-0.0076482	0.023142	0.066555	-0.1027	0.12652	-0.074997
		-65.36	-0.14485	-0.41955	-0.27107	-0.18328	-0.40964	-0.22842	-0.32119	-0.13976	31.2	0.071671	-0.10015	0.01083	0.049257	0.061066	-0.14487	0.13864	-0.041003
		-65.32	-0.14529	-0.41745	-0.26946	-0.17915	-0.41266	-0.22685	-0.32902	-0.13732	31.4	0.078887	-0.12083	-0.0061155	0.028739	0.041472	-0.17649	0.12293	-0.11841
		-65.28	-0.14598	-0.41541	-0.26753	-0.17493	-0.41582	-0.22495	-0.33642	-0.13494	31.6	0.11017	-0.11522	-0.0054527	-0.0063811	0.060173	-0.1705	0.10014	-0.1506
		-65.24	-0.14674	-0.41333	-0.26557	-0.17086	-0.41893	-0.2227	-0.34336	-0.13243	31.8	0.11761	-0.10753	0.010177	-0.053493	0.074461	-0.14893	0.087209	-0.19205
		-65.2	-0.14758	-0.4111	-0.26329	-0.16686	-0.42209	-0.22014	-0.34965	-0.12976	32	0.10157	-0.021271	0.02649	-0.075406	0.0706	-0.16225	0.11977	-0.19522
		-65.16	-0.14843	-0.40858	-0.26082	-0.16293	-0.42522	-0.21744	-0.35527	-0.12694	32.2	0.089151	0.018021	-0.0044989	-0.087217	0.063456	-0.14789	0.14653	-0.14728
		-65.12	-0.14932	-0.40568	-0.25805	-0.15919	-0.4283	-0.21444	-0.36031	-0.12389	32.4	0.10591	0.077401	-0.016445	-0.088447	0.019804	-0.11947	0.17341	-0.092936
		-65.08	-0.15019	-0.40256	-0.255	-0.15583	-0.43116	-0.21128	-0.36484	-0.12056	32.6	0.12187	0.085968	-0.0066614	-0.082676	-0.043757	-0.11425	0.20679	-0.04545
		-65.04	-0.15109	-0.39908	-0.25165	-0.15282	-0.43411	-0.20794	-0.36869	-0.11698	32.8	0.10851	0.062335	0.018724	-0.071454	-0.045071	-0.1164	0.19581	-0.055023
		-65	-0.15187	-0.39546	-0.24818	-0.15026	-0.43685	-0.20451	-0.37186	-0.11329	33	0.090855	-0.062039	0.01499	-0.062827	0.0018122	-0.12655	0.13321	-0.10175
		-64.96	-0.15262	-0.39151	-0.24458	-0.14837	-0.43959	-0.20101	-0.37425	-0.1095	33.2	0.089689	-0.15096	-0.02658	-0.033549	0.038662	-0.16172	0.077554	-0.1105
		-64.92	-0.15326	-0.38758	-0.24097	-0.14706	-0.44223	-0.19759	-0.37585	-0.10575	33.4	0.096233	-0.11522	-0.061605	-0.011338	0.017256	-0.14034	0.082287	-0.076504
		-64.88	-0.15389	-0.38355	-0.23729	-0.14637	-0.44475	-0.19432	-0.37676	-0.10204	33.6	0.090048	-0.08331	-0.069547	-0.021233	0.019173	-0.16765	0.10696	-0.063992
		-64.84	-0.15433	-0.37947	-0.23361	-0.14626	-0.44712	-0.19115	-0.37717	-0.098479	33.8	0.099102	-0.054654	-0.043408	-0.0087844	0.059175	-0.23015	0.13706	-0.042435
		-64.8	-0.15473	-0.37548	-0.22998	-0.14683	-0.44928	-0.18815	-0.3771	-0.095145	34	0.095919	-0.10133	0.017786	-0.021143	0.10036	-0.21753	0.1399	-0.026079
		-64.76	-0.1549	-0.37159	-0.22631	-0.14803	-0.45124	-0.18545	-0.3765	-0.092246	34.2	0.077766	-0.12496	0.056176	-0.028101	0.1526	-0.19233	0.11012	-0.021557
		-64.72	-0.15495	-0.36787	-0.22311	-0.14992	-0.45305	-0.18298	-0.37552	-0.089788	34.4	0.09081	-0.16987	0.030826	-0.01763	0.21716	-0.18696	0.077806	0.0035426
		-64.68	-0.1549	-0.36424	-0.21983	-0.15233	-0.45471	-0.18079	-0.37413	-0.088002	34.6	0.085476	-0.16307	0.024819	-0.045587	0.17729	-0.17827	0.059443	-0.0088187
		-64.64	-0.15471	-0.36072	-0.21675	-0.15529	-0.45609	-0.17874	-0.37245	-0.086919	34.8	0.049708	-0.10428	0.023805	-0.053385	0.070232	-0.16453	0.073768	-0.033391
		-64.6	-0.15441	-0.35747	-0.21385	-0.15895	-0.45722	-0.17698	-0.3704	-0.086469	35	0.044688	-0.091582	0.019678	-0.041838	0.0041236	-0.2002	0.096043	-0.026682
		-64.56	-0.15396	-0.35438	-0.21116	-0.16311	-0.45804	-0.17529	-0.36795	-0.08683	35.2	0.040161	-0.053767	0.024942	-0.0095727	-0.013658	-0.21892	0.13271	-0.049068
		-64.52	-0.15343	-0.35156	-0.20874	-0.1679	-0.45865	-0.17397	-0.36515	-0.088266	35.4	0.062482	-0.018316	0.022459	-0.0099379	-0.07651	-0.19696	0.1329	-0.094594
		-64.48	-0.15277	-0.34892	-0.20649	-0.17309	-0.459	-0.17299	-0.36188	-0.090676	35.6	0.14339	0.035746	0.0060915	-0.018547	-0.11339	-0.18473	0.13441	-0.11826
		-64.44	-0.15203	-0.34672	-0.20441	-0.17885	-0.45906	-0.17239	-0.35823	-0.093752	35.8	0.18592	-0.053176	0.0043309	-0.025207	0.0068289	-0.1649	0.1505	-0.12716
		-64.4	-0.15121	-0.34485	-0.20258	-0.18493	-0.45892	-0.17216	-0.35417	-0.09789	36	0.16185	-0.036928	0.019708	-0.0092151	0.08326	-0.11377	0.14829	-0.08766
		-64.36	-0.15033	-0.3434	-0.20094	-0.19141	-0.45844	-0.17213	-0.34964	-0.10259	36.2	0.17198	0.059085	0.020059	-0.033132	0.11977	-0.10401	0.13769	-0.055098
		-64.32	-0.14953	-0.34244	-0.19931	-0.19813	-0.45776	-0.1726	-0.34472	-0.10788	36.4	0.18668	-0.0056131	0.023814	-0.048671	0.12457	-0.10825	0.14318	-0.073339
		-64.28	-0.14881	-0.34204	-0.19792	-0.205	-0.45683	-0.17341	-0.33955	-0.11348	36.6	0.15257	-0.066471	0.032449	-0.068764	0.036351	-0.11928	0.12375	-0.07854
		-64.24	-0.14831	-0.34202	-0.19669	-0.21188	-0.4556	-0.17459	-0.33439	-0.11956	36.8	0.14746	-0.094536	0.039308	-0.085967	-0.041709	-0.11806	0.13258	-0.058716
		-64.2	-0.14796	-0.34264	-0.19583	-0.21862	-0.45405	-0.17615	-0.32901	-0.12581	37	0.17059	-0.13087	0.036228	0.041257	-0.010979	-0.13099	0.12009	-0.040476
		-64.16	-0.14777	-0.34367	-0.19511	-0.2254	-0.45227	-0.17808	-0.32347	-0.13248	37.2	0.14374	-0.088627	0.032632	0.11568	0.075485	-0.14683	0.10885	-0.06761
		-64.12	-0.14778	-0.34514	-0.19453	-0.23194	-0.45026	-0.18031	-0.31795	-0.13935	37.4	0.074808	-0.0094536	0.023682	-0.00062483	0.045097	-0.16746	0.093582	-0.085474
		-64.08	-0.14805	-0.34693	-0.19434	-0.23823	-0.44807	-0.18269	-0.31257	-0.14652	37.6	0.046884	0.05229	0.023862	-0.077477	-0.053948	-0.15927	0.085	-0.098288
		-64.04	-0.14855	-0.34908	-0.19424	-0.2444	-0.44571	-0.18523	-0.3072	-0.15418	37.8	0.013581	0.066471	0.029723	-0.084433	-0.039187	-0.12746	0.12274	-0.082007
		-64	-0.14937	-0.35143	-0.19436	-0.25021	-0.44333	-0.1879	-0.30193	-0.16191	38	0.028731	0.11728	0.046012	-0.063811	0.035878	-0.088796	0.14943	-0.069645
		-63.96	-0.15044	-0.35417	-0.19448	-0.25566	-0.44083	-0.19054	-0.29685	-0.17013	38.2	0.094485	0.046086	0.060888	-0.044362	0.082682	-0.11896	0.14798	-0.017411
		-63.92	-0.15177	-0.3572	-0.19464	-0.26081	-0.43835	-0.19322	-0.29183	-0.17832	38.4	0.12053	-0.085969	0.071317	-0.058943	0.054316	-0.18259	0.11567	0.044094
		-63.88	-0.15334	-0.36044	-0.1949	-0.26541	-0.43581	-0.19584	-0.28696	-0.18658	38.6	0.10018	-0.10665	0.05216	-0.062325	-0.011845	-0.17263	0.099766	0.066857
		-63.84	-0.15508	-0.36419	-0.19509	-0.26941	-0.43319	-0.19842	-0.28229	-0.19474	38.8	0.08561	0.05938	0.037731	-0.013276	-0.061092	-0.13442	0.10696	0.053742
		-63.8	-0.15701	-0.36815	-0.19529	-0.27265	-0.43059	-0.20083	-0.2776	-0.20285	39	0.087045	0.14417	0.04591	-0.0016015	-0.066792	-0.12993	0.09333	-0.0054269
		-63.76	-0.15905	-0.37237	-0.19557	-0.27528	-0.42794	-0.20312	-0.27316	-0.21063	39.2	0.080501	0.20532	0.040841	-0.0091573	-0.030546	-0.13125	0.10261	-0.061882
		-63.72	-0.16123	-0.37682	-0.19586	-0.27716	-0.42538	-0.20525	-0.26871	-0.21829	39.4	0.079021	0.23959	0.052031	-0.044524	0.0062511	-0.14223	0.10658	-0.086831
		-63.68	-0.16335	-0.38167	-0.19608	-0.2784	-0.4229	-0.20721	-0.2644	-0.22541	39.6	0.10358	0.067948	0.055253	-0.05769	0.0096918	-0.16968	0.084117	-0.089695
		-63.64	-0.16554	-0.38674	-0.19637	-0.27887	-0.42056	-0.20899	-0.26025	-0.23197	39.8	0.12546	-0.033974	0.037029	-0.038252	-0.028392	-0.1564	0.074336	-0.054118
		-63.6	-0.1677	-0.39203	-0.19678	-0.27866	-0.41829	-0.21083	-0.25614	-0.23814	40	0.11954	-0.068538	0.02379	-0.0023609	-0.042943	-0.12155	0.096737	-0.033994
		-63.56	-0.16985	-0.39761	-0.19698	-0.27766	-0.41618	-0.21255	-0.25212	-0.24338	40.2	0.10076	-0.05229	0.015536	0.047694	-0.00084049	-0.10843	0.10879	-0.012361
		-63.52	-0.1719	-0.40338	-0.19716	-0.27608	-0.41426	-0.21411	-0.24808	-0.24769	40.4	0.061765	0.018316	0.023721	0.058397	0.012239	-0.13208	0.094529	-0.0018844
		-63.48	-0.17398	-0.40908	-0.19717	-0.2736	-0.41247	-0.21553	-0.24416	-0.25114	40.6	0.052307	0.067652	0.038757	0.028132	0.0065137	-0.14527	0.075219	0.061279
		-63.44	-0.17596	-0.41478	-0.19713	-0.27043	-0.41091	-0.21681	-0.24027	-0.25335	40.8	0.084131	0.092468	0.057133	-0.013053	0.014997	-0.15574	0.076355	0.080725
		-63.4	-0.17789	-0.42023	-0.19702	-0.26629	-0.40968	-0.21776	-0.23632	-0.25458	41	0.097892	0.18375	0.07506	-0.021643	0.0059359	-0.16045	0.12103	0.058566
		-63.36	-0.17978	-0.4253	-0.19682	-0.26131	-0.4085	-0.21846	-0.23229	-0.25447	41.2	0.10246	0.25229	0.045367	-0.024125	0.0073016	-0.16898	0.18167	0.043868
		-63.32	-0.18161	-0.42994	-0.19648	-0.2554	-0.40753	-0.21901	-0.22811	-0.25324	41.4	0.1039	0.20621	0.00095677	-0.029798	-0.037454	-0.1469	0.16236	0.045601
		-63.28	-0.18336	-0.43409	-0.19594	-0.24861	-0.40671	-0.21919	-0.22419	-0.2509	41.6	0.084893	-0.0094536	0.0025944	-0.00080942	-0.056233	-0.15132	0.11188	-0.0015075
		-63.24	-0.18507	-0.43769	-0.19525	-0.24113	-0.40609	-0.21933	-0.22009	-0.24739	41.8	0.10139	-0.046382	0.023604	0.0088151	0.023034	-0.17557	0.089417	-0.051782
		-63.2	-0.18665	-0.44075	-0.19446	-0.23304	-0.40552	-0.21917	-0.21609	-0.24289	42	0.12909	0.054063	0.019054	-0.0066503	0.024768	-0.16239	0.092257	-0.071454
		-63.16	-0.1881	-0.44333	-0.19334	-0.22454	-0.40517	-0.21886	-0.21215	-0.23763	42.2	0.13729	0.0044313	0.054812	0.048784	-0.055445	-0.10944	0.086578	-0.049596
		-63.12	-0.18931	-0.44534	-0.19208	-0.21574	-0.40487	-0.21849	-0.20858	-0.23174	42.4	0.13482	-0.010044	0.026786	0.091897	-0.099255	-0.06829	0.077743	-0.031431
		-63.08	-0.19031	-0.44692	-0.19052	-0.207	-0.4046	-0.218	-0.20508	-0.22508	42.6	0.09583	0.04904	0.011289	0.028058	-0.11691	-0.093038	0.10923	-0.02932
		-63.04	-0.19118	-0.44807	-0.18901	-0.1983	-0.40456	-0.21753	-0.20171	-0.21771	42.8	0.090989	0.062335	0.022264	-0.032479	-0.098835	-0.10004	0.18155	-0.042511
		-63	-0.19176	-0.4488	-0.18732	-0.18993	-0.40471	-0.21702	-0.19877	-0.20984	43	0.15136	-0.053176	0.043675	-0.048042	-0.066109	-0.078606	0.20174	-0.063314
		-62.96	-0.19207	-0.44886	-0.18554	-0.18184	-0.40496	-0.21634	-0.19607	-0.20149	43.2	0.18476	-0.07622	0.043037	-0.012184	-0.094501	-0.10726	0.16457	-0.088489
		-62.92	-0.19218	-0.44838	-0.18351	-0.17437	-0.40537	-0.21572	-0.19396	-0.19283	43.4	0.15361	0.028065	0.039821	-0.028768	-0.064086	-0.15598	0.12898	-0.069495
		-62.88	-0.19191	-0.44719	-0.18154	-0.1674	-0.40617	-0.2149	-0.19232	-0.18419	43.6	0.092154	0.187	0.038751	-0.068806	0.0047539	-0.16757	0.098062	-0.023818
		-62.84	-0.19139	-0.44523	-0.17937	-0.1611	-0.40695	-0.21394	-0.1914	-0.1753	43.8	0.069698	0.13737	0.05156	-0.062994	0.02201	-0.1734	0.094781	-0.0055023
		-62.8	-0.19063	-0.4426	-0.17713	-0.15528	-0.408	-0.21293	-0.19119	-0.16634	44	0.11663	0.035156	0.034417	-0.014916	0.061985	-0.16515	0.11914	-0.00037687
		-62.76	-0.18957	-0.43921	-0.17482	-0.15021	-0.40911	-0.21182	-0.19156	-0.15764	44.2	0.16028	0.026588	0.028817	-0.0022533	0.061723	-0.12926	0.12942	-0.016959
		-62.72	-0.18822	-0.43529	-0.17258	-0.14571	-0.41024	-0.21078	-0.19256	-0.14899	44.4	0.1173	0.0088627	0.03376	-0.038554	-0.023376	-0.086853	0.12356	-0.013643
		-62.68	-0.18665	-0.43071	-0.17025	-0.14194	-0.4114	-0.20985	-0.19416	-0.1407	44.6	0.070685	0.032201	0.032155	-0.099145	-0.097627	-0.084546	0.10254	0.0033918
		-62.64	-0.1849	-0.42571	-0.16814	-0.139	-0.41242	-0.20909	-0.19642	-0.13245	44.8	0.044643	-0.011522	0.041111	-0.12056	-0.044939	-0.12655	0.092194	0.0078389
		-62.6	-0.18298	-0.42028	-0.16625	-0.13682	-0.41333	-0.20855	-0.19925	-0.12473	45	0.053249	-0.10547	0.053606	-0.085531	0.066214	-0.15073	0.10172	-0.04432
		-62.56	-0.18096	-0.41453	-0.16437	-0.1355	-0.41428	-0.2083	-0.20266	-0.11776	45.2	0.089151	-0.10428	0.0463	-0.068741	0.061591	-0.14994	0.1221	-0.089544
		-62.52	-0.17872	-0.4085	-0.16277	-0.13485	-0.41508	-0.20839	-0.20674	-0.11109	45.4	0.090854	0.025997	0.033013	-0.039808	-0.021406	-0.13123	0.11308	-0.081781
		-62.48	-0.1765	-0.40223	-0.16143	-0.13523	-0.416	-0.20857	-0.21144	-0.10556	45.6	0.073687	0.16898	0.02954	-0.030819	-0.030914	-0.13065	0.09781	-0.02932
		-62.44	-0.17419	-0.39585	-0.16049	-0.13628	-0.41685	-0.20917	-0.21698	-0.10087	45.8	0.072791	0.12585	0.045877	-0.031375	-0.057678	-0.12198	0.087146	-0.0023366
		-62.4	-0.17189	-0.3894	-0.15975	-0.13832	-0.41776	-0.20986	-0.22327	-0.097096	46	0.081263	0.028952	0.051572	-0.068458	-0.1008	-0.10813	0.052944	-0.047712
		-62.36	-0.16958	-0.38294	-0.15932	-0.14125	-0.41863	-0.21089	-0.23024	-0.094386	46.2	0.11784	0.043132	0.049251	-0.12793	-0.077692	-0.092074	0.028207	-0.085172
		-62.32	-0.16732	-0.37649	-0.15916	-0.14518	-0.4195	-0.21195	-0.23783	-0.092987	46.4	0.18776	-0.014771	0.05097	-0.11614	0.015234	-0.1106	0.049788	-0.084042
		-62.28	-0.16507	-0.37018	-0.15934	-0.14992	-0.42029	-0.2133	-0.24591	-0.092491	46.6	0.19318	-0.038701	0.078698	-0.096924	0.074461	-0.14089	0.059506	-0.090298
		-62.24	-0.1629	-0.36399	-0.15971	-0.1556	-0.42106	-0.21485	-0.25429	-0.093006	46.8	0.14827	-0.086264	0.099486	-0.12027	0.046174	-0.15107	0.068025	-0.067761
		-62.2	-0.16078	-0.35798	-0.16021	-0.16185	-0.42171	-0.21636	-0.26294	-0.094193	47	0.14634	-0.17519	0.059296	-0.1318	0.0026002	-0.1503	0.083423	-0.05246
		-62.16	-0.15879	-0.35211	-0.16117	-0.16873	-0.42228	-0.21794	-0.27156	-0.096162	47.2	0.16324	-0.030133	0.021469	-0.092677	0.05949	-0.1448	0.098946	-0.057209
		-62.12	-0.15682	-0.34659	-0.16203	-0.17605	-0.42268	-0.21951	-0.28026	-0.09882	47.4	0.13191	0.1096	0.010386	-0.058726	0.13763	-0.11242	0.096485	-0.089318
		-62.08	-0.15497	-0.34164	-0.1633	-0.18377	-0.42295	-0.22079	-0.28872	-0.10192	47.6	0.094844	0.076219	0.018583	-0.035132	0.11725	-0.064316	0.087146	-0.12211
		-62.04	-0.15336	-0.33707	-0.16475	-0.19173	-0.42313	-0.22199	-0.29707	-0.10547	47.8	0.11098	0.024225	0.013332	-0.02957	0.039581	-0.060706	0.079258	-0.11314
		-62	-0.15177	-0.33314	-0.1664	-0.19987	-0.42326	-0.22307	-0.30483	-0.10961	48	0.15006	-0.083901	0.0047538	-0.043084	0.042181	-0.086	0.078059	-0.040174
		-61.96	-0.15042	-0.32975	-0.16824	-0.20818	-0.42328	-0.22399	-0.31271	-0.11384	48.2	0.16988	-0.13028	0.012927	-0.08541	0.089668	-0.091679	0.090238	0.00030149
		-61.92	-0.14918	-0.32681	-0.17018	-0.21667	-0.42328	-0.22482	-0.31998	-0.11859	48.4	0.13514	-0.06588	0.0080891	-0.066591	0.013316	-0.083361	0.075093	0.0023366
		-61.88	-0.14815	-0.32438	-0.17264	-0.22496	-0.42328	-0.2255	-0.32683	-0.12348	48.6	0.096861	-0.09365	0.026631	-0.025926	-0.052766	-0.083504	0.079005	-0.01711
		-61.84	-0.1473	-0.3222	-0.1751	-0.2333	-0.42315	-0.22608	-0.33322	-0.12886	48.8	0.098653	-0.11197	0.035145	-0.043612	-0.075774	-0.077271	0.10709	-0.087509
		-61.8	-0.1466	-0.32057	-0.17778	-0.24141	-0.42309	-0.2266	-0.33899	-0.13452	49	0.12044	-0.097785	0.029414	-0.066293	-0.031413	-0.084902	0.14949	-0.11788
		-61.76	-0.14599	-0.31916	-0.18068	-0.24927	-0.42287	-0.22698	-0.34388	-0.14045	49.2	0.11846	0.018316	0.024669	-0.067012	0.019883	-0.08976	0.15391	-0.1457
		-61.72	-0.14556	-0.31815	-0.1835	-0.25661	-0.42262	-0.22729	-0.34817	-0.14639	49.4	0.11241	-0.029542	0.022456	-0.061273	0.041131	-0.091474	0.15025	-0.1919
		-61.68	-0.1452	-0.31751	-0.18643	-0.26358	-0.42229	-0.22742	-0.35153	-0.15258	49.6	0.12824	-0.12024	0.038418	-0.063471	0.037926	-0.13657	0.1411	-0.22341
		-61.64	-0.14496	-0.3172	-0.18933	-0.26976	-0.42184	-0.2273	-0.35412	-0.15874	49.8	0.17028	-0.13914	0.043261	-0.057238	0.035694	-0.21515	0.11699	-0.19763
		-61.6	-0.14483	-0.31736	-0.19209	-0.27519	-0.42133	-0.22712	-0.35583	-0.16466	50	0.19892	-0.070606	0.033952	-0.034566	0.048695	-0.20857	0.1081	-0.14404
		-61.56	-0.14478	-0.31799	-0.19489	-0.27972	-0.42078	-0.22679	-0.35655	-0.17034	50.2	0.20174	0.022157	0.022078	-0.021391	0.0063824	-0.18117	0.087461	-0.044697
		-61.52	-0.14483	-0.31902	-0.19764	-0.28325	-0.42015	-0.22636	-0.35652	-0.17544	50.4	0.20901	0.09365	0.020992	-0.032865	0.0010769	-0.18796	0.052628	0.073414
		-61.48	-0.14488	-0.32045	-0.20017	-0.28578	-0.41959	-0.22581	-0.35557	-0.18011	50.6	0.18494	0.02777	0.012348	-0.03253	0.025346	-0.17067	0.039061	0.075223
		-61.44	-0.14501	-0.32226	-0.20261	-0.28738	-0.41902	-0.22522	-0.35365	-0.18418	50.8	0.14984	0.020384	-0.013482	-0.02791	-0.011163	-0.096427	0.038745	-0.008065
		-61.4	-0.14513	-0.32446	-0.20495	-0.28785	-0.41855	-0.22463	-0.35091	-0.1877	51	0.15894	0.17194	-0.014384	-0.01266	-0.0027578	-0.027221	0.064176	-0.074093
		-61.36	-0.14515	-0.32691	-0.20728	-0.28738	-0.41802	-0.22409	-0.34741	-0.19047	51.2	0.17615	0.18641	0.014864	-0.035795	0.051794	-0.066686	0.096422	-0.083288
		-61.32	-0.14512	-0.32942	-0.2094	-0.28596	-0.41757	-0.22363	-0.3433	-0.19248	51.4	0.20811	0.058494	0.056956	-0.080669	0.043626	-0.15932	0.083486	-0.063389
		-61.28	-0.14489	-0.33204	-0.21159	-0.28366	-0.41724	-0.22324	-0.33856	-0.19372	51.6	0.21031	-0.075333	0.072318	-0.06886	0.013553	-0.24358	0.062409	-0.036858
		-61.24	-0.14459	-0.33468	-0.21373	-0.28063	-0.41681	-0.22297	-0.33337	-0.19438	51.8	0.16611	-0.14062	0.054194	-0.050936	0.0040185	-0.22045	0.037736	-0.017034
		-61.2	-0.14407	-0.33724	-0.21577	-0.27685	-0.41653	-0.22271	-0.32778	-0.19404	52	0.17158	-0.18257	0.037752	-0.050088	-0.027315	-0.12876	0.03559	-0.023667
		-61.16	-0.14329	-0.33971	-0.21788	-0.27249	-0.41627	-0.22252	-0.32202	-0.19314	52.2	0.18171	-0.20296	0.042332	-0.063384	-0.08171	-0.076742	0.061715	-0.025326
		-61.12	-0.1423	-0.34187	-0.21982	-0.26765	-0.41602	-0.22237	-0.31613	-0.19157	52.4	0.18646	-0.15421	0.059179	-0.087317	-0.099098	-0.087793	0.093267	-0.050425
		-61.08	-0.14108	-0.34388	-0.22176	-0.26229	-0.41565	-0.2222	-0.31019	-0.1895	52.6	0.19188	-0.023929	0.087951	-0.085396	-0.048564	-0.11223	0.080835	-0.063992
		-61.04	-0.13963	-0.34564	-0.22347	-0.25672	-0.41533	-0.22192	-0.30435	-0.1869	52.8	0.19686	0.10517	0.078656	-0.058632	0.036981	-0.18364	0.058118	-0.089092
		-61	-0.13802	-0.3472	-0.22522	-0.25058	-0.415	-0.22167	-0.29858	-0.18386	53	0.21071	0.03486	0.040655	-0.029629	0.029522	-0.2174	0.058055	-0.094217
		-60.96	-0.13616	-0.34837	-0.22683	-0.24433	-0.41467	-0.22151	-0.29282	-0.18036	53.2	0.22263	0.099263	0.027005	-0.028664	-0.089563	-0.21926	0.093267	-0.070625
		-60.92	-0.13415	-0.34945	-0.2285	-0.2376	-0.41425	-0.2214	-0.28726	-0.17631	53.4	0.18884	0.20473	0.02514	-0.028851	-0.093057	-0.16794	0.1074	-0.080273
		-60.88	-0.13203	-0.35012	-0.23012	-0.23055	-0.41381	-0.22127	-0.28194	-0.17194	53.6	0.14809	0.15303	0.030925	-0.011776	-0.0042024	-0.079878	0.1098	-0.084117
		-60.84	-0.12976	-0.3506	-0.23189	-0.22335	-0.41335	-0.22132	-0.27683	-0.16715	53.8	0.10968	0.016839	0.050799	0.01288	0.061013	-0.05505	0.12116	-0.092182
		-60.8	-0.12757	-0.35074	-0.23369	-0.21587	-0.41279	-0.22126	-0.27242	-0.16216	54	0.059076	-0.026884	0.065546	-0.0055217	0.036482	-0.076631	0.11876	-0.06158
		-60.76	-0.12528	-0.35062	-0.23549	-0.20829	-0.41212	-0.22127	-0.26824	-0.15726	54.2	0.040743	-0.042541	0.067307	-0.017252	-0.055577	-0.11674	0.13719	-0.06648
		-60.72	-0.12306	-0.35011	-0.23732	-0.20087	-0.41143	-0.22142	-0.2648	-0.15242	54.4	0.050559	-0.0026588	0.059407	-0.023315	-0.087961	-0.13031	0.13681	-0.066178
		-60.68	-0.12085	-0.34923	-0.2391	-0.19366	-0.41055	-0.22159	-0.26188	-0.14807	54.6	0.077901	0.10842	0.040637	-0.027607	-0.064533	-0.11094	0.11384	-0.024421
		-60.64	-0.11877	-0.34804	-0.24083	-0.1868	-0.40957	-0.22207	-0.25971	-0.14402	54.8	0.052756	0.16012	0.032479	-0.0051064	-0.038452	-0.10877	0.11245	-0.013492
		-60.6	-0.11677	-0.34646	-0.24233	-0.18045	-0.40848	-0.22277	-0.25851	-0.14052	55	0.031465	0.086855	0.021259	0.0098995	-0.023901	-0.10694	0.11996	-0.010402
		-60.56	-0.11499	-0.34473	-0.2438	-0.17453	-0.4072	-0.22365	-0.25801	-0.13765	55.2	0.062617	0.0035451	0.015593	-0.0077481	-0.021905	-0.18134	0.11277	-0.04741
		-60.52	-0.11333	-0.34286	-0.24497	-0.16935	-0.40598	-0.22471	-0.25817	-0.13525	55.4	0.097264	-0.17607	0.011421	0.002311	0.02222	-0.25339	0.11485	-0.063239
		-60.48	-0.11185	-0.34083	-0.24605	-0.16493	-0.40455	-0.22594	-0.25907	-0.13347	55.6	0.097802	-0.1678	-0.0057436	0.10758	-0.026922	-0.22673	0.10456	-0.015075
		-60.44	-0.11051	-0.33884	-0.24702	-0.16104	-0.40303	-0.22723	-0.26063	-0.13225	55.8	0.10193	-0.0029542	0.021826	0.045152	-0.084678	-0.20903	0.09049	-0.044094
		-60.4	-0.10933	-0.33693	-0.24778	-0.15782	-0.4014	-0.22854	-0.26257	-0.13123	56	0.11457	0.035155	0.048225	-0.028049	-0.035536	-0.22694	0.089985	-0.066028
		-60.36	-0.1084	-0.33496	-0.2486	-0.15519	-0.39965	-0.22977	-0.26525	-0.13095	56.2	0.18373	0.043132	0.059497	0.023531	-0.012922	-0.24434	0.079005	-0.090901
		-60.32	-0.10782	-0.3332	-0.24923	-0.15298	-0.39798	-0.23093	-0.26823	-0.13087	56.4	0.22761	0.043427	0.0451	0.0010459	-0.0050165	-0.25053	0.073515	-0.087358
		-60.28	-0.10754	-0.33142	-0.24987	-0.15133	-0.39614	-0.23181	-0.27151	-0.13118	56.6	0.20165	0.037223	0.024072	-0.10447	0.0052267	-0.18172	0.092131	-0.02427
		-60.24	-0.10761	-0.3298	-0.25022	-0.15014	-0.39436	-0.23244	-0.27509	-0.13216	56.8	0.19641	-0.03161	0.027296	-0.12361	0.044939	-0.14464	0.11415	0.036933
		-60.2	-0.10805	-0.32821	-0.25043	-0.14955	-0.39245	-0.2329	-0.27879	-0.13386	57	0.19291	-0.056131	0.0202	-0.12126	0.054053	-0.15976	0.12949	0.013341
		-60.16	-0.10891	-0.3268	-0.25046	-0.14955	-0.39051	-0.23322	-0.28269	-0.13582	57.2	0.20484	-0.12556	-0.0026843	-0.12188	-0.0026527	-0.12643	0.10317	-0.051857
		-60.12	-0.11013	-0.32551	-0.25046	-0.15007	-0.38855	-0.23338	-0.28674	-0.13828	57.4	0.22837	-0.15273	-0.0020545	-0.11554	-0.065321	-0.097833	0.092509	-0.10628
		-60.08	-0.11182	-0.32442	-0.25021	-0.15103	-0.38672	-0.2334	-0.29075	-0.14106	57.6	0.23747	0.0082719	0.01808	-0.12913	-0.072334	-0.1504	0.10589	-0.13085
		-60.04	-0.11398	-0.32354	-0.2496	-0.15261	-0.38496	-0.23332	-0.29461	-0.14411	57.8	0.27364	0.11403	0.028715	-0.11347	-0.019489	-0.1643	0.12917	-0.16364
		-60	-0.11655	-0.32283	-0.24886	-0.15484	-0.38333	-0.23302	-0.29827	-0.14737	58	0.29654	0.016248	0.0062505	-0.09008	-0.02939	-0.15085	0.12886	-0.20698
		-59.96	-0.11949	-0.32232	-0.24784	-0.15762	-0.38157	-0.2324	-0.30189	-0.15074	58.2	0.3229	-0.082128	-0.010252	-0.073501	-0.034749	-0.15726	0.10425	-0.22085
		-59.92	-0.12265	-0.322	-0.24643	-0.16091	-0.38	-0.2313	-0.30514	-0.15427	58.4	0.33648	-0.15982	-0.010689	-0.067697	0.003966	-0.16564	0.096737	-0.1812
		-59.88	-0.12606	-0.32175	-0.24474	-0.16469	-0.37842	-0.22982	-0.30804	-0.15806	58.6	0.30277	-0.078878	0.0059836	-0.050768	0.014209	-0.13206	0.11258	-0.101
		-59.84	-0.12957	-0.32173	-0.24266	-0.16882	-0.37691	-0.22776	-0.31053	-0.1618	58.8	0.27516	-0.027474	0.016769	-0.066318	-0.0055682	-0.10136	0.096548	-0.045601
		-59.8	-0.13322	-0.32213	-0.24052	-0.17295	-0.37538	-0.22514	-0.31242	-0.16561	59	0.24961	-0.053767	0.016301	-0.10205	-0.044046	-0.16257	0.083044	-0.035576
		-59.76	-0.13689	-0.32267	-0.23799	-0.17723	-0.37384	-0.22216	-0.31384	-0.1697	59.2	0.23218	-0.093354	-0.021403	-0.092725	-0.053974	-0.22046	0.0915	-0.041003
		-59.72	-0.1406	-0.32345	-0.23529	-0.18135	-0.37236	-0.21884	-0.31491	-0.17393	59.4	0.19457	-0.12674	-0.067538	-0.079963	-0.06012	-0.21874	0.10254	-0.059244
		-59.68	-0.14438	-0.32448	-0.23245	-0.18528	-0.37084	-0.2155	-0.31527	-0.17805	59.6	0.18785	-0.18878	-0.062505	-0.090059	-0.014446	-0.20853	0.092951	-0.064219
		-59.64	-0.14816	-0.32569	-0.22936	-0.18904	-0.36945	-0.21223	-0.31507	-0.18228	59.8	0.19336	-0.15569	-0.018661	-0.092991	0.054158	-0.21035	0.099135	-0.059093
		-59.6	-0.15199	-0.32699	-0.2263	-0.19239	-0.36809	-0.20935	-0.31422	-0.18636	60	0.20286	-0.026293	0.018263	-0.057369	0.056969	-0.23317	0.10425	-0.081856
		-59.56	-0.15591	-0.32858	-0.22312	-0.19531	-0.36677	-0.20699	-0.31284	-0.19018	60.2	0.22317	0.037519	0.037875	-0.054387	-0.033488	-0.22284	0.10216	-0.052083
		-59.52	-0.15993	-0.33044	-0.21968	-0.19797	-0.36539	-0.20509	-0.31084	-0.19365	60.4	0.23742	0.070016	0.0072943	-0.0018188	-0.069943	-0.15886	0.11264	-0.026682
		-59.48	-0.16389	-0.33267	-0.21612	-0.20024	-0.36421	-0.20368	-0.30833	-0.19694	60.6	0.22788	0.090695	-0.036531	0.0021187	-0.032463	-0.13135	0.12223	-0.040476
		-59.44	-0.16784	-0.33523	-0.21237	-0.20219	-0.36297	-0.20266	-0.30513	-0.19955	60.8	0.2199	0.12821	-0.032464	-0.11015	-0.009219	-0.11272	0.10986	-0.056154
		-59.4	-0.1716	-0.33813	-0.2085	-0.20398	-0.36187	-0.20212	-0.30146	-0.20166	61	0.19296	0.13205	0.0025824	-0.18265	0.018569	-0.14318	0.088597	0.0015075
		-59.36	-0.17519	-0.34128	-0.20469	-0.2053	-0.36072	-0.20188	-0.29735	-0.20308	61.2	0.14594	0.033383	0.018062	-0.18469	-0.019909	-0.18063	0.11037	0.06158
		-59.32	-0.17856	-0.34454	-0.20074	-0.20627	-0.35973	-0.20205	-0.29311	-0.20333	61.4	0.09323	0.010635	0.0077591	-0.14104	-0.091271	-0.17182	0.13025	0.062937
		-59.28	-0.18156	-0.34791	-0.1969	-0.2068	-0.35871	-0.20251	-0.28864	-0.20263	61.6	0.048363	-0.056131	-0.0030413	-0.10786	-0.1168	-0.16075	0.088029	0.025476
		-59.24	-0.1843	-0.35125	-0.19323	-0.20693	-0.35786	-0.20312	-0.28406	-0.2009	61.8	0.041461	-0.20709	-0.017624	-0.092543	-0.031334	-0.11998	0.053764	-0.012361
		-59.2	-0.18672	-0.35444	-0.18981	-0.20658	-0.35711	-0.20379	-0.27969	-0.19852	62	0.064275	-0.21536	0.0051258	-0.092656	0.0077219	-0.12766	0.043857	-0.0023366
		-59.16	-0.18874	-0.35767	-0.18645	-0.20566	-0.35655	-0.20465	-0.27546	-0.19514	62.2	0.093096	-0.187	0.037728	-0.10155	-0.032569	-0.16603	0.033319	0.072057
		-59.12	-0.19048	-0.3608	-0.18325	-0.20453	-0.35612	-0.20551	-0.27164	-0.19093	62.4	0.099685	-0.013294	-0.00099277	-0.10079	-0.063272	-0.18074	0.041459	0.11381
		-59.08	-0.19178	-0.36373	-0.18053	-0.20303	-0.35593	-0.20629	-0.26803	-0.18598	62.6	0.062885	0.17696	-0.0078851	-0.070471	-0.0064086	-0.1853	0.048274	0.082459
		-59.04	-0.19277	-0.36664	-0.17783	-0.20127	-0.35586	-0.20728	-0.26498	-0.18018	62.8	0.054818	0.16603	0.00025493	-0.088099	0.086385	-0.18315	0.059633	0.007462
		-59	-0.19328	-0.36954	-0.17548	-0.19922	-0.35606	-0.20854	-0.26231	-0.174	63	0.099326	0.017725	0.0060675	-0.15997	0.071756	-0.16923	0.076923	-0.025778
		-58.96	-0.19341	-0.37225	-0.17352	-0.19677	-0.3564	-0.20992	-0.26022	-0.1673	63.2	0.09453	-0.099263	0.02316	-0.20379	0.068762	-0.1663	0.088976	0.0026381
		-58.92	-0.1932	-0.37483	-0.17198	-0.19402	-0.35692	-0.21175	-0.25855	-0.16052	63.4	0.0041236	-0.069129	0.016559	-0.14249	0.07018	-0.15653	0.091941	-0.0019597
		-58.88	-0.19265	-0.37743	-0.1707	-0.19102	-0.35759	-0.21389	-0.25755	-0.1537	63.6	-0.057462	0.025406	-0.01894	-0.076812	0.027657	-0.10551	0.057298	-0.041154
		-58.84	-0.19183	-0.37971	-0.16978	-0.18783	-0.35839	-0.21629	-0.25736	-0.14693	63.8	-0.050873	-0.021271	-0.03151	-0.10325	-0.047119	-0.076118	0.061589	-0.056907
		-58.8	-0.19068	-0.38182	-0.16938	-0.18459	-0.3593	-0.21899	-0.25781	-0.14055	64	-0.016763	-0.086855	-0.015407	-0.11853	-0.075827	-0.090818	0.089417	-0.042812
		-58.76	-0.18933	-0.38392	-0.16941	-0.18118	-0.36034	-0.22199	-0.2589	-0.13447	64.2	-0.027117	-0.057312	-0.031213	-0.081914	-0.029495	-0.10319	0.08866	-0.014095
		-58.72	-0.18772	-0.38574	-0.16982	-0.17771	-0.36145	-0.22527	-0.26059	-0.12912	64.4	-0.032989	-0.012999	-0.040523	-0.017823	0.048144	-0.1272	0.067016	-0.0077635
		-58.68	-0.18588	-0.38755	-0.17065	-0.17428	-0.36272	-0.22863	-0.26291	-0.12443	64.6	0.013043	-0.067061	-0.030913	-0.028014	0.03664	-0.17292	0.0732	-0.012889
		-58.64	-0.18374	-0.38914	-0.17194	-0.17075	-0.36407	-0.23207	-0.26579	-0.12029	64.8	0.049887	-0.094536	-0.015485	-0.05147	-0.0026528	-0.21161	0.10008	-0.0027888
		-58.6	-0.18135	-0.39057	-0.17356	-0.16727	-0.36548	-0.23532	-0.2694	-0.11652	65	0.093499	-0.029247	-0.016787	-0.090801	-0.027237	-0.1839	0.072569	0.018768
		-58.56	-0.17869	-0.39186	-0.17573	-0.16375	-0.36711	-0.23832	-0.27339	-0.11329	65.2	0.11573	0.028656	-0.010428	-0.075558	-0.019856	-0.13734	0.024484	0.0094971
		-58.52	-0.17578	-0.39292	-0.17833	-0.16031	-0.36866	-0.24095	-0.27801	-0.11034	65.4	0.14182	0.0088628	-0.01939	-0.061323	0.0049903	-0.096624	0.054963	-0.03128
		-58.48	-0.17263	-0.39399	-0.18114	-0.15705	-0.37036	-0.24317	-0.28325	-0.1078	65.6	0.15119	0.062335	-0.035877	-0.097359	-0.0057258	-0.083788	0.11314	-0.031431
		-58.44	-0.16931	-0.39475	-0.18427	-0.15393	-0.37217	-0.24487	-0.28881	-0.10552	65.8	0.10699	0.22098	-0.030452	-0.13372	-0.061959	-0.10999	0.1329	-0.024044
		-58.4	-0.16588	-0.3954	-0.18777	-0.15109	-0.37404	-0.24597	-0.29492	-0.10362	66	0.057865	0.20916	-0.015008	-0.15913	-0.089301	-0.14629	0.11964	-0.044847
		-58.36	-0.16231	-0.39575	-0.19137	-0.14837	-0.37589	-0.24652	-0.30132	-0.10208	66.2	0.074315	0.073265	-0.0069853	-0.12059	-0.069392	-0.16931	0.088281	-0.069193
		-58.32	-0.15869	-0.39586	-0.19511	-0.14599	-0.37784	-0.24625	-0.30797	-0.10115	66.4	0.099147	0.025997	-0.004127	-0.047175	-0.071335	-0.17691	0.089796	-0.053742
		-58.28	-0.15497	-0.39558	-0.19883	-0.14401	-0.37966	-0.24543	-0.31481	-0.10065	66.6	0.090451	0.023339	-0.022063	-0.049057	-0.059464	-0.16229	0.12065	-0.0087434
		-58.24	-0.15124	-0.39508	-0.20266	-0.14235	-0.38142	-0.24397	-0.32159	-0.10079	66.8	0.081083	0.036042	-0.059946	-0.081161	-0.041288	-0.13293	0.14722	0.0013567
		-58.2	-0.14753	-0.3943	-0.20628	-0.14114	-0.38307	-0.24186	-0.32817	-0.10159	67	0.088972	0.010635	-0.085251	-0.10593	-0.034039	-0.1036	0.12438	0.009874
		-58.16	-0.14384	-0.39315	-0.20985	-0.14013	-0.38465	-0.23942	-0.33442	-0.10283	67.2	0.081711	0.00059084	-0.084477	-0.099885	-0.0071966	-0.11136	0.1098	-0.020879
		-58.12	-0.14025	-0.39178	-0.21326	-0.1394	-0.38604	-0.23649	-0.3401	-0.10483	67.4	0.095695	0.09365	-0.090482	-0.089618	-0.03551	-0.12029	0.11371	-0.058792
		-58.08	-0.13677	-0.39012	-0.21651	-0.13874	-0.3872	-0.23333	-0.34515	-0.10753	67.6	0.10811	0.098376	-0.090032	-0.10522	-0.079504	-0.13133	0.098126	-0.075298
		-58.04	-0.13342	-0.38822	-0.21945	-0.13841	-0.38824	-0.23006	-0.34954	-0.11053	67.8	0.10636	0.023043	-0.070054	-0.10024	-0.065715	-0.11507	0.105	-0.11954
		-58	-0.13037	-0.38623	-0.22216	-0.13824	-0.38928	-0.22661	-0.3531	-0.11438	68	0.11362	-0.0011817	-0.08083	-0.039073	-0.00018381	-0.11509	0.08601	-0.15813
		-57.96	-0.12759	-0.38407	-0.22462	-0.13817	-0.39001	-0.223	-0.35574	-0.11838	68.2	0.12017	-0.067948	-0.097167	-0.060077	0.052162	-0.13229	0.061904	-0.087886
		-57.92	-0.12517	-0.38169	-0.22665	-0.13835	-0.39074	-0.21928	-0.35741	-0.12304	68.4	0.098698	0.002068	-0.073497	-0.12026	0.016416	-0.12093	0.040007	0.046732
		-57.88	-0.1231	-0.37912	-0.22834	-0.13864	-0.39123	-0.21529	-0.35809	-0.12804	68.6	0.065575	0.10694	0.0029843	-0.15191	-0.059201	-0.13219	0.033382	0.072736
		-57.84	-0.12139	-0.37647	-0.2296	-0.13915	-0.3915	-0.21113	-0.35788	-0.13329	68.8	0.090496	0.05554	0.014933	-0.13047	-0.17251	-0.17552	0.035338	-0.038365
		-57.8	-0.12008	-0.3736	-0.23039	-0.13977	-0.39145	-0.2068	-0.35667	-0.13875	69	0.11286	0.0032497	-0.050811	-0.10868	-0.26577	-0.19922	0.012431	-0.12587
		-57.76	-0.11909	-0.37076	-0.2308	-0.14039	-0.39124	-0.20228	-0.35435	-0.14428	69.2	0.12357	0.049927	-0.082807	-0.11565	-0.11205	-0.166	0.034202	-0.13613
		-57.72	-0.1185	-0.36756	-0.23086	-0.14095	-0.39067	-0.1977	-0.3512	-0.14993	69.4	0.12147	0.10281	-0.075219	-0.07955	0.064796	-0.11429	0.066637	-0.086981
		-57.68	-0.11829	-0.36432	-0.23056	-0.14175	-0.38984	-0.19292	-0.347	-0.15541	69.6	0.074629	0.12083	-0.072705	-0.072774	0.13106	-0.087335	0.066889	-0.01402
		-57.64	-0.11842	-0.361	-0.22988	-0.14252	-0.38879	-0.18813	-0.34215	-0.16065	69.8	0.03523	0.046382	-0.071713	-0.096786	0.095289	-0.10925	0.056099	-0.023818
		-57.6	-0.11887	-0.35755	-0.22906	-0.14335	-0.38753	-0.18341	-0.33639	-0.16546	70	0.055176	0.025997	-0.058972	-0.10081	0.00065657	-0.14882	0.048337	-0.10356
		-57.56	-0.11962	-0.35418	-0.22806	-0.14423	-0.38594	-0.17869	-0.32984	-0.16974	70.2	0.087538	-0.075629	-0.064817	-0.12565	-0.042076	-0.16121	0.040071	-0.10711
		-57.52	-0.12053	-0.3507	-0.22683	-0.1451	-0.38429	-0.17417	-0.32285	-0.17353	70.4	0.095695	-0.27474	-0.057271	-0.13146	-0.027683	-0.12672	-0.00031552	-0.063088
		-57.48	-0.1216	-0.34736	-0.22539	-0.14617	-0.38252	-0.16993	-0.31499	-0.17683	70.6	0.065171	-0.22984	-0.069193	-0.088073	-0.035431	-0.10576	-0.01464	-0.033767
		-57.44	-0.12289	-0.34389	-0.2237	-0.14726	-0.38051	-0.16592	-0.30678	-0.17936	70.8	0.084714	-0.085673	-0.078347	-0.069696	-0.039607	-0.15515	0.027324	-0.036029
		-57.4	-0.12433	-0.34049	-0.22197	-0.1483	-0.37843	-0.16231	-0.29774	-0.18165	71	0.10739	-0.053767	-0.087903	-0.084627	0.0053843	-0.18552	0.065249	-0.066706
		-57.36	-0.12593	-0.33715	-0.22003	-0.14945	-0.37611	-0.15899	-0.28848	-0.18336	71.2	0.067816	-0.029247	-0.08332	-0.1081	0.047986	-0.15784	0.083927	-0.080122
		-57.32	-0.12769	-0.33404	-0.21793	-0.15056	-0.37363	-0.15606	-0.27875	-0.18474	71.4	0.019408	-0.063221	-0.067448	-0.15321	0.042024	-0.10685	0.077238	-0.052385
		-57.28	-0.12958	-0.331	-0.21592	-0.15165	-0.37107	-0.15356	-0.26885	-0.1856	71.6	0.033572	-0.095127	-0.064874	-0.16772	0.022509	-0.098362	0.082981	-0.061957
		-57.24	-0.13165	-0.32807	-0.21382	-0.15257	-0.36842	-0.15158	-0.25884	-0.18606	71.8	0.053787	-0.10606	-0.099684	-0.13118	-0.017886	-0.076292	0.098315	-0.10809
		-57.2	-0.13381	-0.32528	-0.21166	-0.15336	-0.3656	-0.1502	-0.24875	-0.18611	72	0.070191	-0.036337	-0.12945	-0.098055	-0.0019699	-0.061599	0.0915	-0.1065
		-57.16	-0.13608	-0.32248	-0.20942	-0.15394	-0.3629	-0.14954	-0.239	-0.18574	72.2	0.04025	-0.032201	-0.15295	-0.092735	0.025109	-0.075778	0.055531	-0.10349
		-57.12	-0.13844	-0.31986	-0.20717	-0.15438	-0.36021	-0.14941	-0.2296	-0.18481	72.4	0.047063	-0.047563	-0.16968	-0.13875	0.038609	-0.091877	0.031615	-0.064822
		-57.08	-0.14087	-0.31727	-0.20496	-0.1546	-0.35754	-0.14994	-0.22066	-0.18351	72.6	0.074763	-0.096013	-0.14003	-0.18201	0.079399	-0.12214	0.058244	-0.055475
		-57.04	-0.14336	-0.31482	-0.20272	-0.15475	-0.35506	-0.15111	-0.21257	-0.18178	72.8	0.048408	-0.05229	-0.10738	-0.14091	0.038951	-0.13573	0.086262	-0.085474
		-57	-0.14591	-0.31251	-0.20053	-0.15475	-0.35295	-0.15282	-0.2051	-0.17953	73	-0.0016137	0.077401	-0.080329	-0.1238	-0.0084573	-0.15061	0.073641	-0.13575
		-56.96	-0.14847	-0.31062	-0.19843	-0.15479	-0.35108	-0.1552	-0.1984	-0.17707	73.2	-0.017077	0.18434	-0.055588	-0.16305	0.014183	-0.17121	0.056793	-0.16703
		-56.92	-0.15106	-0.3089	-0.19644	-0.15501	-0.34964	-0.15813	-0.19252	-0.17438	73.4	0.0077542	0.030429	-0.069319	-0.16013	-0.031203	-0.17488	0.049852	-0.19024
		-56.88	-0.15376	-0.30769	-0.19468	-0.15517	-0.34853	-0.16158	-0.18736	-0.17152	73.6	0.024249	-0.23339	-0.088781	-0.15348	-0.013947	-0.20389	0.077996	-0.16597
		-56.84	-0.15651	-0.30703	-0.19324	-0.15557	-0.34776	-0.16544	-0.18306	-0.16849	73.8	-0.014926	-0.28508	-0.089177	-0.16509	0.017125	-0.22845	0.11371	-0.13492
		-56.8	-0.15929	-0.30687	-0.19186	-0.15604	-0.3472	-0.16994	-0.1796	-0.1654	74	-0.058403	-0.12792	-0.091448	-0.18368	0.016048	-0.18247	0.090806	-0.14705
		-56.76	-0.16207	-0.30729	-0.19074	-0.15658	-0.34696	-0.17481	-0.17705	-0.16234	74.2	-0.050425	0.14771	-0.051069	-0.18676	0.013842	-0.11736	0.074967	-0.13394
		-56.72	-0.16481	-0.30842	-0.18981	-0.15707	-0.34695	-0.18025	-0.17547	-0.15927	74.4	-0.0059612	0.067948	-0.049323	-0.18653	0.055445	-0.096585	0.055973	-0.088941
		-56.68	-0.16743	-0.31023	-0.18949	-0.15749	-0.34729	-0.18615	-0.17479	-0.15626	74.6	0.0096365	-0.13176	-0.1037	-0.168	0.057625	-0.064901	0.03111	-0.063465
		-56.64	-0.17007	-0.3126	-0.18923	-0.15778	-0.3479	-0.19247	-0.17492	-0.15344	74.8	0.013984	-0.097785	-0.13014	-0.15658	0.021852	-0.070975	0.0022717	-0.091052
		-56.6	-0.1725	-0.31544	-0.18937	-0.15784	-0.34874	-0.19886	-0.17602	-0.1507	75	0.033169	0.043132	-0.12654	-0.16656	0.022483	-0.10726	-0.024484	-0.12851
		-56.56	-0.17482	-0.31867	-0.1897	-0.15782	-0.34974	-0.20539	-0.17802	-0.14812	75.2	0.064902	0.056426	-0.10575	-0.19462	-0.011924	-0.12074	-0.016533	-0.097082
		-56.52	-0.17689	-0.32211	-0.19013	-0.15781	-0.35086	-0.21169	-0.1809	-0.14546	75.4	0.093813	0.0088627	-0.086826	-0.23967	-0.074093	-0.10592	-0.0022086	-0.091504
		-56.48	-0.17889	-0.32577	-0.19079	-0.15798	-0.35227	-0.21798	-0.18446	-0.14293	75.6	0.083101	-0.076219	-0.058804	-0.21524	-0.081947	-0.13332	0.023033	-0.085323
		-56.44	-0.18055	-0.32936	-0.19157	-0.15823	-0.35385	-0.22396	-0.18875	-0.14061	75.8	0.07064	-0.18494	-0.013026	-0.12237	0.00065662	-0.18393	0.044362	-0.030828
		-56.4	-0.18211	-0.33312	-0.19241	-0.1588	-0.35561	-0.22964	-0.19359	-0.13825	76	0.098026	-0.15392	0.0064304	-0.066572	0.054237	-0.23237	0.054837	0.059319
		-56.36	-0.18347	-0.33688	-0.19325	-0.15953	-0.35759	-0.23479	-0.19905	-0.13628	76.2	0.12268	-0.026293	-0.013389	-0.095042	0.032595	-0.23128	0.044425	0.047184
		-56.32	-0.18462	-0.34067	-0.19419	-0.16051	-0.35974	-0.23939	-0.20497	-0.1343	76.4	0.1242	0.08006	-0.050508	-0.14605	0.019068	-0.18783	0.0010728	-0.020276
		-56.28	-0.18564	-0.34443	-0.19481	-0.16177	-0.36199	-0.24341	-0.21112	-0.13256	76.6	0.13662	0.14564	-0.064229	-0.16538	0.027972	-0.17107	-0.029027	-0.071379
		-56.24	-0.18645	-0.34828	-0.19545	-0.16319	-0.36433	-0.24685	-0.21761	-0.13101	76.8	0.14724	0.19882	-0.047874	-0.16164	0.0060409	-0.15149	0.0058686	-0.072887
		-56.2	-0.1872	-0.35205	-0.19597	-0.16482	-0.36672	-0.24971	-0.22448	-0.12979	77	0.13949	0.065289	-0.024837	-0.11415	-0.054526	-0.13799	0.048148	-0.053968
		-56.16	-0.18771	-0.35576	-0.19653	-0.16658	-0.36906	-0.2521	-0.23135	-0.12864	77.2	0.1264	-0.078878	-0.015761	-0.088774	-0.072255	-0.1587	0.055531	-0.044169
		-56.12	-0.18797	-0.35933	-0.19687	-0.16856	-0.37127	-0.25393	-0.23822	-0.1278	77.4	0.17301	-0.06588	-0.028907	-0.10883	-0.021485	-0.20784	0.057235	-0.017034
		-56.08	-0.18802	-0.36279	-0.1971	-0.1706	-0.37345	-0.25524	-0.24516	-0.12716	77.6	0.20385	0.0094535	-0.04172	-0.099843	0.009324	-0.2342	0.061652	-0.00067837
		-56.04	-0.1878	-0.36606	-0.19716	-0.17265	-0.37548	-0.2558	-0.25204	-0.12675	77.8	0.17915	-0.077106	-0.037659	-0.041763	0.023218	-0.21797	0.087587	-0.0017336
		-56	-0.18734	-0.36886	-0.19706	-0.1748	-0.37726	-0.25579	-0.25855	-0.12686	78	0.164	-0.12733	-0.027809	-0.046604	0.044624	-0.1984	0.095728	-0.044471
		-55.96	-0.18664	-0.37135	-0.1968	-0.17691	-0.37892	-0.25502	-0.26478	-0.1274	78.2	0.13581	-0.093354	-0.034816	-0.076306	0.038531	-0.22923	0.085442	-0.085248
		-55.92	-0.18568	-0.37338	-0.1964	-0.17902	-0.38028	-0.25344	-0.27071	-0.12859	78.4	0.12133	-0.15214	-0.037215	-0.059733	0.040422	-0.26061	0.066006	-0.063917
		-55.88	-0.18451	-0.37501	-0.19583	-0.18115	-0.38137	-0.2511	-0.27613	-0.13017	78.6	0.10833	-0.23782	-0.023211	-0.089376	0.017886	-0.2487	0.053827	-0.02623
		-55.84	-0.18305	-0.37607	-0.19522	-0.18327	-0.38214	-0.24795	-0.28092	-0.13235	78.8	0.10632	-0.187	-0.029717	-0.1406	-0.0025214	-0.20355	0.063797	-0.014547
		-55.8	-0.18141	-0.37686	-0.19447	-0.18538	-0.38245	-0.24403	-0.28508	-0.13463	79	0.14383	0.052881	-0.037086	-0.15618	-0.0095867	-0.15922	0.082539	-0.034144
		-55.76	-0.17959	-0.37704	-0.19349	-0.18735	-0.3824	-0.23952	-0.28846	-0.13729	79.2	0.15531	0.19646	-0.054071	-0.12827	-0.058965	-0.16102	0.077428	-0.090826
		-55.72	-0.17769	-0.3768	-0.19257	-0.18946	-0.38185	-0.23442	-0.29109	-0.13993	79.4	0.1454	0.065289	-0.056926	-0.13742	-0.0032569	-0.19263	0.04657	-0.088338
		-55.68	-0.17568	-0.37615	-0.19149	-0.19142	-0.38099	-0.22888	-0.29286	-0.1427	79.6	0.17216	-0.24166	0.01116	-0.11725	0.022089	-0.17013	0.043794	-0.11118
		-55.64	-0.17347	-0.37522	-0.19029	-0.19338	-0.37963	-0.22306	-0.29378	-0.14521	79.8	0.19861	-0.26263	0.0014457	-0.058088	-0.03354	-0.16582	0.049725	-0.080047
		-55.6	-0.17114	-0.37395	-0.18906	-0.1953	-0.37794	-0.21706	-0.29398	-0.14767	80	0.16472	-0.051995	-0.048987	-0.066887	-0.054342	-0.22111	0.054963	-0.053139
		-55.56	-0.16863	-0.37234	-0.18793	-0.19711	-0.37581	-0.21123	-0.29336	-0.15001	80.2	0.12577	0.042837	-0.047952	-0.10505	-0.10921	-0.28261	0.087714	-0.070776
		-55.52	-0.16594	-0.37046	-0.18661	-0.19883	-0.37338	-0.20553	-0.29193	-0.15199	80.4	0.18148	0	-0.02023	-0.1878	-0.13834	-0.2811	0.094781	-0.078766
		-55.48	-0.16299	-0.36843	-0.1853	-0.20062	-0.37063	-0.20003	-0.28971	-0.15357	80.6	0.21389	0.054654	-0.016673	-0.2176	-0.12741	-0.24734	0.088471	-0.052988
		-55.44	-0.15996	-0.36606	-0.18388	-0.20217	-0.36761	-0.19488	-0.28669	-0.15497	80.8	0.19175	0.031906	-0.046906	-0.18098	-0.14564	-0.21954	0.083107	-0.036632
		-55.4	-0.15666	-0.36346	-0.18251	-0.20354	-0.36438	-0.19003	-0.28293	-0.1557	81	0.16625	-0.004136	-0.059841	-0.12052	-0.17679	-0.20974	0.095917	-0.043114
		-55.36	-0.15337	-0.36045	-0.1811	-0.20449	-0.36099	-0.1855	-0.27831	-0.15605	81.2	0.12559	0.021861	-0.04067	-0.096367	-0.15935	-0.22442	0.079195	-0.014924
		-55.32	-0.15004	-0.35721	-0.17967	-0.20514	-0.35759	-0.18133	-0.27319	-0.15604	81.4	0.073239	0.075038	-0.036207	-0.12471	-0.066765	-0.22382	0.040702	-0.035878
		-55.28	-0.14672	-0.35365	-0.17826	-0.20526	-0.35419	-0.17763	-0.26746	-0.15589	81.6	0.086328	0.11669	-0.047101	-0.15036	-0.014419	-0.18626	0.014324	-0.080424
		-55.24	-0.14347	-0.34985	-0.1769	-0.20508	-0.35074	-0.17428	-0.26155	-0.15562	81.8	0.11932	0.048154	-0.050562	-0.14399	0.0064087	-0.17882	0.050609	-0.096328
		-55.2	-0.14024	-0.34601	-0.17554	-0.20468	-0.34744	-0.17141	-0.25526	-0.15513	82	0.1593	-0.030133	-0.058117	-0.15813	0.071572	-0.18874	0.08216	-0.061354
		-55.16	-0.13705	-0.34221	-0.17442	-0.20408	-0.34429	-0.16891	-0.24901	-0.15483	82.2	0.20963	-0.11994	-0.066962	-0.1812	0.16502	-0.16562	0.087335	-0.046807
		-55.12	-0.13394	-0.33856	-0.17336	-0.20338	-0.3414	-0.16687	-0.24263	-0.15445	82.4	0.19995	-0.19616	-0.090803	-0.17482	0.14435	-0.19944	0.10324	-0.06143
		-55.08	-0.13075	-0.33507	-0.17243	-0.20256	-0.33873	-0.16528	-0.23652	-0.15412	82.6	0.17978	-0.16307	-0.10873	-0.14382	0.079031	-0.25312	0.11523	-0.062108
		-55.04	-0.12756	-0.33189	-0.17173	-0.20164	-0.33632	-0.16412	-0.23043	-0.15338	82.8	0.15854	-0.08715	-0.09586	-0.12994	-0.024374	-0.2743	0.094907	-0.068666
		-55	-0.12442	-0.32895	-0.17127	-0.20043	-0.33419	-0.16352	-0.22452	-0.15253	83	0.14859	0.093945	-0.082213	-0.13417	-0.1126	-0.24452	0.037483	-0.057359
		-54.96	-0.12126	-0.3265	-0.17103	-0.19907	-0.33245	-0.16334	-0.21893	-0.15126	83.2	0.11497	0.12526	-0.079985	-0.13901	-0.077219	-0.22038	-0.029595	-0.070248
		-54.92	-0.11827	-0.32405	-0.17087	-0.19723	-0.33094	-0.16371	-0.21348	-0.1495	83.4	0.09435	0.035451	-0.070387	-0.1444	0.044545	-0.22913	0.011295	-0.077861
		-54.88	-0.11522	-0.32204	-0.17084	-0.19524	-0.3297	-0.1646	-0.20862	-0.14742	83.6	0.092827	0.046972	-0.079634	-0.16205	0.04817	-0.24853	0.069224	-0.093765
		-54.84	-0.11221	-0.3204	-0.17113	-0.19278	-0.32886	-0.16585	-0.20413	-0.14488	83.8	0.092468	-0.018907	-0.086793	-0.1882	-0.071703	-0.24918	0.066195	-0.081705
		-54.8	-0.10931	-0.31884	-0.1713	-0.19007	-0.32823	-0.16743	-0.20042	-0.14174	84	0.077901	-0.12644	-0.091031	-0.16475	-0.10635	-0.21163	0.059254	-0.024949
		-54.76	-0.10655	-0.31764	-0.17174	-0.18685	-0.32801	-0.16938	-0.19731	-0.13829	84.2	0.10058	-0.049336	-0.073743	-0.15839	-0.080607	-0.16386	0.08052	0.021708
		-54.72	-0.10388	-0.31664	-0.17226	-0.18354	-0.32814	-0.17158	-0.19461	-0.13449	84.4	0.14128	0.04195	-0.067121	-0.14601	-0.058203	-0.1692	0.10866	0.0053515
		-54.68	-0.10138	-0.3159	-0.17282	-0.17991	-0.32869	-0.17415	-0.19259	-0.13021	84.6	0.14764	0.0011818	-0.10279	-0.16031	0.027736	-0.20229	0.11283	-0.0067083
		-54.64	-0.099129	-0.31558	-0.17357	-0.17607	-0.3296	-0.17714	-0.19099	-0.12571	84.8	0.15549	-0.072084	-0.142	-0.21879	0.11798	-0.2269	0.08967	-0.014623
		-54.6	-0.097183	-0.31538	-0.1746	-0.1722	-0.33086	-0.18034	-0.19009	-0.12105	85	0.15271	-0.030133	-0.15915	-0.23857	0.064139	-0.22219	0.050798	-0.0101
		-54.56	-0.09552	-0.3155	-0.1758	-0.16809	-0.33242	-0.18375	-0.18971	-0.11651	85.2	0.17525	0.017725	-0.1504	-0.22628	-0.024742	-0.20291	0.045119	0.0015075
		-54.52	-0.094322	-0.31587	-0.17694	-0.16396	-0.33441	-0.18741	-0.19014	-0.11228	85.4	0.19802	0.071197	-0.13266	-0.1799	-0.045307	-0.20502	0.056982	-0.020577
		-54.48	-0.093445	-0.31666	-0.17828	-0.15969	-0.33665	-0.19128	-0.19112	-0.10827	85.6	0.18395	0.035451	-0.12473	-0.1711	-0.018385	-0.21392	0.072569	-0.089921
		-54.44	-0.092959	-0.31761	-0.17962	-0.15536	-0.33928	-0.19504	-0.19266	-0.105	85.8	0.20484	-0.016248	-0.12313	-0.15648	-0.021275	-0.20911	0.092131	-0.10726
		-54.4	-0.092782	-0.31894	-0.18118	-0.151	-0.34202	-0.19883	-0.19501	-0.10213	86	0.30425	0.04195	-0.12578	-0.12416	-0.0044913	-0.19187	0.11062	-0.045752
		-54.36	-0.092958	-0.32054	-0.18265	-0.14671	-0.34509	-0.20251	-0.19797	-0.099949	86.2	0.31183	0.095127	-0.12725	-0.15531	-0.0068814	-0.19157	0.11428	-0.018843
		-54.32	-0.09344	-0.32222	-0.18405	-0.14266	-0.34827	-0.20626	-0.2015	-0.098452	86.4	0.21492	-0.0064994	-0.11851	-0.18552	-0.037638	-0.22342	0.1163	-0.05653
		-54.28	-0.09421	-0.32407	-0.18539	-0.13895	-0.35146	-0.20976	-0.20536	-0.09777	86.6	0.1606	-0.046382	-0.12932	-0.2148	-0.068368	-0.26134	0.093267	-0.095649
		-54.24	-0.0953	-0.32608	-0.18677	-0.13562	-0.35475	-0.21321	-0.20955	-0.097689	86.8	0.20044	0.030133	-0.1515	-0.26262	-0.064192	-0.22618	0.08134	-0.1515
		-54.2	-0.096658	-0.32822	-0.18786	-0.13275	-0.35803	-0.21648	-0.214	-0.098219	87	0.2528	0.037519	-0.16169	-0.28498	-0.014866	-0.13948	0.099514	-0.17539
		-54.16	-0.098199	-0.33052	-0.18877	-0.13033	-0.36121	-0.21944	-0.21857	-0.099068	87.2	0.28641	-0.080355	-0.13608	-0.26475	0.036193	-0.0904	0.089859	-0.15467
		-54.12	-0.10007	-0.33285	-0.18943	-0.12841	-0.36427	-0.22208	-0.22311	-0.10015	87.4	0.3155	-0.26145	-0.08888	-0.24541	-0.020093	-0.11347	0.032687	-0.14027
		-54.08	-0.10215	-0.33542	-0.18987	-0.12693	-0.36707	-0.22423	-0.22778	-0.10141	87.6	0.33558	-0.17578	-0.033862	-0.25076	-0.034328	-0.18451	-0.023159	-0.15723
		-54.04	-0.10439	-0.33817	-0.19014	-0.12592	-0.3697	-0.22572	-0.23225	-0.10285	87.8	0.30726	-0.12821	-0.046456	-0.28151	0.0094554	-0.21352	-0.031741	-0.10409
		-54	-0.10683	-0.34095	-0.19022	-0.12532	-0.37203	-0.22659	-0.23647	-0.10445	88	0.26418	-0.239	-0.11234	-0.31217	0.032989	-0.17506	-0.016849	-0.009271
		-53.96	-0.10929	-0.34378	-0.1902	-0.12511	-0.37396	-0.22682	-0.24037	-0.10639	88.2	0.24459	-0.20296	-0.13882	-0.30152	0.031229	-0.11307	0.006689	0.045827
		-53.92	-0.11188	-0.3466	-0.19007	-0.12538	-0.37559	-0.22639	-0.2443	-0.10864	88.4	0.19928	-0.089809	-0.12626	-0.26182	0.028629	-0.057539	0.056667	0.039873
		-53.88	-0.11447	-0.34918	-0.18967	-0.12593	-0.3768	-0.22522	-0.24762	-0.11143	88.6	0.16356	0.028656	-0.11644	-0.22608	0.027631	-0.074878	0.065249	0.018919
		-53.84	-0.11706	-0.35186	-0.18935	-0.12685	-0.37767	-0.22344	-0.2504	-0.1144	88.8	0.15432	0.013294	-0.11581	-0.21729	0.01027	-0.1199	0.0075093	0.017788
		-53.8	-0.1196	-0.35413	-0.18885	-0.12818	-0.37805	-0.22105	-0.25272	-0.11792	89	0.15674	-0.072084	-0.10364	-0.20846	0.0080896	-0.16409	-0.033508	-0.022687
		-53.76	-0.12202	-0.35647	-0.18851	-0.12972	-0.37818	-0.21822	-0.2544	-0.12158	89.2	0.13294	-0.064403	-0.096298	-0.21092	-0.012896	-0.18534	-0.027576	-0.064671
		-53.72	-0.12428	-0.35838	-0.18817	-0.13154	-0.37781	-0.21502	-0.25528	-0.12556	89.4	0.13061	-0.061744	-0.10141	-0.21005	-0.025924	-0.16474	-0.025178	-0.027738
		-53.68	-0.12643	-0.3603	-0.18766	-0.13361	-0.37709	-0.21139	-0.25542	-0.12965	89.6	0.14325	-0.1418	-0.11437	-0.18297	-0.0085098	-0.14416	-0.029785	-0.027059
		-53.64	-0.12849	-0.36183	-0.18713	-0.13582	-0.37591	-0.20759	-0.25498	-0.13387	89.8	0.14352	-0.20384	-0.10818	-0.19904	0.02025	-0.16972	-0.017227	-0.047712
		-53.6	-0.13042	-0.36323	-0.18654	-0.13796	-0.37438	-0.20347	-0.25381	-0.13802	90	0.12214	-0.12851	-0.10196	-0.23557	0.02356	-0.16383	0.0032814	-0.11638
		-53.56	-0.13222	-0.36448	-0.18586	-0.14028	-0.37254	-0.19932	-0.25191	-0.14224	90.2	0.10928	0.08331	-0.10566	-0.22522	0.0053318	-0.12306	0.0077617	-0.12188
		-53.52	-0.13384	-0.36563	-0.18526	-0.14264	-0.37049	-0.19525	-0.24943	-0.14617	90.4	0.13012	0.093354	-0.082537	-0.18087	0.023744	-0.098568	0.019688	-0.073188
		-53.48	-0.13523	-0.36669	-0.18455	-0.14498	-0.36824	-0.19125	-0.24638	-0.14996	90.6	0.14361	-0.034269	-0.072873	-0.16686	0.073699	-0.1071	0.038872	-0.082685
		-53.44	-0.13651	-0.36761	-0.18405	-0.14755	-0.36585	-0.18754	-0.24269	-0.15337	90.8	0.12523	0.0067948	-0.068188	-0.17614	0.029443	-0.11996	0.03843	-0.12444
		-53.4	-0.13751	-0.36836	-0.18335	-0.15025	-0.36333	-0.18407	-0.23843	-0.15649	91	0.11483	0.089514	-0.059584	-0.19294	-0.028996	-0.11613	0.0046696	-0.1016
		-53.36	-0.13839	-0.36898	-0.1826	-0.15317	-0.36069	-0.18097	-0.23382	-0.15929	91.2	0.1433	0.078287	-0.075687	-0.19704	-0.0007879	-0.12204	-2.1041e-08	-0.12346
		-53.32	-0.13907	-0.3694	-0.1821	-0.15632	-0.3579	-0.17812	-0.22874	-0.16158	91.4	0.16297	0.045791	-0.09478	-0.18967	0.01807	-0.10593	0.011927	-0.19002
		-53.28	-0.13956	-0.36934	-0.18145	-0.1597	-0.355	-0.17567	-0.22341	-0.16337	91.6	0.14222	-0.018316	-0.086457	-0.17068	0.042313	-0.14134	0.020509	-0.18406
		-53.24	-0.1399	-0.36902	-0.18096	-0.16324	-0.35205	-0.17361	-0.21787	-0.16471	91.8	0.11649	-0.036633	-0.055313	-0.13634	0.014761	-0.19086	-0.0066889	-0.11826
		-53.2	-0.1401	-0.36827	-0.18057	-0.16711	-0.34893	-0.17193	-0.21221	-0.16563	92	0.060062	-0.05938	-0.093508	-0.11958	-0.015733	-0.18969	-0.041837	-0.070098
		-53.16	-0.14003	-0.36709	-0.18024	-0.17098	-0.34588	-0.17063	-0.20643	-0.16605	92.2	0.0083817	-0.10163	-0.15011	-0.17271	-0.0135	-0.1675	-0.054269	-0.043868
		-53.12	-0.13981	-0.36555	-0.1801	-0.17518	-0.34269	-0.16965	-0.20071	-0.1661	92.4	0.024294	-0.39823	-0.14718	-0.2282	-0.048275	-0.12404	-0.049915	-0.03226
		-53.08	-0.13932	-0.36358	-0.17996	-0.17943	-0.33955	-0.16909	-0.19518	-0.16552	92.6	0.094261	-0.22216	-0.10796	-0.19401	-0.029548	-0.090376	-0.02846	-0.025099
		-53.04	-0.13861	-0.36144	-0.17984	-0.18374	-0.33638	-0.16882	-0.18968	-0.1645	92.8	0.13765	0.17785	-0.082663	-0.13011	0.025976	-0.091261	-0.002461	-0.046732
		-53	-0.13767	-0.35901	-0.17968	-0.18818	-0.33345	-0.16883	-0.18446	-0.16296	93	0.17104	0.28243	-0.080182	-0.14565	0.0094816	-0.12382	0.022086	-0.11133
		-52.96	-0.13661	-0.35655	-0.17942	-0.1926	-0.33083	-0.16909	-0.17937	-0.16087	93.2	0.20121	0.080651	-0.077405	-0.12695	0.0042286	-0.14142	0.02663	-0.11804
		-52.92	-0.13533	-0.35394	-0.17912	-0.19713	-0.32843	-0.16968	-0.17455	-0.15816	93.4	0.16634	-0.091877	-0.079586	-0.11495	0.064191	-0.1837	0.0055531	-0.09678
		-52.88	-0.13403	-0.35119	-0.17895	-0.20143	-0.32647	-0.17039	-0.17	-0.15499	93.6	0.10453	-0.1418	-0.091616	-0.1184	0.069917	-0.18476	-0.020761	-0.063691
		-52.84	-0.1328	-0.34834	-0.17871	-0.20554	-0.32485	-0.17145	-0.16579	-0.15142	93.8	0.074315	-0.064402	-0.11093	-0.13208	0.038005	-0.14554	-0.01098	-0.043641
		-52.8	-0.13155	-0.34567	-0.1786	-0.20959	-0.32362	-0.17266	-0.16212	-0.14757	94	0.10878	0.036042	-0.12348	-0.16571	0.037244	-0.14799	0.041522	-0.030074
		-52.76	-0.13048	-0.34287	-0.1786	-0.21348	-0.32273	-0.17418	-0.15909	-0.14354	94.2	0.15697	0.095718	-0.10085	-0.2091	-0.00044651	-0.21996	0.066385	-0.02623
		-52.72	-0.12959	-0.34013	-0.17864	-0.21727	-0.32221	-0.17586	-0.15652	-0.13956	94.4	0.15495	0.039882	-0.069685	-0.22295	-0.091008	-0.23474	0.05389	-0.047561
		-52.68	-0.12892	-0.33735	-0.17861	-0.221	-0.32204	-0.17785	-0.15483	-0.13545	94.6	0.16096	-0.14239	-0.036807	-0.18631	-0.065689	-0.19338	0.030605	-0.031356
		-52.64	-0.12842	-0.33458	-0.17868	-0.2247	-0.32207	-0.1798	-0.15385	-0.1314	94.8	0.13734	-0.097195	-0.031513	-0.19543	0.044572	-0.1343	0.037799	0.0030149
		-52.6	-0.12812	-0.33191	-0.17869	-0.22835	-0.32247	-0.18191	-0.15366	-0.12716	95	0.1164	0.089809	-0.053783	-0.22175	0.020723	-0.10931	0.032246	-0.032788
		-52.56	-0.128	-0.32946	-0.17848	-0.23201	-0.32314	-0.18403	-0.15464	-0.12297	95.2	0.1389	0.14269	-0.071206	-0.22348	-0.079977	-0.10488	0.00094655	-0.072208
		-52.52	-0.12806	-0.32724	-0.17829	-0.23549	-0.32397	-0.18605	-0.15643	-0.11892	95.4	0.14809	-0.03811	-0.090083	-0.21078	-0.1049	-0.10636	-0.055026	-0.11698
		-52.48	-0.1282	-0.3254	-0.17784	-0.23901	-0.32521	-0.18804	-0.15909	-0.1149	95.6	0.12254	-0.082423	-0.11197	-0.1819	-0.044755	-0.15845	-0.07585	-0.13213
		-52.44	-0.12854	-0.32388	-0.17729	-0.24232	-0.32666	-0.1898	-0.16254	-0.11084	95.8	0.13626	0.051404	-0.12451	-0.15936	-0.012371	-0.17051	-0.026062	-0.10967
		-52.4	-0.12902	-0.32275	-0.1767	-0.24509	-0.32828	-0.19139	-0.16693	-0.107	96	0.15141	0.062039	-0.095182	-0.1507	0.036377	-0.17564	0.014577	-0.10394
		-52.36	-0.12968	-0.32208	-0.1761	-0.24753	-0.3302	-0.19263	-0.17213	-0.10293	96.2	0.17651	-0.022157	-0.067442	-0.1818	0.04578	-0.20044	0.0037231	-0.11577
		-52.32	-0.13059	-0.32174	-0.17557	-0.24935	-0.33234	-0.19354	-0.17806	-0.09918	96.4	0.18852	-0.10813	-0.065825	-0.20735	0.021327	-0.18911	0.006752	-0.12987
		-52.28	-0.1318	-0.32182	-0.17485	-0.25064	-0.33461	-0.19414	-0.18459	-0.095527	96.6	0.18673	-0.073561	-0.051941	-0.21785	-0.027105	-0.1748	0.053764	-0.1108
		-52.24	-0.1333	-0.32219	-0.17414	-0.25152	-0.33706	-0.19427	-0.19159	-0.092023	96.8	0.20358	-0.063516	-0.042884	-0.23275	-0.07974	-0.17751	0.092005	-0.073414
		-52.2	-0.13496	-0.32292	-0.17331	-0.25197	-0.33961	-0.19403	-0.19911	-0.089025	97	0.21972	0.037519	-0.056677	-0.22614	-0.080397	-0.18358	0.1004	-0.058942
		-52.16	-0.13682	-0.32397	-0.17239	-0.25205	-0.34222	-0.19351	-0.20693	-0.086582	97.2	0.22684	0.049631	-0.063444	-0.2061	-0.086543	-0.15959	0.088281	-0.043868
		-52.12	-0.13877	-0.32556	-0.17136	-0.2519	-0.3449	-0.19271	-0.21528	-0.084609	97.4	0.20905	-0.095718	-0.060549	-0.20308	-0.080555	-0.13611	0.052944	-0.028793
		-52.08	-0.1408	-0.32753	-0.17038	-0.2513	-0.34747	-0.19161	-0.22377	-0.083123	97.6	0.1653	-0.15687	-0.058654	-0.23435	0.018412	-0.15434	0.019183	-0.026532
		-52.04	-0.14291	-0.32992	-0.16938	-0.25027	-0.35025	-0.19016	-0.23255	-0.08216	97.8	0.19363	-0.058789	-0.062994	-0.27566	0.090693	-0.20681	-0.0069414	-0.055626
		-52	-0.14515	-0.33267	-0.16818	-0.24883	-0.353	-0.18845	-0.24138	-0.081622	98	0.23617	0.042541	-0.055684	-0.26524	0.027946	-0.22011	-0.019751	-0.056304
		-51.96	-0.14733	-0.33583	-0.16729	-0.24696	-0.35586	-0.1864	-0.25019	-0.081634	98.2	0.20157	-0.0035451	-0.04576	-0.2421	-0.037244	-0.18316	-0.0019562	-0.020502
		-51.92	-0.14962	-0.33929	-0.16635	-0.24456	-0.35854	-0.18398	-0.25904	-0.082162	98.4	0.11093	-0.081833	-0.055579	-0.22663	-0.066949	-0.17853	0.0075093	-0.010175
		-51.88	-0.15179	-0.34277	-0.16537	-0.24181	-0.3612	-0.18125	-0.2675	-0.083076	98.6	0.075481	-0.033088	-0.079499	-0.17373	-0.027841	-0.21916	-0.0043541	-0.032185
		-51.84	-0.15397	-0.34643	-0.16433	-0.23851	-0.36365	-0.17834	-0.27577	-0.084594	98.8	0.099774	-0.0904	-0.091661	-0.14976	-0.010847	-0.2141	0.020887	-0.098438
		-51.8	-0.156	-0.35007	-0.16345	-0.23477	-0.36603	-0.17512	-0.2837	-0.086491	99	0.12931	-0.18671	-0.10928	-0.1726	-0.02138	-0.19246	0.046129	-0.12738
[truncated: 3,795 more rows]
[truncated: 105 more columns]

## Sheet: Fig. 3
	Fig. 2c	Dark	976.53	1105.14	608.29	996.34	280.93	429.9	637.79	354.1	1371.71	437.12	448.18	442.8	412.84	185.6	1271.69	1000.76	1014.36	875.8	650.38	723.49	1348.9	569.42	1007.63	757.95	608.05	715.68	742.1	593.87	799.14	555.44	783.59	447.79	455.71	561.49	760.53	707.08	809.66	502.4	774.16	561.09	768.49	994.49	166.35	863.4	1144.37	1521.06	450.89
		Light	1395.01	1274.46	682.43	1900.88	325.94	468.92	1434.56	745.2	1800.2	1488.41	700.28	745.48	710.84	355.06	2836.14	1691.3	1686.13	1004.62	825.9	912.51	2016.84	746.64	2776.67	1587.11	1330.48	1367.25	2667.52	1024.94	1234.08	676.01	1442.96	919.34	663.31	875.72	951.49	1173.01	1203.26	1898.93	895.32	842.16	2001.68	1941.08	1305.14	1612.09	1809.08	2702.37	821.65
	Fig. 2e		Dark			Light
		WT	17.3	14.7	17.2	14.9	15	14.3
		Tet2-KO	26.7	45.4	45.3	20.5	20.9	20.2
	Fig. 2g		Dark			Light
		LOCa3 (E106A)	0.644516	1.19175	1.16374	1.56078	3.03798	2.06274
		LOCa3	3.22128	3.89916	3.41204	21.6629	27.631	25.0466
	Fig. 2h		Dark								Light
		LOCa3 (E106A)	1.0938	0.89304	0.9038	1.2035	1.2085	1.1974	0.7935	1.0376	1.3096	1.4202	1.0985	0.9846	0.8949	0.874	1.6096	1.5938
		LOCa3	1.9036	0.9846	1.7936	1.60396	1.4864	1.9063	2.2038	1.5964	10.3986	16.9836	14.9936	18.0633	14.0496	13.6464	17.0396	15.0396
	Fig. 2j		Dark			Light
		LOCa3 (E106A)	1.0993	1.3068	1.8936	2.1036	2.04867	1.9036
		LOCa3	3.0694	5.0396	3.4964	40.0396	29.0363	46.0296
[truncated: 104 more columns]

## Sheet: Fig. 4
	Fig. 3b		Cell :1	2	3	4	5	6	7	8	9	10	11	12	13	14	15	16	17	18	19	20	21	22	23	24
		Dark	1737.8	2231.8	1470.96	1395.1	2305.2	2742.4	2944.1	2935.8	1494.7	1054.7	1325.2	1205.2	1576.6	2102.1	1809.5	1430.7	1870	1991.2	1654	1799.8	1506.9	1246.7	1660.6	1170
		Light	2034.2	2592.4	1661.78	1540.18	2591.4	3155.7	3220	3288.9	1840.3	1156.5	1451.2	1310.4	1785.5	2353.6	2097.4	1608.6	2109.3	2157.4	1839	1939	1749.4	1351.4	1919.3	1417.1
	Fig. 3c		Cell :1	2	3	4	5	6	7	8	9	10	11	12	13	14	15	16	17	18	19	20	21	22	23	24	25
		Control	-0.0506147	-0.0388161	-0.0447441	-0.0656875	-0.0326485	-0.007019	-0.026394	-0.0583361	-0.0049189	0.058505	0.067542	-0.020706	0.113406	0.107181	0.104171	0.0694136	0.158003	0.119592	-0.046094	-0.107788	-0.073384	-0.172636	0.0249114
		LOCa3	0.201732	0.193358	0.144713	0.127745	0.132115	0.147892	0.094795	0.144725	0.164897	0.048179	0.083164	0.049428	0.060152	0.097363	0.127401	0.074243	0.116184	0.083162	0.116098	0.077625	0.154403	0.083985	0.155025	0.210058	0.10907
	Fig. 3d	WT
		Age (days)	Dark																														Light
		1	100	100	80	100	80	100	100	90	80	100	100	100	90	100	100	100	100	100	80	90	90	100	80	80	80	90	100	90	80	80	100	100	90	80	100	100	100	90	100	100	100	100	100	80	90	90	100
		6	90	90	80	80	90	100	100	100	100	90	90	80	80	70	80	100	100	100	90	90	90	90	80	80	90	100	100	90	100	100	90	90	70	80	80	90	90	100	100	90	90	100	100	80	90	90	90
		11	90	90	100	90	90	90	100	100	100	90	90	90	90	80	90	80	80	70	70	80	100	80	80	60	60	100	80	70	70	50	70	70	90	80	80	80	70	80	80	70	80	100	90	90	90	100	100
		21	50	50	60	60	60	70	30	40	50	80	70	80	60	80	50	70	80	60	80	50	70	80	90	60	60	80	80	90	70	80	100	100	100	100	100	100	100	100	90	90	100	100	90	60	50	90	50
		31	20	30	40	10	20	30	50	10	40	10	90	100	100	90	80	60	80	70	40	40	50	70	60	20	60	80	100	80	70	50	40	30	50	40	40	50	50	50	40	40	70	80	50	70	70	80	100
		41	40	30	20	20	0	40	20	40	20	30	70	70	40	30	40	70	70	30	40	40	60	30	70	40	50						70	20	10	20	0	50	30	40	20	50	80	70	80	60	60	40	50
		51	40	20	10	0	0	0	10	10	10	0	10	20	10	0	0	0	10	10	10	0	40	30	0	0	0						10	0	0	0	10	10	10	10	10	0	10	10	10	10	10	0	10
		61	0	0	0	0	0	0	0	0	0	0	0	0	0	0	0	0	0	0	0	0	0	0	0	0	0						0	0	0	0	0	0	0	0	0	0	0	0	0	0	0	0	0
		elav > Aβ42
		Age (days)	Dark																														Light
		1	100	100	100	100	100	80	80	90	80	70	80	90	80	90	80	80	100	60	60	60	100	100	100	100	100	100	100	80	60	50	80	90	80	70	80	80	100	60	60	60	100	100	100	100	100	100	100
		6	100	90	80	80	80	90	80	60	70	50	100	90	100	90	80	70	80	90	60	70	100	100	90	100	100						90	90	100	100	100	100	80	50	80	70	100	100	90	100	90	100	90
		11	80	80	70	70	40	80	70	60	70	70	50	50	50	40	60	70	50	60	40	60	90	90	80	90	90						30	20	30	10	10	70	60	100	80	90	80	70	80	90	60	60	70
		21	20	20	10	20	20	10	10	10	10	0	10	20	30	10	20	20	30	10	10	10	20	50	20	20	10						0	30	10	20	20	20	30	30	20	40	10	20	20	30	10	20	20
		31	10	0	0	0	0	0	0	0	0	0																					0	0	0	0	0	0	0	0	0	0	0	0	0	0	0	10	0
		41	0	0	0	0	0	0	0	0	0	0																					0	0	0	0	0	0	0	0	0	0	0	0	0	0	0
		61																															0	0	0	0	0	0	0	0	0	0	0	0	0	0	0
		elav > Aβ42 + LOCa3
		Age (days)	Dark																																								Light
		1	80	90	100	90	90	100	100	100	100	100	90	90	80	90	70	100	100	90	90	100	100	100	100	100	100	100	100	90	100	70	100	100	70	90	90	100	100	100	100	100	100	100	80	100	80	100	100
		6	100	80	70	60	100	100	100	100	90	90	100	100	100	100	100	100	100	100	100	100	100	90	100	100	90	100	80	90	80	100	70	90	100	90	80						90	90	80	80	90	100	100
		11	70	90	80	90	80	100	90	90	80	90	90	100	90	80	100	80	80	90	90	80	70	100	80	90	80	80	90	80	90	70	60	50	60	70	50						90	90	100	90	90	90	100
		21	10	10	20	30	10	50	30	20	50	40	70	70	60	50	0	80	50	60	50	40	50	30	50	40	20	40	50	40	50	40											50	50	60	60	60	70	30
		31	20	20	20	10	10	30	0	0	10	0	0	0	0	0	0	0	0	20	0	10	0	0	10	0	20	30	10	20	10	20											20	30	40	10	20	30	50
		41	0	0	10	0	0	0	0	0	0	0	0	0	0	0	0	0	0	0	0	0																					40	30	20	20	0	40	20
		61	0	0	0	0	0	0	0	0	0	0	0	0	0	0	0	0	0	0	0	0																					40	20	10	0	0	0	10
[truncated: 23 more columns]

## Sheet: Supplementary Fig. 1
	Fig. S1a	N-term		Loop1		Loop2 (LOCa3)		Loop3		C-term
		Dark	Light	Dark	Light	Dark	Light	Dark	Light	Dark	Light
		534.83	508.31	148.23	153.7	487.71	2344.8	261.75	266.87	210.708	200.642
		214.9	237.9	368.26	375.83	164.69	687.92	231.78	248.21	288.39	267.398
		238.41	241.93	143.32	145.64	345.75	1076.42	256.27	274.18	243.304	238.797
		142.28	159.16	116.74	120.72	141.63	214.84	246.83	259.41	257.5	240.333
		163.37	158.65	125.85	128.13	284.96	259.08	156.89	158.16	226.403	212.32
		367.51	350.39	180.95	175.63	272.46	916.57	268.89	282.49	271.567	256.844
		121.82	119.79	206.35	210.7	207.23	390.87	185.92	179.46	225.179	206.115
		342.29	314.1	365.81	371	210.62	245.29	192.63	194.1	238.47	227.124
		373.49	364.54	161.15	169.23	275.44	708.88	182.28	189.89	233.2	232.806
		431.68	415.34	140.69	137.82	143.57	211.14	143.4	143.5	160.219	154.125
		366.37	378.24	133	134.33	171.86	304.57	118.82	118.1	263.568	252.869
		252.68	242.42	114.65	113.01	1410.37	4095	324.07	328.02	203.867	203.422
		143.96	147.59	111.37	112.39	125.32	648.31	236.72	251.21	209.512	202.476
		484.01	420.49	133.72	128.37	157.49	665.02	590.58	605.34	198.275	199.627
		196.86	172.2	161	161.27	196.67	365.01	372.03	376.26	267.559	259.407
		274.88	292.76	152.39	148.34	213.06	370.32	191.78	197.49	308.942	305.342
		126.76	118.27			258.65	505.11	206.63	211.77	463.845	354.955
		113.79	116.53			1183.66	4091.48	170.67	173.44
		311.67	325.47			139.41	371.5	126.83	122.56
		257.3	201.09			171	388.19	179.26	180.51
		213.59	180.97			115.79	235.03	486.04	481.04
		183.41	171.45			142.11	562.38	200.6	185.32
		311.26	284.59			140.69	547.92	199.01	197.46
		316.97	292.2			155.67	245.75	703.15	710.52
		122.33	117.85			166.07	231.04	560.4	585.49
		135.74	124.28			149.84	260.81	424.13	440.09
		178.78	195.42			140.1	441.81	218.42	211.18
		163.02	145.74			163.04	824.3	160.45	156.52
		192.71	168.47			173.69	846.73	167.1	159.21
		223.67	227.29			127.91	398.6	148.9	146.03
		154.7	143.04			125.69	329.45	156.78	154.95
		213.35	199.24			97.99	145.94	231.89	242.98
						134.03	346.25	371.86	397.22
						147.48	457.71	148.61	145.57
						146.59	566.48	171.54	165.31
						213.57	1194.14	157.56	167.67
						116.41	364.68	145.86	143.98
						122.54	274.59	159.12	142.9
						165.82	254.89	176.42	156.4
						114.78	238.22	170.93	165.14
						109.98	226.25
						126.77	245.62
						166.57	259.41
						121.51	343.56
						116.52	251.14
						102.48	164.68
						126.96	327.36
						132.03	442.76
	Fig. S1b	Time (sec)	Cell :1	2	3	4	5	6	7	8	9	10
	left panel	0	1	1	1	1	1	1	1	1	1	1
		0.0840667	0.988708	1.00302	0.977469	1.06345	0.997516	1.00998	1.03152	1.01733	1.00491	1.02235
		0.167	0.992235	0.980971	0.992129	1.06073	0.963588	0.925137	0.997202	0.974998	1.00988	1.03338
		0.2502	0.989637	0.999077	1.0125	1.01988	0.949085	1.00763	1.03264	0.963912	1.02117	0.973915
		0.333667	0.971261	0.991373	0.993248	1.04634	0.980286	1.03164	1.01259	0.988117	1.00871	1.0259
		0.416867	1.00198	1.00991	1.06278	1.06003	1.05007	1.02535	1.06753	1.04902	1.05043	0.982944
		0.500317	1.02614	1.12127	1.1729	1.186	1.09498	1.19141	1.079	1.0336	1.14584	1.03703
		0.583517	1.11087	1.11375	1.389	1.43115	1.17842	1.24236	1.11873	1.0718	1.20093	1.10042
		0.666983	1.21293	1.15898	1.62275	1.75774	1.34219	1.30928	1.0858	1.09494	1.25953	1.14539
		0.750183	1.32529	1.14733	1.70187	2.18556	1.56359	1.46336	1.1994	1.13524	1.3688	1.33583
		0.83365	1.51446	1.15848	1.79535	2.35915	1.86167	1.47268	1.27896	1.18002	1.35266	1.389
		0.91685	1.72872	1.1529	1.80054	2.5477	2.26391	1.54038	1.41625	1.19677	1.43586	1.32214
		1.00032	1.99957	1.17161	1.77245	2.55731	2.7476	1.51785	1.50895	1.19107	1.44119	1.31011
		1.08348	2.30911	1.12788	1.7983	2.68609	3.26959	1.56654	1.59224	1.22728	1.45279	1.38608
		1.16695	2.6258	1.10906	1.80345	2.54033	3.62521	1.57632	1.64829	1.24608	1.44567	1.37258
		1.25015	2.94261	1.16824	1.82598	2.53058	3.92536	1.54176	1.669	1.24424	1.48248	1.43406
		1.33405	3.18682	1.16462	1.75544	2.59767	4.05517	1.56772	1.64941	1.22885	1.42935	1.45941
		1.4168	3.47245	1.20729	1.78621	2.42334	4.13436	1.53377	1.6939	1.2435	1.4742	1.39849
		1.50027	3.69163	1.19433	1.73152	2.47262	4.13241	1.51298	1.72347	1.28051	1.4707	1.38508
		1.5839	3.82555	1.31273	1.74402	2.31742	3.9747	1.50182	1.8005	1.27657	1.47322	1.50219
		1.66693	3.92322	1.28951	1.75727	2.41487	3.94305	1.55656	1.74454	1.2746	1.4685	1.42047
		1.75053	3.98398	1.32608	1.72847	2.44151	3.81366	1.49352	1.74744	1.28108	1.46813	1.45494
		1.83387	3.92492	1.38973	1.70717	2.35889	3.80639	1.51057	1.71283	1.27576	1.43187	1.39283
		1.9172	3.91941	1.38949	1.7191	2.41351	3.82825	1.53684	1.63878	1.27295	1.45046	1.41764
		2.00023	3.89315	1.56007	1.63704	2.34261	3.77643	1.49706	1.71003	1.25453	1.5123	1.38955
		2.08387	3.88566	1.62507	1.73858	2.28754	3.88482	1.53597	1.62805	1.2692	1.49377	1.51943
		2.1669	3.87984	1.66451	1.69911	2.34397	3.87123	1.58395	1.67357	1.28689	1.44751	1.55381
		2.22273	3.86936	1.74709	1.67132	2.31935	3.73937	1.42475	1.61089	1.26869	1.46862	1.50383
		2.47162	3.34565	1.96819	1.48987	1.83567	3.08839	1.25808	1.49245	1.21515	1.30523	1.31011
		2.72178	2.79548	2.1419	1.19502	1.45222	2.3297	1.17912	1.32233	1.14941	1.20756	1.09832
		2.97158	2.35876	2.01317	1.03283	1.1921	1.81659	1.12904	1.2493	1.04533	1.18197	1.14165
		3.22177	2.04297	1.80478	1.0085	1.08991	1.62803	1.01787	1.3297	1.00461	1.20449	1.1068
		3.47157	1.83106	1.44565	0.996941	1.04932	1.41428	1.00911	1.28269	0.962696	1.12921	1.00848
		3.72167	1.68025	1.28053	0.993099	1.02637	1.29923	0.981464	1.25872	0.931407	1.0743	0.974097
		3.97153	1.5734	1.21528	0.956317	0.997718	1.25724	1.01992	1.18383	0.953999	1.08559	1.00356
		4.22165	1.52916	1.15628	0.983698	1.029	1.19949	0.950484	1.11761	0.929059	1.07682	0.88143
		4.47168	1.46821	1.09287	1.00145	1.02497	1.12456	0.957755	1.04244	0.913677	1.13013	0.934148
		4.72162	1.41488	1.03327	1.02261	1.0391	1.07285	0.953095	1.00569	0.885321	1.06878	0.924754
		4.97172	1.38005	1.03589	1.00921	1.04669	1.07741	0.917405	1.02313	0.877777	1.03755	0.933054
		5.10747	1.42323	1.16157	1.02406	1.0599	1.13398	1.00092	1.0236	0.919691	1.03424	0.885535
		5.35763	1.68288	1.17247	1.51875	1.74853	1.4669	1.2887	1.07946	0.964456	1.2937	1.083
		5.45963	1.90184	1.1779	1.62737	2.11847	1.76301	1.29792	1.08543	0.982291	1.31155	1.06585
		5.54293	2.12631	1.19938	1.69403	2.23186	2.00117	1.41077	1.12647	0.969612	1.38377	1.12459
		5.6264	2.33831	1.22068	1.66684	2.3993	2.36487	1.4415	1.29789	1.00568	1.38303	1.06448
		5.7096	2.58441	1.1987	1.61562	2.42905	2.73307	1.46403	1.35208	1.0053	1.3791	1.10635
		5.79307	2.79644	1.18269	1.70056	2.41703	3.04484	1.47949	1.47221	1.02724	1.37585	1.1328
		5.87627	3.00136	1.22057	1.68609	2.36082	3.35705	1.54268	1.59933	1.04263	1.35873	1.22693
		5.95972	3.16749	1.27673	1.63905	2.33023	3.59004	1.57043	1.63719	1.06679	1.44033	1.28229
		6.04292	3.26002	1.19458	1.63774	2.36463	3.66852	1.53858	1.67581	1.09605	1.46727	1.20741
		6.12638	3.36411	1.29338	1.64763	2.25766	3.62073	1.5181	1.65519	1.09225	1.41414	1.27682
		6.20958	3.40238	1.34227	1.63797	2.34054	3.55609	1.48712	1.65398	1.11732	1.3572	1.30637
		6.29305	3.48436	1.36847	1.61629	2.30224	3.55328	1.5117	1.7147	1.11648	1.42389	1.24571
		6.37622	3.4839	1.30371	1.61536	2.30154	3.50926	1.46336	1.6039	1.09066	1.38542	1.23249
		6.45968	3.49893	1.35171	1.58459	2.28223	3.50873	1.45107	1.6482	1.0806	1.39315	1.29013
		6.54288	3.48814	1.41437	1.60551	2.20899	3.50906	1.38394	1.58525	1.12206	1.40542	1.30007
		6.62642	3.49717	1.44796	1.60309	2.2606	3.54179	1.48154	1.5263	1.14668	1.44377	1.23805
		6.70287	3.41677	1.85409	1.6079	2.18631	3.62972	1.38824	1.57172	1.18373	1.44199	1.40578
		6.75423	3.39118	1.95388	1.55157	2.16788	3.54853	1.4012	1.56706	1.17426	1.35867	1.29661
		7.0042	3.03932	2.26285	1.3066	1.7348	2.75294	1.2442	1.37129	1.11518	1.23167	1.12368
		7.2543	2.52214	2.12315	1.08628	1.30531	2.12409	1.10763	1.22263	1.092	1.19823	0.990332
		7.50418	2.08981	2.042	1.00008	1.12852	1.68538	1.06938	1.14979	1.05214	1.15946	0.941992
		7.75462	1.86376	1.58098	0.98769	1.06538	1.44898	1.02514	1.12022	1.03079	1.1278	0.93734
		8.00415	1.7476	1.3313	0.923117	1.10759	1.35108	0.974039	1.08767	1.05019	1.10792	0.927307
		8.25442	1.61234	1.22849	0.944865	1.00316	1.34248	1.01731	1.07349	1.11181	1.10528	0.904688
		8.5041	1.52712	1.13654	0.951617	1.00114	1.27901	0.975421	1.0554	1.10133	1.12577	0.881248
		8.7544	1.47653	1.08989	0.985899	1.05845	1.24169	0.974397	1.09075	1.02917	1.07068	0.90332
		9.0041	1.46116	1.05801	0.96665	1.01237	1.21816	1.02197	1.08385	1.03733	1.06013	0.891828
		9.25438	1.41878	1.08765	1.026	1.07543	1.20297	1.01265	1.03731	0.993	1.04123	0.845312
		9.50455	1.39737	1.01626	0.959749	1.10549	1.17086	1.04209	1.01063	0.999811	1.05755	0.905327
		9.75418	1.41683	1.06429	0.972171	1.02971	1.12924	1.01352	1.01576	0.965672	1.067	0.815852
		9.89682	1.48619	1.14619	0.973402	1.09557	1.2067	0.996467	1.0637	0.981641	0.993619	0.833181
		9.98028	1.51261	1.15692	1.11404	1.29702	1.29453	1.15336	1.04281	1.00861	1.09669	0.890095
		10.0636	1.60009	1.20033	1.29492	1.50834	1.41708	1.20605	1.10922	1.03682	1.16351	0.869482
		10.147	1.73077	1.14172	1.36602	1.77587	1.559	1.24226	1.1357	1.02768	1.20185	0.95467
		10.2302	1.9221	1.15393	1.42504	1.98842	1.75884	1.3629	1.18168	1.07054	1.22701	0.972729
		10.3136	2.06741	1.20293	1.47051	2.15753	2.00922	1.45389	1.24137	1.10883	1.23603	0.941809
		10.3971	2.27759	1.15567	1.52826	2.17253	2.39654	1.43458	1.33259	1.12266	1.204	0.948559
		10.4803	2.41643	1.21077	1.51778	2.21251	2.70533	1.44175	1.489	1.12493	1.29511	0.976012
		10.5636	2.59554	1.23644	1.46868	2.26516	2.99721	1.42716	1.54132	1.13358	1.30352	0.954943
		10.6469	2.75304	1.24105	1.50781	2.23216	3.20951	1.42158	1.5803	1.16682	1.28505	0.981758
		10.7302	2.87845	1.23999	1.42209	2.13282	3.34319	1.47791	1.65277	1.16883	1.291	1.00912
		10.8134	2.96498	1.28135	1.518	2.19394	3.47976	1.48087	1.65753	1.1831	1.30769	1.01094
		10.8972	3.05237	1.44093	1.50334	2.15274	3.36918	1.45199	1.59569	1.13888	1.30824	0.985042
		10.9804	3.10054	1.52127	1.45857	2.11273	3.3058	1.46618	1.52984	1.15917	1.26327	0.970722
		11.0639	3.05621	1.59898	1.46118	2.10119	3.27238	1.41385	1.50392	1.15248	1.30769	0.994984
		11.1471	3.07251	1.73072	1.46973	2.07288	3.20466	1.50115	1.51427	1.14165	1.33787	1.04743
		11.2305	3.09637	1.77574	1.49901	2.06042	3.24954	1.44319	1.57527	1.15029	1.31284	0.979843
		11.3137	3.06246	1.88263	1.45824	2.02492	3.24426	1.429	1.52947	1.15511	1.29002	0.976468
[truncated: 168 more rows]
[truncated: 29 more columns]

## Sheet: Supplementary Fig. 2
	Fig. S2a	LOCa3-no Tag	5.20383	3.69429	2.99022	1.99891	3.28545	1.95004	2.63941	4.72926	5.71806	4.13966	3.48822	3.19131	2.601	3.28473	2.81665	3.05413	3.98441	2.53534	1.43867	3.86987	3.91407	3.20155	2.79197	1.24858	4.83498	4.77735	3.87473	3.93481	2.00025	2.61569	4.97575
[truncated: 55 more rows]

[truncated: 3 more sheets: Supplementary Fig. 3, Supplementary Fig. 4, Supplementary Fig. 5]
